# Supplementary material for: Spindle integrity is regulated by a phospho-dependent interaction between the Ndc80 and Dam1 kinetochore complexes
Source: PLoS Genet. 2025 Apr 4;21(4):e1011645. doi: 10.1371/journal.pgen.1011645 (PMC12007717; doi:10.1371/journal.pgen.1011645)
Supplement: S2 Table — “Detected phos” tab is the code output containing analysis of all mass spectrometry data presented in Figs 1 and S1. “Kinase stats” tab contains statistics on the number of detected phosphorylation events mapping to each consensus motif in addition to scraping of SGD for previously unreported phosphorylation events. “All pred. kin. sites” tab lists all putative kinase consensus motifs found in each yeast kinetochore protein based on the regular expressions referenced above. “Regex used” tab contains the regular expressions utilized to identify consensus motifs for mitotic kinases in budding yeast. (DOCX) [file pgen.1011645.s008.xlsx]

## Sheet: Detected phos
Accession	Protein	Site	Protein groups	Reported on SGD?	Predicted kinase (regex)	Kinase consensus (regex)	Match	Surrounding seq (+/- 5)	CN091523_101423_SBY8253dsn1-flag - detected?	CN020524_020824_SBY8253dsn1-flag - detected?	CN032723_033023_SBY22063dsn1-flagndc80-2acdc15-2 - detected?	CN032723_033023_SBY22062dsn1-flagNDC80cdc15-2 - detected?	CN020524_020824_SBY12441dad1-flag - detected?	CN052721_053021_20761dad1-flagpgal-mps1 - detected?	CN032723_033023_SBY22011dsn1-flagndc80-2dcdc15-2 - detected?	CN020524_020824_SBY8726dsn1-flagmps1-1 - detected?	CN032723_033023_SBY22007dsn1-flagndc80-2a - detected?	CN030221_031021_10651ndc80-3flag - detected?	CN091523_101423_SBY8726dsn1-flagmps1-1 - detected?	CN052721_053021_12441dad1-flag - detected?	CN032723_033023_SBY22006dsn1-flagNDC80 - detected?	CN032723_033023_SBY22008dsn1-flagndc80-2d - detected?	CN030221_031021_19721ndc80-3flagpgal-mps1 - detected?	CN040221_042921_SBY8810dsn1-flagpgal-mps1 - detected?	CN020524_020824_SBY10651ndc80-flag - detected?	CN051322_052422_SBY21287dsn1-flagndc80-2a - detected?	CN051322_052422_SBY21353dsn1-flagNDC80 - detected?	CN020524_020824_SBY19721ndc80-flagpgal-mps1 - detected?	CN051322_052422_SBY21289dsn1-flagndc80-2d - detected?	CN020524_020824_SBY8810dsn1-flagpgal-mps1 - detected?	CN040221_042921_SBY8253dsn1-flag - detected?	CN091523_101423_SBY8253dsn1-flag - Total PSMs covering residue	CN020524_020824_SBY8253dsn1-flag - Total PSMs covering residue	CN032723_033023_SBY22063dsn1-flagndc80-2acdc15-2 - Total PSMs covering residue	CN032723_033023_SBY22062dsn1-flagNDC80cdc15-2 - Total PSMs covering residue	CN020524_020824_SBY12441dad1-flag - Total PSMs covering residue	CN052721_053021_20761dad1-flagpgal-mps1 - Total PSMs covering residue	CN032723_033023_SBY22011dsn1-flagndc80-2dcdc15-2 - Total PSMs covering residue	CN020524_020824_SBY8726dsn1-flagmps1-1 - Total PSMs covering residue	CN032723_033023_SBY22007dsn1-flagndc80-2a - Total PSMs covering residue	CN030221_031021_10651ndc80-3flag - Total PSMs covering residue	CN091523_101423_SBY8726dsn1-flagmps1-1 - Total PSMs covering residue	CN052721_053021_12441dad1-flag - Total PSMs covering residue	CN032723_033023_SBY22006dsn1-flagNDC80 - Total PSMs covering residue	CN032723_033023_SBY22008dsn1-flagndc80-2d - Total PSMs covering residue	CN030221_031021_19721ndc80-3flagpgal-mps1 - Total PSMs covering residue	CN040221_042921_SBY8810dsn1-flagpgal-mps1 - Total PSMs covering residue	CN020524_020824_SBY10651ndc80-flag - Total PSMs covering residue	CN051322_052422_SBY21287dsn1-flagndc80-2a - Total PSMs covering residue
YIL144W	NDC80	S37	1	Reported	Ipl1	[RK][A-Z]([ST])[^P]	RNST	[32]-LRRRNS*TNQGL-[42]	YES	YES	YES	YES	NO	NO	YES	YES	YES	YES	YES	NO	NO	NO	NO	NO	YES	YES	YES	YES	NO	NO	NO	17	39	45	61	2	11	71	38	55	37	18	22	35	17	18	11	54	24
YIL144W	NDC80	T38	1	Reported	Mps1	[DENC][A-Z]([ST])[^DP]	NSTN	[33]-RRRNST*NQGLT-[43]	YES	NO	NO	YES	NO	NO	NO	YES	NO	NO	NO	NO	NO	NO	NO	NO	YES	YES	NO	YES	NO	NO	NO	17	39	45	61	2	11	71	38	55	37	18	22	35	17	18	11	54	24
YIL144W	NDC80	T54	1	Reported	Ipl1	[RK][A-Z]([ST])[^P]	RNTI	[49]-SIARNT*ISGTG-[59]	NO	YES	NO	YES	No PSMs	No PSMs	NO	NO	NO	YES	NO	NO	NO	NO	NO	NO	NO	NO	NO	NO	NO	NO	YES	5	16	24	22	0	0	25	22	17	19	4	8	9	9	4	9	16	9
YIL144W	NDC80	T71	1	Reported	Ipl1	[RK][A-Z]([ST])[^P]	KRTR	[66]-NKNKRT*RSTVA-[76]	NO	NO	NO	NO	No PSMs	No PSMs	NO	NO	NO	No PSMs	NO	No PSMs	NO	NO	No PSMs	No PSMs	NO	NO	NO	NO	YES	NO	No PSMs	11	7	8	8	0	0	4	3	6	0	7	0	8	3	0	0	5	16
YIL144W	NDC80	S73	1		Mps1 (if -2 phos)	[ST][A-Z]([ST])[^DP]	TRST	[68]-NKRTRS*TVAGG-[78]	NO	NO	NO	NO	No PSMs	No PSMs	NO	NO	NO	NO	NO	No PSMs	NO	NO	NO	No PSMs	NO	YES	NO	NO	YES	NO	NO	24	21	23	21	0	0	22	20	18	2	15	0	21	11	2	0	28	32
YIL144W	NDC80	T74	1	Reported	Ipl1	[RK][A-Z]([ST])[^P]	RSTV	[69]-KRTRST*VAGGT-[79]	NO	NO	NO	YES	No PSMs	No PSMs	NO	NO	NO	NO	YES	No PSMs	NO	NO	NO	No PSMs	NO	YES	NO	NO	NO	NO	NO	24	21	23	21	0	0	22	20	18	2	15	0	21	11	2	0	28	32
YIL144W	NDC80	S95	1		Ipl1	[RK][A-Z]([ST])[^P]	RNSV	[90]-SNSRNS*VSRLS-[100]	NO	NO	YES	YES	No PSMs	No PSMs	NO	NO	NO	No PSMs	NO	No PSMs	NO	NO	No PSMs	No PSMs	NO	NO	NO	NO	NO	No PSMs	No PSMs	4	6	6	6	0	0	6	3	2	0	3	0	2	2	0	0	5	8
YIL144W	NDC80	S97	1		Mps1 (if -2 phos)	[ST][A-Z]([ST])[^DP]	SVSR	[92]-SRNSVS*RLSIN-[102]	YES	YES	NO	NO	No PSMs	No PSMs	YES	NO	NO	No PSMs	YES	No PSMs	NO	NO	No PSMs	No PSMs	YES	NO	NO	YES	NO	No PSMs	No PSMs	4	6	6	6	0	0	6	3	2	0	3	0	2	2	0	0	5	8
YIL144W	NDC80	T248	1	Reported				[243]-LINQNT*QEITI-[253]	YES	YES	No PSMs	YES	No PSMs	YES	No PSMs	NO	No PSMs	YES	NO	YES	NO	No PSMs	NO	YES	YES	No PSMs	YES	NO	No PSMs	No PSMs	YES	11	22	0	31	0	4	0	18	0	41	12	8	4	0	16	29	20	0
YIL144W	NDC80	T252	1	Reported	Mps1; Cdc5;	[DENC][A-Z]([ST])[^DP]; [DENC][A-Z]([ST])(?:[^PDEN]|[FMYI]);	EITI; EITI	[247]-NTQEIT*ILSQP-[257]	YES	YES	No PSMs	NO	No PSMs	NO	No PSMs	NO	No PSMs	NO	NO	NO	NO	No PSMs	YES	YES	NO	No PSMs	NO	YES	No PSMs	No PSMs	NO	11	22	0	31	0	4	0	18	0	41	12	8	4	0	16	29	20	0
YIL144W	NDC80	S255	1					[250]-EITILS*QPLKT-[260]	NO	NO	No PSMs	YES	No PSMs	NO	No PSMs	NO	No PSMs	NO	YES	NO	NO	No PSMs	NO	NO	NO	No PSMs	NO	NO	No PSMs	No PSMs	NO	11	22	0	31	0	4	0	18	0	41	12	8	4	0	16	29	20	0
YIL144W	NDC80	S487	1	Reported	Mps1; Cdc5;	[DENC][A-Z]([ST])[^DP]; [DENC][A-Z]([ST])(?:[^PDEN]|[FMYI]);	DSSL; DSSL	[482]-NVNDSS*LKINI-[492]	NO	NO	NO	YES	No PSMs	No PSMs	YES	NO	NO	NO	No PSMs	No PSMs	YES	NO	NO	NO	NO	NO	NO	NO	NO	NO	NO	6	6	9	15	0	0	22	8	14	16	0	0	7	5	8	5	10	4
YIL144W	NDC80	T690	1	Reported	Mps1	[DENC][A-Z]([ST])[^DP]	NVTN	[685]-TEHNVT*-[690]	No PSMs	NO	YES	YES	No PSMs	No PSMs	YES	NO	YES	No PSMs	NO	NO	NO	No PSMs	No PSMs	NO	No PSMs	NO	NO	No PSMs	NO	NO	NO	0	12	18	20	0	0	23	12	12	0	3	2	7	0	0	2	0	2
YJL076W	NET1	S60	1	Reported	Mps1; Cdc5;	[DENC][A-Z]([ST])[^DP]; [DENC][A-Z]([ST])(?:[^PDEN]|[FMYI]);	NVSF; NVSF	[55]-RSANVS*FTPSY-[65]	No PSMs	No PSMs	NO	NO	No PSMs	No PSMs	YES	NO	NO	NO	No PSMs	No PSMs	NO	No PSMs	No PSMs	No PSMs	No PSMs	No PSMs	No PSMs	NO	No PSMs	NO	No PSMs	0	0	8	4	0	0	5	3	5	4	0	0	2	0	0	0	0	0
YJL076W	NET1	T62	1	Reported	Cdk1	([ST])[P](?:[A-Z][KR])?	TP	[57]-ANVSFT*PSYFN-[67]	No PSMs	No PSMs	YES	NO	No PSMs	No PSMs	NO	NO	NO	NO	No PSMs	No PSMs	NO	No PSMs	No PSMs	No PSMs	No PSMs	No PSMs	No PSMs	NO	No PSMs	NO	No PSMs	0	0	8	4	0	0	5	3	5	4	0	0	2	0	0	0	0	0
YJL076W	NET1	S228	1	Reported				[223]-SSKIVS*NNSDD-[233]	NO	No PSMs	NO	NO	No PSMs	No PSMs	NO	No PSMs	NO	No PSMs	NO	No PSMs	No PSMs	No PSMs	No PSMs	No PSMs	No PSMs	NO	NO	No PSMs	YES	No PSMs	No PSMs	8	0	8	6	0	0	3	0	3	0	4	0	0	0	0	0	0	2
YJL076W	NET1	S231	1	Reported				[226]-IVSNNS*DDEDE-[236]	YES	No PSMs	YES	YES	No PSMs	No PSMs	YES	No PSMs	YES	No PSMs	YES	No PSMs	No PSMs	No PSMs	No PSMs	No PSMs	No PSMs	YES	YES	No PSMs	YES	No PSMs	No PSMs	8	0	8	6	0	0	3	0	3	0	4	0	0	0	0	0	0	2
YJL076W	NET1	S252	1	Reported	Cdk1	([ST])[P](?:[A-Z][KR])?	SP	[247]-PTQPQS*PPIRI-[257]	NO	NO	YES	NO	No PSMs	No PSMs	NO	NO	YES	NO	NO	No PSMs	No PSMs	No PSMs	NO	No PSMs	No PSMs	NO	NO	No PSMs	NO	No PSMs	No PSMs	6	2	16	12	0	0	4	2	8	9	2	0	0	0	2	0	0	2
YJL076W	NET1	S362	1	Reported				[357]-TPRITS*GMLKI-[367]	YES	NO	NO	NO	No PSMs	No PSMs	NO	NO	NO	No PSMs	NO	No PSMs	NO	No PSMs	No PSMs	No PSMs	No PSMs	NO	NO	NO	NO	No PSMs	No PSMs	4	5	16	4	0	0	2	10	3	0	3	0	2	0	0	0	0	6
YJL076W	NET1	S440	1	Reported				[435]-QRSQSS*IADNN-[445]	NO	No PSMs	YES	NO	No PSMs	No PSMs	NO	NO	No PSMs	No PSMs	NO	No PSMs	No PSMs	No PSMs	No PSMs	No PSMs	No PSMs	NO	NO	No PSMs	NO	No PSMs	No PSMs	4	0	8	4	0	0	4	2	0	0	2	0	0	0	0	0	0	2
YJL076W	NET1	S452	1	Reported	Cdk1	([ST])[P](?:[A-Z][KR])?	SP	[447]-SPVKNS*PLGDA-[457]	NO	No PSMs	NO	YES	No PSMs	No PSMs	NO	NO	NO	NO	NO	No PSMs	No PSMs	No PSMs	No PSMs	No PSMs	No PSMs	NO	NO	No PSMs	NO	No PSMs	No PSMs	6	0	12	8	0	0	6	6	2	13	2	0	0	0	0	0	0	4
YJL076W	NET1	S496	1	Reported	Ipl1	[RK][A-Z]([ST])[^P]	RKSS	[491]-QPPRKS*SLETI-[501]	NO	NO	NO	YES	No PSMs	No PSMs	NO	NO	NO	No PSMs	NO	No PSMs	No PSMs	No PSMs	No PSMs	No PSMs	No PSMs	NO	NO	No PSMs	NO	No PSMs	No PSMs	2	2	8	6	0	0	8	2	2	0	2	0	0	0	0	0	0	2
YJL076W	NET1	S497	1	Reported	Ipl1	[RK][A-Z]([ST])[^P]	KSSL	[492]-PPRKSS*LETIV-[502]	NO	NO	NO	NO	No PSMs	No PSMs	YES	NO	NO	No PSMs	NO	No PSMs	No PSMs	No PSMs	No PSMs	No PSMs	No PSMs	NO	NO	No PSMs	YES	No PSMs	No PSMs	2	2	8	6	0	0	8	2	2	0	2	0	0	0	0	0	0	2
YJL076W	NET1	S840	1	Reported	Mps1 (if -2 phos)	[ST][A-Z]([ST])[^DP]	TTSF	[835]-TKGTTS*FNEEG-[845]	NO	No PSMs	NO	YES	No PSMs	No PSMs	YES	NO	NO	No PSMs	NO	No PSMs	No PSMs	No PSMs	No PSMs	No PSMs	No PSMs	NO	NO	No PSMs	NO	NO	No PSMs	2	0	2	4	0	0	4	2	2	0	4	0	0	0	0	0	0	2
YJL076W	NET1	S1032	1	Reported	Cdk1	([ST])[P](?:[A-Z][KR])?	SP	[1027]-KIEAPS*PSVNK-[1037]	NO	NO	YES	YES	No PSMs	No PSMs	YES	NO	YES	No PSMs	NO	No PSMs	No PSMs	No PSMs	No PSMs	No PSMs	No PSMs	NO	NO	No PSMs	YES	No PSMs	No PSMs	5	2	13	12	0	0	7	2	5	0	4	0	0	0	0	0	0	4
YJL076W	NET1	T1042	1	Reported	Cdk1	([ST])[P](?:[A-Z][KR])?	TPDK	[1037]-KKINAT*PDKIP-[1047]	NO	NO	YES	NO	No PSMs	No PSMs	No PSMs	NO	NO	YES	NO	NO	No PSMs	No PSMs	No PSMs	NO	No PSMs	No PSMs	No PSMs	No PSMs	NO	No PSMs	No PSMs	8	2	14	7	0	0	0	3	2	11	2	2	0	0	0	2	0	0
YJL076W	NET1	S1059	1	Reported				[1054]-MSSPPS*VKSKT-[1064]	NO	NO	YES	YES	No PSMs	No PSMs	No PSMs	NO	NO	NO	NO	NO	No PSMs	No PSMs	No PSMs	NO	No PSMs	No PSMs	No PSMs	No PSMs	NO	No PSMs	No PSMs	8	2	14	7	0	0	0	3	2	11	2	2	0	0	0	2	0	0
YJL076W	NET1	S1082	1	Reported	Ipl1	[RK][A-Z]([ST])[^P]	RPSL	[1077]-RKVRPS*LSSLS-[1087]	YES	No PSMs	YES	YES	No PSMs	No PSMs	YES	YES	YES	NO	No PSMs	No PSMs	No PSMs	No PSMs	No PSMs	No PSMs	No PSMs	No PSMs	NO	No PSMs	NO	No PSMs	No PSMs	13	0	27	21	0	0	18	2	6	4	0	0	0	0	0	0	0	0
YJL076W	NET1	S1084	1	Reported	Mps1 (if -2 phos)	[ST][A-Z]([ST])[^DP]	SLSS	[1079]-VRPSLS*SLSDL-[1089]	NO	No PSMs	YES	NO	No PSMs	No PSMs	YES	NO	NO	NO	No PSMs	No PSMs	No PSMs	No PSMs	No PSMs	No PSMs	No PSMs	No PSMs	NO	No PSMs	NO	No PSMs	No PSMs	13	0	27	21	0	0	18	2	6	4	0	0	0	0	0	0	0	0
YJL076W	NET1	S1085	1	Reported				[1080]-RPSLSS*LSDLV-[1090]	YES	No PSMs	NO	YES	No PSMs	No PSMs	NO	NO	NO	NO	No PSMs	No PSMs	No PSMs	No PSMs	No PSMs	No PSMs	No PSMs	No PSMs	NO	No PSMs	NO	No PSMs	No PSMs	13	0	27	21	0	0	18	2	6	4	0	0	0	0	0	0	0	0
YDL028C	MPS1	T3	1					[1]-MST*NSFHD-[8]	YES	No PSMs	NO	NO	No PSMs	No PSMs	NO	No PSMs	NO	NO	NO	No PSMs	NO	NO	No PSMs	No PSMs	No PSMs	NO	YES	No PSMs	NO	No PSMs	NO	12	0	11	5	0	0	5	0	3	9	5	0	6	5	0	0	0	4
YDL028C	MPS1	S5	1	Reported	Mps1 (if -2 phos)	[ST][A-Z]([ST])[^DP]	TNSF	[1]-MSTNS*FHDYV-[10]	NO	No PSMs	YES	YES	No PSMs	No PSMs	YES	No PSMs	YES	YES	NO	No PSMs	YES	YES	No PSMs	No PSMs	No PSMs	NO	NO	No PSMs	YES	No PSMs	YES	12	0	11	5	0	0	5	0	3	9	5	0	6	5	0	0	0	4
YDL028C	MPS1	T18	1		Mps1 (if -2 phos)	[ST][A-Z]([ST])[^DP]	TNTR	[13]-KSRTNT*RQFSD-[23]	YES	No PSMs	NO	NO	No PSMs	No PSMs	YES	No PSMs	NO	No PSMs	NO	No PSMs	NO	NO	No PSMs	No PSMs	No PSMs	NO	NO	No PSMs	No PSMs	No PSMs	No PSMs	11	0	5	9	0	0	5	0	3	0	3	0	2	2	0	0	0	4
YDL028C	MPS1	S22	1	Reported				[17]-NTRQFS*DDEEF-[27]	NO	No PSMs	NO	YES	No PSMs	No PSMs	YES	No PSMs	YES	YES	No PSMs	No PSMs	YES	YES	YES	YES	NO	NO	YES	NO	NO	No PSMs	NO	4	0	9	16	0	0	11	0	5	18	0	0	7	6	40	6	6	4
YDL028C	MPS1	T28	1	Reported	Mps1; Cdc5; Cdc5 (if +1 phos);	[DENC][A-Z]([ST])[^DP]; [DENC][A-Z]([ST])(?:[^PDEN]|[FMYI]); [DENC][A-Z]([ST])[ST];	EFTT; EFTT; EFTT	[23]-DDEEFT*TPPKL-[33]	NO	No PSMs	YES	YES	No PSMs	No PSMs	NO	No PSMs	NO	NO	No PSMs	No PSMs	NO	NO	NO	NO	NO	NO	NO	NO	NO	No PSMs	NO	4	0	9	16	0	0	11	0	5	18	0	0	7	6	40	6	6	4
YDL028C	MPS1	T29	1	Reported	Cdk1	([ST])[P](?:[A-Z][KR])?	TPPK	[24]-DEEFTT*PPKLS-[34]	YES	No PSMs	NO	NO	No PSMs	No PSMs	NO	No PSMs	NO	NO	No PSMs	No PSMs	NO	NO	YES	NO	YES	YES	NO	NO	NO	No PSMs	NO	4	0	9	16	0	0	11	0	5	18	0	0	7	6	40	6	6	4
YDL028C	MPS1	S48	1	Reported	Ipl1	[RK][A-Z]([ST])[^P]	KTSA	[43]-HTEKTS*ASEIL-[53]	NO	NO	NO	YES	No PSMs	No PSMs	YES	NO	NO	NO	No PSMs	No PSMs	NO	NO	NO	NO	NO	NO	NO	YES	NO	NO	NO	4	5	15	24	0	0	29	6	25	15	0	0	16	14	39	11	15	5
YDL028C	MPS1	S50	1	Reported	Mps1 (if -2 phos)	[ST][A-Z]([ST])[^DP]	SASE	[45]-EKTSAS*EILSS-[55]	YES	NO	NO	NO	No PSMs	No PSMs	NO	NO	NO	YES	No PSMs	No PSMs	YES	NO	YES	NO	YES	NO	YES	YES	NO	NO	NO	4	5	15	24	0	0	29	6	25	15	0	0	16	14	39	11	15	5
YDL028C	MPS1	S54	1					[49]-ASEILS*SHNND-[59]	NO	NO	NO	NO	No PSMs	No PSMs	YES	NO	NO	NO	No PSMs	No PSMs	NO	YES	NO	NO	NO	NO	NO	NO	NO	NO	NO	4	5	15	24	0	0	29	6	25	15	0	0	16	14	39	11	15	5
YDL028C	MPS1	S71	1	Reported	Mps1; Cdc5; Cdc5 (if +1 phos);	[DENC][A-Z]([ST])[^DP]; [DENC][A-Z]([ST])(?:[^PDEN]|[FMYI]); [DENC][A-Z]([ST])[ST];	DRSS; DRSS; DRSS	[66]-EEMDRS*SSRSH-[76]	No PSMs	No PSMs	NO	NO	No PSMs	No PSMs	YES	No PSMs	YES	No PSMs	No PSMs	No PSMs	NO	No PSMs	No PSMs	No PSMs	No PSMs	No PSMs	No PSMs	No PSMs	No PSMs	No PSMs	No PSMs	0	0	2	2	0	0	2	0	2	0	0	0	2	0	0	0	0	0
YDL028C	MPS1	S80	1					[75]-SHPPPS*MGNLT-[85]	NO	NO	NO	NO	No PSMs	No PSMs	NO	NO	NO	NO	No PSMs	No PSMs	NO	NO	YES	NO	NO	NO	NO	NO	NO	NO	NO	2	2	8	15	0	0	23	4	14	42	0	0	11	8	143	25	2	3
YDL028C	MPS1	S86	1					[81]-MGNLTS*GHTST-[91]	NO	NO	NO	NO	No PSMs	No PSMs	NO	NO	NO	NO	No PSMs	No PSMs	NO	NO	NO	NO	NO	NO	NO	YES	NO	NO	NO	2	2	8	15	0	0	23	4	14	42	0	0	11	8	143	25	2	3
YDL028C	MPS1	S92	1		Mps1 (if -2 phos)	[ST][A-Z]([ST])[^DP]	STSS	[87]-GHTSTS*SHSTL-[97]	NO	NO	NO	NO	No PSMs	No PSMs	YES	NO	YES	NO	No PSMs	No PSMs	NO	NO	NO	NO	NO	NO	NO	NO	NO	NO	NO	2	2	8	15	0	0	23	4	14	42	0	0	11	8	143	25	2	3
YDL028C	MPS1	T96	1					[91]-TSSHST*LFGRY-[101]	NO	NO	NO	YES	No PSMs	No PSMs	NO	NO	NO	NO	No PSMs	No PSMs	NO	NO	NO	NO	NO	NO	NO	NO	NO	NO	NO	2	2	8	15	0	0	23	4	14	42	0	0	11	8	143	25	2	3
YDL028C	MPS1	S116	1	Reported				[111]-TTMNTS*DIEIN-[121]	No PSMs	No PSMs	No PSMs	No PSMs	No PSMs	No PSMs	NO	No PSMs	No PSMs	YES	No PSMs	No PSMs	No PSMs	No PSMs	YES	NO	No PSMs	No PSMs	No PSMs	No PSMs	No PSMs	No PSMs	NO	0	0	0	0	0	0	2	0	0	36	0	0	0	0	113	16	0	0
YDL028C	MPS1	S129	1		Mps1; Cdc5;	[DENC][A-Z]([ST])[^DP]; [DENC][A-Z]([ST])(?:[^PDEN]|[FMYI]);	DKSF; DKSF	[124]-NSLDKS*FERIR-[134]	No PSMs	No PSMs	No PSMs	No PSMs	No PSMs	No PSMs	YES	No PSMs	No PSMs	NO	No PSMs	No PSMs	No PSMs	No PSMs	YES	No PSMs	No PSMs	No PSMs	No PSMs	No PSMs	No PSMs	No PSMs	No PSMs	0	0	0	0	0	0	2	0	0	9	0	0	0	0	39	0	0	0
YDL028C	MPS1	S185	1	Reported	Cdk1	([ST])[P](?:[A-Z][KR])?	SP	[180]-EDVPNS*PNQPI-[190]	YES	NO	NO	NO	No PSMs	NO	NO	NO	No PSMs	YES	NO	No PSMs	NO	No PSMs	YES	NO	NO	YES	NO	YES	No PSMs	No PSMs	YES	7	9	9	7	0	8	8	2	0	43	3	0	2	0	50	13	5	6
YDL028C	MPS1	S281	1	Reported	Mps1 (if -2 phos)	[ST][A-Z]([ST])[^DP]	SLSS	[276]-SSSSLS*SNNLL-[286]	No PSMs	No PSMs	No PSMs	No PSMs	No PSMs	NO	No PSMs	NO	No PSMs	NO	No PSMs	No PSMs	No PSMs	NO	NO	NO	NO	No PSMs	No PSMs	NO	No PSMs	YES	NO	0	0	0	0	0	3	0	4	0	6	0	0	0	2	11	10	2	0
YDL028C	MPS1	S292	1	Reported	Mps1; Cdc5;	[DENC][A-Z]([ST])[^DP]; [DENC][A-Z]([ST])(?:[^PDEN]|[FMYI]);	DNSI; DNSI	[287]-ANKDNS*ITSNN-[297]	No PSMs	No PSMs	No PSMs	No PSMs	No PSMs	No PSMs	No PSMs	YES	No PSMs	No PSMs	No PSMs	No PSMs	No PSMs	No PSMs	NO	NO	No PSMs	No PSMs	No PSMs	NO	No PSMs	NO	No PSMs	0	0	0	0	0	0	0	4	0	0	0	0	0	0	7	3	0	0
YDL028C	MPS1	S299	1	Reported	Mps1; Cdc5;	[DENC][A-Z]([ST])[^DP]; [DENC][A-Z]([ST])(?:[^PDEN]|[FMYI]);	NGSQ; NGSQ	[294]-TSNNGS*QPRRK-[304]	No PSMs	No PSMs	No PSMs	No PSMs	No PSMs	No PSMs	No PSMs	NO	No PSMs	No PSMs	No PSMs	No PSMs	No PSMs	No PSMs	NO	NO	No PSMs	No PSMs	No PSMs	NO	No PSMs	YES	No PSMs	0	0	0	0	0	0	0	4	0	0	0	0	0	0	7	3	0	0
YDL028C	MPS1	S306	1	Reported	Ipl1	[RK][A-Z]([ST])[^P]	KVST	[301]-PRRKVS*TGSSS-[311]	NO	NO	NO	NO	No PSMs	No PSMs	YES	NO	NO	No PSMs	No PSMs	No PSMs	NO	No PSMs	NO	No PSMs	NO	NO	NO	NO	NO	NO	No PSMs	6	2	4	2	0	0	6	4	6	0	0	0	4	0	5	0	2	10
YDL028C	MPS1	S311	1		Mps1 (if -2 phos)	[ST][A-Z]([ST])[^DP]	SSSS	[306]-STGSSS*SKSSI-[316]	NO	NO	NO	NO	No PSMs	No PSMs	NO	YES	YES	No PSMs	No PSMs	No PSMs	NO	No PSMs	NO	No PSMs	NO	NO	NO	NO	YES	NO	No PSMs	6	2	4	2	0	0	6	4	6	0	0	0	4	0	5	0	2	10
YDL028C	MPS1	S312	1		Mps1 (if -2 phos)	[ST][A-Z]([ST])[^DP]	SSSK	[307]-TGSSSS*KSSIE-[317]	NO	NO	NO	NO	No PSMs	No PSMs	NO	NO	NO	No PSMs	No PSMs	No PSMs	NO	No PSMs	NO	No PSMs	NO	YES	YES	YES	NO	YES	No PSMs	6	2	4	2	0	0	6	4	6	0	0	0	4	0	5	0	2	10
YDL028C	MPS1	S314	1		Mps1 (if -2 phos)	[ST][A-Z]([ST])[^DP]	SKSS	[309]-SSSSKS*SIEIR-[319]	YES	NO	NO	NO	No PSMs	No PSMs	YES	NO	YES	No PSMs	No PSMs	No PSMs	YES	No PSMs	NO	No PSMs	NO	NO	NO	NO	NO	NO	No PSMs	6	2	4	2	0	0	6	4	6	0	0	0	4	0	5	0	2	10
YDL028C	MPS1	S315	1		Ipl1	[RK][A-Z]([ST])[^P]	KSSI	[310]-SSSKSS*IEIRR-[320]	YES	NO	YES	NO	No PSMs	No PSMs	NO	NO	NO	No PSMs	No PSMs	No PSMs	NO	No PSMs	YES	No PSMs	NO	NO	NO	NO	NO	NO	No PSMs	6	2	4	2	0	0	6	4	6	0	0	0	4	0	5	0	2	10
YDL028C	MPS1	S329	1	Reported	Mps1	[DENC][A-Z]([ST])[^DP]	DTSN	[324]-ENIDTS*NNSNF-[334]	NO	NO	NO	YES	No PSMs	No PSMs	NO	NO	NO	NO	No PSMs	No PSMs	NO	NO	NO	NO	NO	NO	NO	NO	NO	NO	NO	12	12	11	24	0	0	24	4	20	31	0	0	19	8	61	22	8	6
YDL028C	MPS1	S332	1	Reported	Mps1	[DENC][A-Z]([ST])[^DP]	NNSN	[327]-DTSNNS*NFNSP-[337]	YES	NO	NO	NO	No PSMs	No PSMs	YES	YES	YES	NO	No PSMs	No PSMs	YES	NO	NO	NO	YES	YES	YES	YES	NO	YES	NO	12	12	11	24	0	0	24	4	20	31	0	0	19	8	61	22	8	6
YDL028C	MPS1	S336	1	Reported	Cdk1	([ST])[P](?:[A-Z][KR])?	SP	[331]-NSNFNS*PIHKI-[341]	YES	YES	YES	YES	No PSMs	No PSMs	YES	NO	YES	YES	No PSMs	No PSMs	YES	YES	YES	NO	YES	YES	NO	YES	YES	NO	NO	12	12	11	24	0	0	24	4	20	31	0	0	19	8	61	22	8	6
YDL028C	MPS1	S363	1	Reported	Mps1; Cdc5;	[DENC][A-Z]([ST])[^DP]; [DENC][A-Z]([ST])(?:[^PDEN]|[FMYI]);	NISI; NISI	[358]-VLRNIS*INANH-[368]	NO	YES	YES	NO	No PSMs	No PSMs	YES	NO	NO	YES	NO	No PSMs	YES	NO	YES	NO	YES	NO	NO	YES	NO	NO	NO	5	14	12	9	0	0	11	6	16	28	2	0	21	4	32	22	11	5
YDL028C	MPS1	S383	1	Reported	Ipl1	[RK][A-Z]([ST])[^P]	KRSL	[378]-KRLKRS*LDDAI-[388]	NO	NO	YES	YES	No PSMs	NO	YES	NO	NO	NO	No PSMs	No PSMs	YES	NO	YES	NO	NO	NO	NO	NO	NO	NO	NO	20	10	14	9	0	5	10	5	16	13	0	0	20	11	17	7	12	6
YDL028C	MPS1	T389	1	Reported				[384]-LDDAIT*NENIN-[394]	YES	NO	NO	NO	No PSMs	NO	NO	NO	YES	YES	No PSMs	No PSMs	NO	YES	NO	NO	NO	NO	NO	NO	NO	NO	NO	20	10	14	9	0	5	10	5	16	13	0	0	20	11	17	7	12	6
YDL028C	MPS1	S395	1	Reported				[390]-NENINS*KNLEV-[400]	NO	YES	NO	NO	No PSMs	NO	NO	NO	NO	NO	No PSMs	No PSMs	NO	NO	NO	NO	NO	NO	NO	YES	YES	NO	NO	20	10	14	9	0	5	10	5	16	13	0	0	20	11	17	7	12	6
YDL028C	MPS1	S425	1		Mps1 (if -2 phos)	[ST][A-Z]([ST])[^DP]	SASL	[420]-PAKSAS*LSNNR-[430]	NO	NO	NO	YES	No PSMs	No PSMs	No PSMs	NO	YES	No PSMs	NO	No PSMs	YES	NO	NO	NO	NO	NO	YES	NO	NO	NO	No PSMs	9	2	10	4	0	0	0	2	7	0	2	0	4	4	3	2	2	10
YDL028C	MPS1	T591	1	Reported	Mps1; Cdc5;	[DENC][A-Z]([ST])[^DP]; [DENC][A-Z]([ST])(?:[^PDEN]|[FMYI]);	EHTV; EHTV	[586]-AVPEHT*VNIYR-[596]	No PSMs	No PSMs	No PSMs	No PSMs	No PSMs	No PSMs	No PSMs	No PSMs	No PSMs	NO	No PSMs	No PSMs	No PSMs	No PSMs	NO	YES	NO	No PSMs	No PSMs	YES	No PSMs	No PSMs	NO	0	0	0	0	0	0	0	0	0	13	0	0	0	0	7	23	4	0
YDL028C	MPS1	T754	1	Reported				[749]-NDVVDT*VLRKF-[759]	No PSMs	NO	No PSMs	YES	No PSMs	No PSMs	YES	No PSMs	No PSMs	YES	No PSMs	No PSMs	No PSMs	No PSMs	YES	YES	NO	YES	YES	No PSMs	No PSMs	No PSMs	YES	0	2	0	7	0	0	9	0	0	35	0	0	0	0	19	47	2	2
YGL093W	SPC105	T59	1		Mps1 (if -2 phos)	[ST][A-Z]([ST])[^DP]	SNTT	[54]-LDGSNT*TSRIN-[64]	No PSMs	NO	YES	NO	No PSMs	No PSMs	NO	NO	No PSMs	NO	No PSMs	No PSMs	No PSMs	No PSMs	NO	No PSMs	No PSMs	NO	NO	No PSMs	NO	NO	NO	0	3	9	5	0	0	8	4	0	6	0	0	0	0	3	0	0	2
YGL093W	SPC105	T65	1					[60]-TSRINT*SNLQS-[70]	No PSMs	NO	NO	NO	No PSMs	No PSMs	NO	YES	NO	NO	NO	NO	NO	No PSMs	NO	NO	NO	NO	NO	NO	NO	NO	NO	0	21	21	56	0	0	41	39	4	13	2	3	2	0	4	13	9	3
YGL093W	SPC105	S66	1		Mps1	[DENC][A-Z]([ST])[^DP]	NTSN	[61]-SRINTS*NLQSM-[71]	No PSMs	NO	NO	YES	No PSMs	No PSMs	NO	NO	NO	NO	NO	NO	NO	No PSMs	NO	NO	NO	NO	NO	NO	NO	NO	NO	0	21	21	56	0	0	41	39	4	13	2	3	2	0	4	13	9	3
YGL093W	SPC105	S70	1					[65]-TSNLQS*MVKRR-[75]	No PSMs	NO	NO	NO	No PSMs	No PSMs	YES	NO	NO	NO	NO	NO	NO	No PSMs	NO	NO	NO	NO	NO	NO	NO	NO	NO	0	21	21	56	0	0	41	39	4	13	2	3	2	0	4	13	9	3
YGL093W	SPC105	S77	1	Reported	Ipl1	[RK][A-Z]([ST])[^P]	RVSF	[72]-VKRRVS*FAPDV-[82]	NO	YES	YES	YES	No PSMs	No PSMs	YES	No PSMs	No PSMs	YES	YES	No PSMs	No PSMs	No PSMs	NO	NO	YES	YES	YES	NO	YES	No PSMs	NO	20	23	29	28	0	0	34	0	0	84	17	0	0	0	9	6	7	14
YGL093W	SPC105	T83	1		Mps1; Cdc5;	[DENC][A-Z]([ST])[^DP]; [DENC][A-Z]([ST])(?:[^PDEN]|[FMYI]);	DVTL; DVTL	[78]-FAPDVT*LHSFT-[88]	NO	YES	NO	NO	No PSMs	No PSMs	NO	No PSMs	No PSMs	NO	NO	No PSMs	No PSMs	No PSMs	NO	NO	NO	NO	NO	NO	NO	No PSMs	NO	20	23	29	28	0	0	34	0	0	84	17	0	0	0	9	6	7	14
YGL093W	SPC105	S86	1					[81]-DVTLHS*FTFVP-[91]	NO	NO	NO	YES	No PSMs	No PSMs	YES	No PSMs	No PSMs	NO	NO	No PSMs	No PSMs	No PSMs	NO	NO	NO	NO	NO	NO	NO	No PSMs	NO	20	23	29	28	0	0	34	0	0	84	17	0	0	0	9	6	7	14
YGL093W	SPC105	T105	1		Ipl1	[RK][A-Z]([ST])[^P]	RKTS	[100]-PRRRKT*STNSP-[110]	NO	NO	NO	NO	No PSMs	No PSMs	NO	NO	No PSMs	NO	NO	No PSMs	NO	No PSMs	NO	NO	No PSMs	YES	NO	No PSMs	NO	No PSMs	No PSMs	6	4	13	12	0	0	13	4	0	14	8	0	2	0	4	2	0	10
YGL093W	SPC105	S106	1		Ipl1	[RK][A-Z]([ST])[^P]	KTST	[101]-RRRKTS*TNSPT-[111]	NO	NO	NO	NO	No PSMs	No PSMs	NO	NO	No PSMs	NO	NO	No PSMs	NO	No PSMs	NO	NO	No PSMs	NO	YES	No PSMs	NO	No PSMs	No PSMs	6	4	13	12	0	0	13	4	0	14	8	0	2	0	4	2	0	10
YGL093W	SPC105	T107	1		Mps1 (if -2 phos)	[ST][A-Z]([ST])[^DP]	TSTN	[102]-RRKTST*NSPTK-[112]	YES	NO	NO	NO	No PSMs	No PSMs	NO	NO	No PSMs	NO	NO	No PSMs	NO	No PSMs	NO	NO	No PSMs	NO	NO	No PSMs	NO	No PSMs	No PSMs	6	4	13	12	0	0	13	4	0	14	8	0	2	0	4	2	0	10
YGL093W	SPC105	S109	1	Reported	Cdk1	([ST])[P](?:[A-Z][KR])?	SPTK	[104]-KTSTNS*PTKIS-[114]	NO	NO	YES	NO	No PSMs	No PSMs	NO	NO	No PSMs	YES	NO	No PSMs	NO	No PSMs	NO	NO	No PSMs	NO	NO	No PSMs	NO	No PSMs	No PSMs	6	4	13	12	0	0	13	4	0	14	8	0	2	0	4	2	0	10
YGL093W	SPC105	T111	1		Mps1 (if -2 phos)	[ST][A-Z]([ST])[^DP]	SPTK	[106]-STNSPT*KISSQ-[116]	NO	YES	YES	YES	No PSMs	No PSMs	NO	YES	No PSMs	YES	NO	No PSMs	NO	No PSMs	NO	NO	No PSMs	NO	YES	No PSMs	NO	No PSMs	No PSMs	6	4	13	12	0	0	13	4	0	14	8	0	2	0	4	2	0	10
YGL093W	SPC105	S114	1	Reported	Ipl1	[RK][A-Z]([ST])[^P]	KISS	[109]-SPTKIS*SQEEP-[119]	NO	NO	NO	NO	No PSMs	No PSMs	NO	NO	No PSMs	NO	NO	No PSMs	NO	No PSMs	NO	NO	No PSMs	YES	NO	NO	NO	No PSMs	NO	6	7	21	20	0	0	21	8	0	36	8	0	2	0	10	10	0	12
YGL093W	SPC105	S115	1	Reported				[110]-PTKISS*QEEPL-[120]	NO	YES	NO	NO	No PSMs	No PSMs	NO	NO	No PSMs	NO	NO	No PSMs	NO	No PSMs	NO	NO	No PSMs	NO	NO	NO	NO	No PSMs	NO	6	7	21	20	0	0	21	8	0	36	8	0	2	0	10	10	0	12
YGL093W	SPC105	T143	1	Reported				[138]-EEDPDT*SGMEL-[148]	No PSMs	No PSMs	YES	NO	No PSMs	No PSMs	YES	No PSMs	No PSMs	NO	No PSMs	No PSMs	No PSMs	No PSMs	YES	NO	NO	No PSMs	No PSMs	No PSMs	No PSMs	No PSMs	NO	0	0	7	19	0	0	17	0	0	34	0	0	0	0	8	8	2	0
YGL093W	SPC105	S144	1	Reported	Mps1; Cdc5;	[DENC][A-Z]([ST])[^DP]; [DENC][A-Z]([ST])(?:[^PDEN]|[FMYI]);	DTSG; DTSG	[139]-EDPDTS*GMELT-[149]	No PSMs	No PSMs	NO	YES	No PSMs	No PSMs	YES	No PSMs	No PSMs	NO	No PSMs	No PSMs	No PSMs	No PSMs	NO	NO	NO	No PSMs	No PSMs	No PSMs	No PSMs	No PSMs	NO	0	0	7	19	0	0	17	0	0	34	0	0	0	0	8	8	2	0
YGL093W	SPC105	S158	1					[153]-VATPDS*NKASQ-[163]	No PSMs	No PSMs	NO	NO	No PSMs	No PSMs	YES	No PSMs	No PSMs	NO	No PSMs	No PSMs	No PSMs	No PSMs	NO	NO	NO	No PSMs	No PSMs	No PSMs	No PSMs	No PSMs	NO	0	0	7	19	0	0	17	0	0	34	0	0	0	0	8	8	2	0
YGL093W	SPC105	S168	1	Reported				[163]-QHDPTS*MEMTE-[173]	NO	NO	NO	NO	No PSMs	No PSMs	YES	NO	NO	NO	NO	NO	NO	NO	NO	NO	NO	NO	NO	NO	NO	NO	NO	2	16	29	42	0	0	59	20	4	33	5	2	5	2	17	5	12	16
YGL093W	SPC105	T172	1		Mps1	[DENC][A-Z]([ST])[^DP]	EMTE	[167]-TSMEMT*EVFPR-[177]	NO	NO	NO	NO	No PSMs	No PSMs	NO	NO	NO	YES	NO	NO	NO	NO	NO	NO	NO	NO	NO	NO	NO	NO	NO	2	16	29	42	0	0	59	20	4	33	5	2	5	2	17	5	12	16
YGL093W	SPC105	S250	1		Mps1 (if -2 phos)	[ST][A-Z]([ST])[^DP]	SRST	[245]-NSVSRS*TGKSS-[255]	YES	No PSMs	NO	NO	No PSMs	No PSMs	NO	NO	No PSMs	No PSMs	NO	No PSMs	No PSMs	No PSMs	No PSMs	No PSMs	No PSMs	NO	NO	No PSMs	NO	YES	No PSMs	4	0	10	4	0	0	2	4	0	0	2	0	0	0	0	0	0	8
YGL093W	SPC105	S258	1	Reported	Mps1; Cdc5;	[DENC][A-Z]([ST])[^DP]; [DENC][A-Z]([ST])(?:[^PDEN]|[FMYI]);	DYSV; DYSV	[253]-KSSDYS*VERSN-[263]	NO	No PSMs	YES	NO	No PSMs	No PSMs	YES	NO	No PSMs	NO	NO	No PSMs	No PSMs	No PSMs	No PSMs	No PSMs	No PSMs	YES	YES	No PSMs	NO	NO	No PSMs	4	0	18	9	0	0	11	4	0	2	2	0	0	0	0	0	0	13
YGL093W	SPC105	S329	1	Reported	Cdk1	([ST])[P](?:[A-Z][KR])?	SP	[324]-HHIDES*PSEKH-[334]	No PSMs	No PSMs	No PSMs	YES	No PSMs	No PSMs	YES	No PSMs	No PSMs	No PSMs	No PSMs	No PSMs	No PSMs	No PSMs	No PSMs	No PSMs	No PSMs	No PSMs	No PSMs	No PSMs	No PSMs	No PSMs	No PSMs	0	0	0	2	0	0	2	0	0	0	0	0	0	0	0	0	0	0
YGL093W	SPC105	S353	1					[348]-SDYAAS*VTTPV-[358]	NO	NO	NO	NO	No PSMs	No PSMs	YES	NO	NO	NO	NO	No PSMs	No PSMs	NO	NO	NO	NO	NO	NO	NO	NO	NO	NO	7	13	13	25	0	0	33	16	2	55	3	0	0	2	22	21	4	4
YGL093W	SPC105	T355	1		Mps1 (if -2 phos)	[ST][A-Z]([ST])[^DP]	SVTT	[350]-YAASVT*TPVKE-[360]	NO	NO	NO	NO	No PSMs	No PSMs	NO	YES	NO	NO	NO	No PSMs	No PSMs	NO	NO	NO	NO	NO	NO	NO	NO	NO	YES	7	13	13	25	0	0	33	16	2	55	3	0	0	2	22	21	4	4
YGL093W	SPC105	T356	1	Reported	Cdk1	([ST])[P](?:[A-Z][KR])?	TPVK	[351]-AASVTT*PVKEA-[361]	YES	YES	YES	YES	No PSMs	No PSMs	YES	NO	NO	YES	YES	No PSMs	No PSMs	YES	YES	YES	NO	YES	YES	YES	YES	YES	YES	7	13	13	25	0	0	33	16	2	55	3	0	0	2	22	21	4	4
YGL093W	SPC105	T364	1		Ipl1	[RK][A-Z]([ST])[^P]	KDTS	[359]-KEAKDT*SGEDN-[369]	No PSMs	No PSMs	NO	YES	No PSMs	No PSMs	NO	No PSMs	No PSMs	NO	No PSMs	No PSMs	No PSMs	No PSMs	NO	NO	No PSMs	NO	NO	No PSMs	YES	No PSMs	No PSMs	0	0	10	18	0	0	37	0	0	14	0	0	0	0	6	2	0	17
YGL093W	SPC105	S380	1	Reported	Cdk1	([ST])[P](?:[A-Z][KR])?	SP	[375]-MMEKMS*PITFS-[385]	NO	NO	YES	YES	No PSMs	No PSMs	YES	YES	NO	YES	NO	No PSMs	No PSMs	No PSMs	YES	NO	NO	NO	NO	NO	NO	NO	YES	4	23	82	59	0	0	62	28	2	19	8	0	0	0	11	7	15	36
YGL093W	SPC105	T383	1	Reported				[378]-KMSPIT*FSDVD-[388]	NO	NO	NO	NO	No PSMs	No PSMs	NO	NO	NO	NO	NO	No PSMs	No PSMs	No PSMs	NO	NO	YES	NO	NO	NO	NO	NO	NO	4	23	82	59	0	0	62	28	2	19	8	0	0	0	11	7	15	36
YGL093W	SPC105	S385	1	Reported				[380]-SPITFS*DVDNK-[390]	YES	YES	YES	YES	No PSMs	No PSMs	YES	YES	NO	NO	YES	No PSMs	No PSMs	No PSMs	NO	YES	NO	YES	YES	NO	YES	NO	NO	4	23	82	59	0	0	62	28	2	19	8	0	0	0	11	7	15	36
YGL093W	SPC105	T414	1	Reported				[409]-GMQTAT*DDEED-[419]	YES	No PSMs	No PSMs	YES	No PSMs	No PSMs	YES	No PSMs	No PSMs	No PSMs	No PSMs	No PSMs	No PSMs	No PSMs	No PSMs	NO	No PSMs	No PSMs	No PSMs	No PSMs	NO	No PSMs	No PSMs	2	0	0	13	0	0	11	0	0	0	0	0	0	0	0	2	0	0
YGL093W	SPC105	S445	1					[440]-DKEGQS*GIALP-[450]	NO	NO	NO	YES	No PSMs	No PSMs	NO	NO	No PSMs	NO	NO	No PSMs	No PSMs	No PSMs	NO	NO	NO	NO	NO	NO	NO	No PSMs	NO	3	10	8	19	0	0	33	9	0	49	3	0	0	0	8	20	3	2
YGL093W	SPC105	T675	1		Mps1; Cdc5;	[DENC][A-Z]([ST])[^DP]; [DENC][A-Z]([ST])(?:[^PDEN]|[FMYI]);	DFTQ; DFTQ	[670]-SSNDFT*QEMRS-[680]	No PSMs	No PSMs	No PSMs	No PSMs	No PSMs	No PSMs	NO	No PSMs	No PSMs	NO	No PSMs	No PSMs	No PSMs	No PSMs	YES	NO	No PSMs	NO	No PSMs	No PSMs	NO	No PSMs	NO	0	0	0	0	0	0	4	0	0	25	0	0	0	0	10	9	0	3
YIR010W	DSN1	S2	1					[1]-MS*LEPTQ-[7]	NO	No PSMs	YES	NO	No PSMs	No PSMs	NO	No PSMs	NO	NO	NO	NO	NO	No PSMs	NO	NO	No PSMs	NO	NO	No PSMs	NO	No PSMs	NO	13	0	47	26	0	0	25	0	4	21	19	5	2	0	15	13	0	13
YIR010W	DSN1	S10	1		Mps1 (if -2 phos)	[ST][A-Z]([ST])[^DP]	TVSG	[5]-PTQTVS*GTPPM-[15]	NO	No PSMs	YES	YES	No PSMs	No PSMs	NO	No PSMs	NO	NO	NO	NO	NO	No PSMs	NO	NO	No PSMs	NO	NO	No PSMs	YES	No PSMs	NO	13	0	47	26	0	0	25	0	4	21	19	5	2	0	15	13	0	13
YIR010W	DSN1	T12	1	Reported	Cdk1	([ST])[P](?:[A-Z][KR])?	TP	[7]-QTVSGT*PPMLH-[17]	NO	No PSMs	NO	YES	No PSMs	No PSMs	YES	No PSMs	YES	NO	YES	NO	NO	No PSMs	NO	NO	No PSMs	YES	YES	No PSMs	NO	No PSMs	NO	13	0	47	26	0	0	25	0	4	21	19	5	2	0	15	13	0	13
YIR010W	DSN1	S69	1	Reported	Cdk1	([ST])[P](?:[A-Z][KR])?	SP	[64]-SVSNLS*PDLKF-[74]	YES	YES	YES	YES	No PSMs	No PSMs	YES	NO	No PSMs	YES	NO	NO	No PSMs	No PSMs	YES	YES	NO	YES	No PSMs	No PSMs	NO	No PSMs	YES	2	10	18	14	0	0	18	5	0	22	2	2	0	0	10	4	2	2
YIR010W	DSN1	S250	1	Reported	Ipl1	[RK][A-Z]([ST])[^P]	RLSM	[245]-RGRRLS*MLASQ-[255]	NO	NO	YES	YES	No PSMs	No PSMs	YES	YES	No PSMs	NO	NO	No PSMs	No PSMs	No PSMs	NO	NO	YES	No PSMs	No PSMs	No PSMs	No PSMs	No PSMs	NO	2	2	10	12	0	0	15	2	0	8	2	0	0	0	9	12	4	0
YIR010W	DSN1	S264	1	Reported	Cdk1	([ST])[P](?:[A-Z][KR])?	SPHK	[259]-GSTIIS*PHKDI-[269]	YES	NO	YES	YES	No PSMs	No PSMs	YES	NO	No PSMs	NO	NO	No PSMs	No PSMs	No PSMs	NO	NO	NO	No PSMs	No PSMs	No PSMs	No PSMs	No PSMs	NO	2	2	10	12	0	0	15	2	0	8	2	0	0	0	9	12	4	0
YIR010W	DSN1	T380	1	Reported	Mps1	[DENC][A-Z]([ST])[^DP]	DNTE	[375]-KILDNT*ENYDD-[385]	No PSMs	NO	No PSMs	NO	No PSMs	No PSMs	YES	NO	No PSMs	YES	No PSMs	No PSMs	No PSMs	No PSMs	NO	NO	NO	No PSMs	No PSMs	No PSMs	No PSMs	No PSMs	NO	0	2	0	2	0	0	4	2	0	31	0	0	0	0	7	4	2	0
YIR010W	DSN1	S546	1		Ipl1	[RK][A-Z]([ST])[^P]	KISS	[541]-TMRKIS*SETDD-[551]	No PSMs	NO	NO	NO	NO	No PSMs	NO	NO	NO	YES	No PSMs	No PSMs	NO	NO	NO	NO	YES	No PSMs	No PSMs	NO	No PSMs	No PSMs	NO	0	2	10	10	2	0	24	2	7	58	0	0	5	5	29	18	14	0
YIR010W	DSN1	S547	1					[542]-MRKISS*ETDDD-[552]	No PSMs	NO	YES	YES	NO	No PSMs	NO	NO	NO	NO	No PSMs	No PSMs	NO	NO	NO	YES	NO	No PSMs	No PSMs	NO	No PSMs	No PSMs	NO	0	2	10	10	2	0	24	2	7	58	0	0	5	5	29	18	14	0
YIR010W	DSN1	T549	1					[544]-KISSET*DDDHS-[554]	No PSMs	NO	NO	NO	NO	No PSMs	NO	NO	NO	NO	No PSMs	No PSMs	NO	NO	YES	NO	NO	No PSMs	No PSMs	NO	No PSMs	No PSMs	NO	0	2	10	10	2	0	24	2	7	58	0	0	5	5	29	18	14	0
YIR010W	DSN1	S554	1	Reported	Mps1; Cdc5;	[DENC][A-Z]([ST])[^DP]; [DENC][A-Z]([ST])(?:[^PDEN]|[FMYI]);	DHSQ; DHSQ	[549]-TDDDHS*QVINP-[559]	No PSMs	NO	NO	YES	NO	No PSMs	YES	NO	NO	NO	No PSMs	No PSMs	YES	NO	YES	NO	NO	No PSMs	No PSMs	YES	No PSMs	No PSMs	NO	0	2	10	10	2	0	24	2	7	58	0	0	5	5	29	18	14	0
YKL089W	MIF2	S54	1	Reported	Ipl1	[RK][A-Z]([ST])[^P]	KSSL	[49]-SRRKSS*LFLPS-[59]	YES	YES	YES	YES	No PSMs	No PSMs	YES	No PSMs	No PSMs	NO	NO	No PSMs	YES	No PSMs	No PSMs	No PSMs	No PSMs	YES	NO	NO	YES	No PSMs	NO	6	6	13	16	0	0	24	0	0	5	2	0	2	0	0	0	0	12
YKL089W	MIF2	S78	1	Reported				[73]-LQSYKS*QDDEV-[83]	YES	NO	NO	NO	No PSMs	No PSMs	NO	NO	No PSMs	NO	NO	No PSMs	No PSMs	No PSMs	NO	No PSMs	NO	NO	NO	No PSMs	NO	No PSMs	No PSMs	4	4	7	11	0	0	11	4	0	5	2	0	0	0	3	0	2	6
YKL089W	MIF2	S88	1	Reported	Mps1 (if -2 phos)	[ST][A-Z]([ST])[^DP]	SPSG	[83]-VVQSPS*GKGDG-[93]	NO	NO	NO	YES	No PSMs	No PSMs	NO	NO	No PSMs	YES	NO	No PSMs	No PSMs	No PSMs	NO	No PSMs	NO	NO	NO	No PSMs	NO	No PSMs	No PSMs	4	4	7	11	0	0	11	4	0	5	2	0	0	0	3	0	2	6
YKL089W	MIF2	S154	1	Reported	Ipl1	[RK][A-Z]([ST])[^P]	RYSL	[149]-YSTRYS*LDTSE-[159]	NO	YES	NO	NO	No PSMs	No PSMs	NO	NO	No PSMs	NO	NO	No PSMs	No PSMs	No PSMs	NO	No PSMs	NO	YES	NO	No PSMs	NO	No PSMs	NO	21	4	18	9	0	0	11	2	0	14	17	0	0	0	4	0	2	15
YKL089W	MIF2	S160	1	Reported	Cdk1	([ST])[P](?:[A-Z][KR])?	SP	[155]-LDTSES*PSVRL-[165]	YES	NO	YES	YES	No PSMs	No PSMs	NO	NO	No PSMs	YES	YES	No PSMs	No PSMs	No PSMs	NO	No PSMs	NO	NO	NO	No PSMs	YES	No PSMs	YES	21	4	18	9	0	0	11	2	0	14	17	0	0	0	4	0	2	15
YKL089W	MIF2	S162	1		Mps1 (if -2 phos)	[ST][A-Z]([ST])[^DP]	SPSV	[157]-TSESPS*VRLTP-[167]	YES	NO	NO	NO	No PSMs	No PSMs	NO	NO	No PSMs	YES	NO	No PSMs	No PSMs	No PSMs	NO	No PSMs	NO	NO	NO	No PSMs	NO	No PSMs	NO	21	4	18	9	0	0	11	2	0	14	17	0	0	0	4	0	2	15
YKL089W	MIF2	T166	1	Reported	Cdk1	([ST])[P](?:[A-Z][KR])?	TPDR	[161]-PSVRLT*PDRIT-[171]	YES	No PSMs	YES	YES	No PSMs	No PSMs	YES	YES	No PSMs	YES	NO	No PSMs	No PSMs	No PSMs	NO	No PSMs	No PSMs	YES	No PSMs	No PSMs	No PSMs	No PSMs	YES	10	0	7	5	0	0	8	2	0	9	4	0	0	0	2	0	0	2
YKL089W	MIF2	T321	1	Reported				[316]-IDKIVT*YDESE-[326]	YES	No PSMs	NO	NO	No PSMs	No PSMs	NO	No PSMs	No PSMs	NO	NO	No PSMs	No PSMs	No PSMs	NO	NO	No PSMs	YES	NO	No PSMs	NO	No PSMs	NO	13	0	6	16	0	0	24	0	0	14	6	0	0	0	2	9	0	13
YKL089W	MIF2	S325	1	Reported	Mps1	[DENC][A-Z]([ST])[^DP]	DESE	[320]-VTYDES*EDEEE-[330]	YES	No PSMs	NO	YES	No PSMs	No PSMs	YES	No PSMs	No PSMs	YES	YES	No PSMs	No PSMs	No PSMs	YES	YES	No PSMs	YES	YES	No PSMs	YES	No PSMs	YES	13	0	6	16	0	0	24	0	0	14	6	0	0	0	2	9	0	13
YMR117C	SPC24	S2	1	Reported				[1]-MS*QKDNL-[7]	YES	No PSMs	YES	YES	No PSMs	No PSMs	NO	No PSMs	No PSMs	YES	YES	NO	YES	NO	YES	YES	No PSMs	YES	YES	No PSMs	NO	No PSMs	YES	11	0	18	20	0	0	15	0	0	35	11	3	7	2	17	5	0	8
YMR117C	SPC24	S129	1	Reported				[124]-DSEIIS*TPNGS-[134]	NO	NO	NO	NO	No PSMs	No PSMs	NO	NO	NO	NO	No PSMs	No PSMs	YES	NO	NO	No PSMs	NO	NO	NO	YES	YES	NO	No PSMs	5	6	51	57	0	0	79	11	24	18	0	0	25	8	15	0	25	6
YMR117C	SPC24	T130	1	Reported	Cdk1	([ST])[P](?:[A-Z][KR])?	TP	[125]-SEIIST*PNGSK-[135]	NO	YES	YES	YES	No PSMs	No PSMs	YES	YES	YES	YES	No PSMs	No PSMs	YES	NO	YES	No PSMs	YES	YES	YES	YES	NO	YES	No PSMs	5	6	51	57	0	0	79	11	24	18	0	0	25	8	15	0	25	6
YMR117C	SPC24	S134	1	Reported	Mps1; Cdc5;	[DENC][A-Z]([ST])[^DP]; [DENC][A-Z]([ST])(?:[^PDEN]|[FMYI]);	NGSK; NGSK	[129]-STPNGS*KIKAK-[139]	NO	NO	NO	YES	No PSMs	No PSMs	YES	NO	YES	NO	No PSMs	No PSMs	YES	NO	NO	No PSMs	NO	NO	NO	NO	NO	YES	No PSMs	5	6	51	57	0	0	79	11	24	18	0	0	25	8	15	0	25	6
YMR117C	SPC24	S149	1		Mps1; Cdc5;	[DENC][A-Z]([ST])[^DP]; [DENC][A-Z]([ST])(?:[^PDEN]|[FMYI]);	EQSA; EQSA	[144]-ELEEQS*AVTPE-[154]	NO	NO	NO	YES	No PSMs	NO	NO	NO	NO	NO	NO	NO	NO	NO	NO	NO	NO	NO	NO	NO	NO	No PSMs	NO	6	19	29	28	0	6	25	18	11	109	4	10	10	2	31	21	26	9
YMR117C	SPC24	T152	1	Reported	Cdk1	([ST])[P](?:[A-Z][KR])?	TP	[147]-EQSAVT*PEANE-[157]	NO	NO	YES	NO	No PSMs	NO	YES	NO	NO	YES	NO	NO	NO	NO	YES	YES	NO	NO	NO	NO	NO	No PSMs	NO	6	19	29	28	0	6	25	18	11	109	4	10	10	2	31	21	26	9
YLR024C	UBR2	S394	1	Reported	Cdk1	([ST])[P](?:[A-Z][KR])?	SP	[389]-SKMRVS*PTNTN-[399]	NO	NO	YES	NO	No PSMs	No PSMs	YES	YES	No PSMs	NO	NO	No PSMs	No PSMs	No PSMs	NO	No PSMs	NO	NO	NO	NO	NO	No PSMs	No PSMs	2	2	9	3	0	0	8	5	0	2	2	0	0	0	2	0	3	3
YLR024C	UBR2	S717	1	Reported	Mps1; Cdc5; Cdc5 (if +1 phos);	[DENC][A-Z]([ST])[^DP]; [DENC][A-Z]([ST])(?:[^PDEN]|[FMYI]); [DENC][A-Z]([ST])[ST];	NAST; NAST; NAST	[712]-SPDNAS*TNEND-[722]	YES	No PSMs	No PSMs	No PSMs	No PSMs	No PSMs	NO	No PSMs	No PSMs	No PSMs	No PSMs	No PSMs	No PSMs	No PSMs	No PSMs	No PSMs	No PSMs	No PSMs	No PSMs	No PSMs	No PSMs	No PSMs	No PSMs	4	0	0	0	0	0	2	0	0	0	0	0	0	0	0	0	0	0
YLR024C	UBR2	S1218	1	Reported	Cdk1	([ST])[P](?:[A-Z][KR])?	SP	[1213]-TPRTTS*PSLSP-[1223]	No PSMs	No PSMs	NO	No PSMs	No PSMs	No PSMs	YES	No PSMs	No PSMs	No PSMs	No PSMs	No PSMs	No PSMs	No PSMs	No PSMs	No PSMs	No PSMs	NO	No PSMs	No PSMs	No PSMs	No PSMs	No PSMs	0	0	2	0	0	0	2	0	0	0	0	0	0	0	0	0	0	2
YOL069W	NUF2	S248	1		Ipl1	[RK][A-Z]([ST])[^P]	KISN	[243]-KLIKIS*NTDME-[253]	NO	NO	NO	NO	No PSMs	No PSMs	NO	No PSMs	NO	NO	NO	No PSMs	NO	NO	YES	NO	NO	NO	NO	NO	NO	No PSMs	NO	3	4	3	5	0	0	16	0	3	48	2	0	8	3	77	14	11	6
YOL069W	NUF2	T374	1		Mps1; Cdc5;	[DENC][A-Z]([ST])[^DP]; [DENC][A-Z]([ST])(?:[^PDEN]|[FMYI]);	NDTK; NDTK	[369]-SRLNDT*KLMDL-[379]	NO	NO	NO	NO	No PSMs	No PSMs	NO	NO	NO	No PSMs	NO	No PSMs	NO	NO	YES	No PSMs	NO	NO	NO	NO	NO	NO	No PSMs	5	8	15	11	0	0	11	8	14	0	8	0	12	4	2	0	12	6
YPR137C-B	YPR137C-B	S960	7		Cdk1	([ST])[P](?:[A-Z][KR])?	SP	[955]-LSKAVS*PTDST-[965]	YES	NO	YES	NO	No PSMs	No PSMs	NO	NO	NO	NO	YES	No PSMs	No PSMs	No PSMs	No PSMs	No PSMs	NO	NO	YES	NO	No PSMs	No PSMs	No PSMs	8	2	4	2	0	0	2	2	2	3	4	0	0	0	0	0	2	4
YPR137C-B	YPR137C-B	S1081	6					[1076]-TVPQIS*DQETE-[1086]	No PSMs	No PSMs	YES	YES	No PSMs	No PSMs	YES	No PSMs	NO	NO	No PSMs	No PSMs	No PSMs	No PSMs	NO	No PSMs	No PSMs	No PSMs	No PSMs	No PSMs	No PSMs	No PSMs	No PSMs	0	0	5	4	0	0	5	0	2	2	0	0	0	0	2	0	0	0
YPR137C-B	YPR137C-B	S1095	6		Mps1 (if -2 phos)	[ST][A-Z]([ST])[^DP]	SPSI	[1090]-IHRSPS*IDASP-[1100]	No PSMs	No PSMs	No PSMs	No PSMs	No PSMs	No PSMs	YES	No PSMs	No PSMs	YES	No PSMs	No PSMs	No PSMs	No PSMs	No PSMs	No PSMs	No PSMs	No PSMs	No PSMs	No PSMs	No PSMs	No PSMs	No PSMs	0	0	0	0	0	0	2	0	0	5	0	0	0	0	0	0	0	0
YGR188C	BUB1	S14	1	Reported				[9]-VRGYES*DKDTF-[19]	NO	NO	YES	YES	No PSMs	No PSMs	YES	No PSMs	No PSMs	No PSMs	No PSMs	No PSMs	No PSMs	No PSMs	No PSMs	No PSMs	NO	NO	NO	NO	NO	NO	No PSMs	2	2	10	8	0	0	7	0	0	0	0	0	0	0	0	0	3	2
YGR188C	BUB1	T566	1	Reported	Cdk1	([ST])[P](?:[A-Z][KR])?	TP	[561]-VPIIQT*PKEQI-[571]	No PSMs	No PSMs	No PSMs	NO	No PSMs	No PSMs	YES	No PSMs	No PSMs	NO	No PSMs	No PSMs	No PSMs	No PSMs	No PSMs	NO	No PSMs	No PSMs	No PSMs	No PSMs	No PSMs	No PSMs	NO	0	0	0	2	0	0	2	0	0	4	0	0	0	0	0	2	0	0
YHR214C-B	YHR214C-B	A960	0					[955]-YHSFIA*SNEIQ-[965]	YES	No PSMs	YES	No PSMs	No PSMs	No PSMs	No PSMs	No PSMs	NO	No PSMs	No PSMs	No PSMs	No PSMs	No PSMs	No PSMs	No PSMs	NO	NO	YES	No PSMs	YES	No PSMs	No PSMs	8	0	4	0	0	0	0	0	2	0	0	0	0	0	0	0	2	4
YFR028C	CDC14	T393	1	Reported	Cdk1	([ST])[P](?:[A-Z][KR])?	TP	[388]-RDLTMT*PPSNG-[398]	YES	NO	YES	NO	No PSMs	No PSMs	YES	NO	No PSMs	No PSMs	NO	No PSMs	No PSMs	No PSMs	No PSMs	No PSMs	No PSMs	No PSMs	NO	No PSMs	NO	No PSMs	No PSMs	9	3	13	4	0	0	7	6	0	0	3	0	0	0	0	0	0	0
YFR028C	CDC14	S419	1	Reported	Mps1 (if -2 phos)	[ST][A-Z]([ST])[^DP]	SNSF	[414]-NNGSNS*FKSSA-[424]	YES	No PSMs	NO	NO	No PSMs	No PSMs	No PSMs	No PSMs	No PSMs	No PSMs	NO	No PSMs	No PSMs	No PSMs	No PSMs	No PSMs	No PSMs	NO	NO	No PSMs	NO	No PSMs	No PSMs	8	0	2	2	0	0	0	0	0	0	2	0	0	0	0	0	0	2
YFR028C	CDC14	S464	1	Reported				[459]-KVVIES*NNSDD-[469]	NO	No PSMs	YES	NO	No PSMs	No PSMs	NO	No PSMs	NO	No PSMs	NO	No PSMs	No PSMs	No PSMs	No PSMs	No PSMs	No PSMs	YES	NO	No PSMs	YES	No PSMs	No PSMs	7	0	11	6	0	0	2	0	4	0	3	0	0	0	0	0	0	6
YFR028C	CDC14	S467	1	Reported				[462]-IESNNS*DDESM-[472]	YES	No PSMs	YES	YES	No PSMs	No PSMs	YES	No PSMs	YES	No PSMs	YES	No PSMs	No PSMs	No PSMs	No PSMs	No PSMs	No PSMs	YES	YES	No PSMs	YES	No PSMs	No PSMs	7	0	11	6	0	0	2	0	4	0	3	0	0	0	0	0	0	6
YFR028C	CDC14	S471	1	Reported	Mps1; Cdc5;	[DENC][A-Z]([ST])[^DP]; [DENC][A-Z]([ST])(?:[^PDEN]|[FMYI]);	DESM; DESM	[466]-NSDDES*MQDTN-[476]	NO	No PSMs	NO	NO	No PSMs	No PSMs	NO	No PSMs	NO	No PSMs	NO	No PSMs	No PSMs	No PSMs	No PSMs	No PSMs	No PSMs	NO	NO	No PSMs	YES	No PSMs	No PSMs	7	0	11	6	0	0	2	0	4	0	3	0	0	0	0	0	0	6
YFR028C	CDC14	T508	1	Reported	Mps1 (if -2 phos)	[ST][A-Z]([ST])[^DP]	SATN	[503]-NEPSAT*NINNA-[513]	NO	No PSMs	NO	NO	No PSMs	No PSMs	YES	NO	NO	NO	NO	No PSMs	No PSMs	No PSMs	NO	NO	No PSMs	NO	No PSMs	No PSMs	No PSMs	No PSMs	NO	3	0	7	4	0	0	6	2	2	5	5	0	0	0	2	3	0	2
YPR158C-D	YPR158C-D	S1081	6	Reported				[1076]-TVPQIS*DQETE-[1086]	No PSMs	No PSMs	YES	YES	No PSMs	No PSMs	YES	No PSMs	No PSMs	No PSMs	No PSMs	No PSMs	No PSMs	No PSMs	No PSMs	No PSMs	No PSMs	No PSMs	No PSMs	No PSMs	NO	No PSMs	No PSMs	0	0	5	4	0	0	5	0	0	0	0	0	0	0	0	0	0	0
YPR158C-D	YPR158C-D	S1095	6	Reported	Mps1 (if -2 phos)	[ST][A-Z]([ST])[^DP]	SPSI	[1090]-IHRSPS*IDASP-[1100]	No PSMs	No PSMs	No PSMs	No PSMs	No PSMs	No PSMs	YES	No PSMs	No PSMs	No PSMs	No PSMs	No PSMs	No PSMs	No PSMs	No PSMs	No PSMs	No PSMs	No PSMs	No PSMs	No PSMs	No PSMs	No PSMs	No PSMs	0	0	0	0	0	0	2	0	0	0	0	0	0	0	0	0	0	0
YOR341W	RPA190	S297	1	Reported	Mps1; Cdc5;	[DENC][A-Z]([ST])[^DP]; [DENC][A-Z]([ST])(?:[^PDEN]|[FMYI]);	EESF; EESF	[292]-ANDEES*FDVGR-[302]	YES	NO	NO	NO	No PSMs	No PSMs	NO	No PSMs	NO	NO	NO	No PSMs	No PSMs	No PSMs	No PSMs	No PSMs	No PSMs	NO	NO	No PSMs	NO	No PSMs	No PSMs	6	2	5	4	0	0	4	0	2	5	4	0	0	0	0	0	0	3
YDR130C	FIN1	S36	1	Reported	Cdk1	([ST])[P](?:[A-Z][KR])?	SPLR	[31]-VRLSMS*PLRTT-[41]	No PSMs	NO	YES	YES	No PSMs	No PSMs	YES	No PSMs	YES	YES	No PSMs	No PSMs	YES	NO	NO	No PSMs	No PSMs	NO	No PSMs	No PSMs	NO	No PSMs	NO	0	2	38	38	0	0	42	0	42	11	0	0	13	8	2	0	0	2
YDR130C	FIN1	T40	1					[35]-MSPLRT*TSQKE-[45]	NO	NO	NO	YES	No PSMs	No PSMs	NO	NO	YES	NO	No PSMs	No PSMs	NO	NO	No PSMs	No PSMs	NO	No PSMs	No PSMs	No PSMs	No PSMs	No PSMs	No PSMs	2	2	37	37	0	0	41	7	36	4	0	0	18	10	0	0	6	0
YDR130C	FIN1	S54	1	Reported	Cdk1	([ST])[P](?:[A-Z][KR])?	SPNK	[49]-PPMRIS*PNKTD-[59]	NO	NO	YES	YES	No PSMs	No PSMs	YES	NO	YES	YES	NO	No PSMs	NO	NO	No PSMs	No PSMs	YES	NO	NO	No PSMs	NO	No PSMs	No PSMs	3	2	20	11	0	0	12	3	11	2	4	0	8	4	0	0	4	5
YDR130C	FIN1	S74	1	Reported	Cdk1	([ST])[P](?:[A-Z][KR])?	SP	[69]-PRRIMS*PECLK-[79]	No PSMs	No PSMs	NO	YES	No PSMs	No PSMs	NO	NO	NO	NO	No PSMs	No PSMs	NO	NO	No PSMs	No PSMs	YES	No PSMs	NO	No PSMs	No PSMs	No PSMs	No PSMs	0	0	25	40	0	0	55	2	21	5	0	0	11	7	0	0	4	0
YDR130C	FIN1	S88	1	Reported	Mps1 (if -2 phos)	[ST][A-Z]([ST])[^DP]	TQSL	[83]-SKETQS*LDRPQ-[93]	NO	No PSMs	YES	YES	No PSMs	No PSMs	NO	No PSMs	NO	NO	No PSMs	No PSMs	NO	NO	No PSMs	No PSMs	NO	YES	YES	No PSMs	YES	No PSMs	NO	2	0	17	18	0	0	16	0	9	11	0	0	4	2	0	0	3	6
YDR130C	FIN1	S117	1	Reported	Cdk1	([ST])[P](?:[A-Z][KR])?	SPTK	[112]-IIFPTS*PTKLT-[122]	No PSMs	No PSMs	NO	NO	No PSMs	No PSMs	YES	NO	YES	YES	NO	No PSMs	NO	NO	NO	NO	NO	NO	No PSMs	No PSMs	YES	No PSMs	YES	0	0	29	43	0	0	76	5	25	50	2	0	8	7	3	3	9	6
YDR130C	FIN1	T119	1	Reported	Mps1 (if -2 phos)	[ST][A-Z]([ST])[^DP]	SPTK	[114]-FPTSPT*KLTFS-[124]	No PSMs	No PSMs	NO	NO	No PSMs	No PSMs	NO	NO	NO	YES	NO	No PSMs	NO	NO	NO	NO	YES	NO	No PSMs	No PSMs	NO	No PSMs	NO	0	0	29	43	0	0	76	5	25	50	2	0	8	7	3	3	9	6
YDR130C	FIN1	S148	1	Reported	Cdk1	([ST])[P](?:[A-Z][KR])?	SPER	[143]-KNGLMS*PERIQ-[153]	No PSMs	No PSMs	YES	YES	No PSMs	No PSMs	YES	YES	NO	NO	No PSMs	No PSMs	NO	NO	No PSMs	No PSMs	No PSMs	NO	NO	No PSMs	NO	No PSMs	No PSMs	0	0	24	14	0	0	13	4	11	2	0	0	10	9	0	0	0	2
YLR045C	STU2	S277	1	Reported	Ipl1	[RK][A-Z]([ST])[^P]	RKSI	[272]-ARKRKS*ILSND-[282]	No PSMs	No PSMs	NO	NO	No PSMs	No PSMs	YES	NO	No PSMs	NO	No PSMs	NO	No PSMs	No PSMs	NO	NO	No PSMs	No PSMs	No PSMs	No PSMs	No PSMs	No PSMs	NO	0	0	4	21	0	0	40	2	0	13	0	3	0	0	2	2	0	0
YLR045C	STU2	S603	1	Reported	Cdk1	([ST])[P](?:[A-Z][KR])?	SPLR	[598]-KRVASS*PLRND-[608]	No PSMs	No PSMs	YES	YES	No PSMs	No PSMs	YES	No PSMs	YES	No PSMs	No PSMs	No PSMs	No PSMs	No PSMs	No PSMs	No PSMs	No PSMs	NO	NO	No PSMs	YES	No PSMs	No PSMs	0	0	6	4	0	0	4	0	2	0	0	0	0	0	0	0	0	3
YLR045C	STU2	S813	1	Reported	Ipl1	[RK][A-Z]([ST])[^P]	RSSE	[808]-YERRSS*ESIGD-[818]	YES	No PSMs	YES	YES	No PSMs	No PSMs	YES	NO	NO	NO	No PSMs	No PSMs	No PSMs	No PSMs	No PSMs	No PSMs	No PSMs	NO	NO	No PSMs	NO	No PSMs	No PSMs	2	0	11	10	0	0	10	3	2	4	0	0	0	0	0	0	0	3
YLR045C	STU2	S815	1	Reported	Mps1 (if -2 phos)	[ST][A-Z]([ST])[^DP]	SESI	[810]-RRSSES*IGDLP-[820]	NO	No PSMs	NO	NO	No PSMs	No PSMs	YES	NO	NO	NO	No PSMs	No PSMs	No PSMs	No PSMs	No PSMs	No PSMs	No PSMs	NO	NO	No PSMs	NO	No PSMs	No PSMs	2	0	11	10	0	0	10	3	2	4	0	0	0	0	0	0	0	3
YGR179C	OKP1	S70	1	Reported				[65]-LFYENS*DDAEE-[75]	YES	No PSMs	YES	YES	No PSMs	No PSMs	YES	No PSMs	No PSMs	NO	YES	No PSMs	No PSMs	No PSMs	No PSMs	No PSMs	No PSMs	YES	NO	No PSMs	YES	No PSMs	NO	4	0	7	12	0	0	16	0	0	7	6	0	0	0	0	0	0	10
YGR179C	OKP1	S117	1	Reported	Mps1; Cdc5;	[DENC][A-Z]([ST])[^DP]; [DENC][A-Z]([ST])(?:[^PDEN]|[FMYI]);	DGSA; DGSA	[112]-HLSDGS*ATSGE-[122]	No PSMs	No PSMs	NO	YES	No PSMs	No PSMs	NO	NO	NO	No PSMs	No PSMs	No PSMs	No PSMs	No PSMs	No PSMs	No PSMs	NO	No PSMs	No PSMs	No PSMs	No PSMs	No PSMs	No PSMs	0	0	2	11	0	0	17	2	2	0	0	0	0	0	0	0	2	0
YGR179C	OKP1	S120	1					[115]-DGSATS*GEGNV-[125]	No PSMs	No PSMs	NO	YES	No PSMs	No PSMs	YES	NO	NO	No PSMs	No PSMs	No PSMs	No PSMs	No PSMs	No PSMs	No PSMs	NO	No PSMs	No PSMs	No PSMs	No PSMs	No PSMs	No PSMs	0	0	2	11	0	0	17	2	2	0	0	0	0	0	0	0	2	0
YGR179C	OKP1	T401	1	Reported	Mps1	[DENC][A-Z]([ST])[^DP]	DKTE	[396]-SHQDKT*EEDI-[405]	No PSMs	No PSMs	NO	NO	No PSMs	No PSMs	YES	No PSMs	No PSMs	NO	No PSMs	No PSMs	No PSMs	No PSMs	NO	No PSMs	No PSMs	No PSMs	NO	No PSMs	No PSMs	No PSMs	No PSMs	0	0	2	3	0	0	6	0	0	4	0	0	0	0	3	0	0	0
YDR532C	KRE28	S215	1					[210]-TILNSS*DSDDF-[220]	No PSMs	No PSMs	No PSMs	NO	No PSMs	No PSMs	YES	No PSMs	No PSMs	NO	No PSMs	No PSMs	No PSMs	No PSMs	NO	NO	NO	No PSMs	No PSMs	No PSMs	No PSMs	No PSMs	NO	0	0	0	6	0	0	19	0	0	48	0	0	0	0	9	18	3	0
YMR100W	MUB1	S253	1	Reported				[248]-DIDIDS*EVESE-[258]	No PSMs	No PSMs	No PSMs	NO	No PSMs	No PSMs	YES	No PSMs	No PSMs	NO	No PSMs	No PSMs	No PSMs	No PSMs	No PSMs	No PSMs	No PSMs	NO	No PSMs	No PSMs	NO	No PSMs	No PSMs	0	0	0	2	0	0	4	0	0	3	0	0	0	0	0	0	0	2
YGR113W	DAM1	S2	1					[1]-MS*EDKAK-[7]	NO	No PSMs	YES	No PSMs	No PSMs	No PSMs	No PSMs	No PSMs	No PSMs	No PSMs	YES	No PSMs	No PSMs	No PSMs	No PSMs	No PSMs	No PSMs	No PSMs	No PSMs	No PSMs	No PSMs	No PSMs	No PSMs	3	0	2	0	0	0	0	0	0	0	4	0	0	0	0	0	0	0
YGR113W	DAM1	S20	1	Reported	Ipl1	[RK][A-Z]([ST])[^P]	RLSI	[15]-TEYRLS*IGSAP-[25]	NO	NO	NO	NO	NO	YES	NO	NO	NO	NO	NO	NO	NO	NO	No PSMs	No PSMs	NO	NO	NO	NO	NO	No PSMs	NO	4	6	16	2	41	28	7	8	6	4	2	30	4	4	0	0	14	14
YGR113W	DAM1	S23	1	Reported				[18]-RLSIGS*APTSR-[28]	NO	NO	YES	NO	NO	YES	YES	NO	NO	NO	NO	NO	NO	NO	No PSMs	No PSMs	NO	NO	NO	NO	NO	No PSMs	NO	4	6	16	2	41	28	7	8	6	4	2	30	4	4	0	0	14	14
YGR113W	DAM1	S27	1	Reported				[22]-GSAPTS*RRSSM-[32]	NO	NO	YES	YES	NO	NO	NO	NO	NO	NO	NO	NO	NO	NO	No PSMs	No PSMs	NO	NO	NO	NO	NO	No PSMs	NO	4	6	16	2	41	28	7	8	6	4	2	30	4	4	0	0	14	14
YGR113W	DAM1	S30	1	Reported	Ipl1	[RK][A-Z]([ST])[^P]	RRSS	[25]-PTSRRS*SMGES-[35]	No PSMs	NO	YES	NO	NO	NO	NO	NO	NO	No PSMs	NO	NO	NO	NO	No PSMs	No PSMs	NO	NO	NO	No PSMs	NO	No PSMs	No PSMs	0	2	9	10	23	26	15	4	4	0	4	47	13	2	0	0	4	15
YGR113W	DAM1	S31	1	Reported	Ipl1	[RK][A-Z]([ST])[^P]	RSSM	[26]-TSRRSS*MGESS-[36]	No PSMs	NO	NO	YES	YES	YES	YES	NO	YES	No PSMs	YES	YES	NO	NO	No PSMs	No PSMs	NO	YES	YES	No PSMs	YES	No PSMs	No PSMs	0	2	9	10	23	26	15	4	4	0	4	47	13	2	0	0	4	15
YGR113W	DAM1	T48	1	Reported				[43]-DQEGLT*SSVGE-[53]	NO	No PSMs	No PSMs	No PSMs	NO	YES	NO	No PSMs	No PSMs	NO	No PSMs	NO	No PSMs	No PSMs	NO	NO	NO	No PSMs	No PSMs	No PSMs	No PSMs	No PSMs	NO	2	0	0	0	3	64	2	0	0	28	0	23	0	0	5	2	2	0
YGR113W	DAM1	S257	1	Reported	Ipl1	[RK][A-Z]([ST])[^P]	RKSI	[252]-KLRRKS*ILHTI-[262]	No PSMs	No PSMs	No PSMs	No PSMs	YES	NO	NO	No PSMs	No PSMs	No PSMs	No PSMs	No PSMs	No PSMs	No PSMs	No PSMs	No PSMs	No PSMs	NO	No PSMs	No PSMs	No PSMs	No PSMs	No PSMs	0	0	0	0	10	5	2	0	0	0	0	0	0	0	0	0	0	2
YGR113W	DAM1	S268	1	Reported				[263]-RNSIAS*GADLP-[273]	NO	NO	NO	NO	NO	NO	NO	No PSMs	No PSMs	NO	NO	YES	No PSMs	No PSMs	NO	NO	NO	NO	NO	NO	NO	No PSMs	NO	2	4	4	5	24	14	7	0	0	38	2	24	0	0	2	2	12	2
YGR113W	DAM1	S292	1	Reported	Ipl1	[RK][A-Z]([ST])[^P]	RISL	[287]-PNNRIS*LGSGA-[297]	YES	NO	NO	NO	NO	NO	NO	NO	NO	YES	NO	YES	NO	NO	No PSMs	No PSMs	NO	NO	NO	No PSMs	NO	No PSMs	NO	2	3	8	6	16	26	5	7	6	19	4	25	6	5	0	0	3	10
YGR113W	DAM1	S295	1	Reported				[290]-RISLGS*GAARV-[300]	NO	NO	NO	NO	NO	NO	NO	NO	NO	NO	NO	NO	NO	NO	No PSMs	No PSMs	NO	YES	NO	No PSMs	YES	No PSMs	NO	2	3	8	6	16	26	5	7	6	19	4	25	6	5	0	0	3	10
YPL233W	NSL1	S2	1					[1]-MS*QGQSK-[7]	No PSMs	No PSMs	No PSMs	YES	No PSMs	No PSMs	No PSMs	No PSMs	No PSMs	No PSMs	No PSMs	No PSMs	No PSMs	No PSMs	No PSMs	No PSMs	No PSMs	No PSMs	No PSMs	No PSMs	No PSMs	No PSMs	No PSMs	0	0	0	2	0	0	0	0	0	0	0	0	0	0	0	0	0	0
YPL233W	NSL1	S165	1	Reported	Mps1; Cdc5; Cdc5 (if +1 phos);	[DENC][A-Z]([ST])[^DP]; [DENC][A-Z]([ST])(?:[^PDEN]|[FMYI]); [DENC][A-Z]([ST])[ST];	DDST; DDST; DDST	[160]-ADHDDS*TDDAD-[170]	No PSMs	NO	YES	YES	No PSMs	No PSMs	NO	No PSMs	NO	NO	No PSMs	No PSMs	No PSMs	No PSMs	NO	NO	NO	NO	NO	NO	NO	No PSMs	NO	0	2	18	28	0	0	42	0	2	19	0	0	0	0	12	5	2	4
YPL233W	NSL1	T166	1					[161]-DHDDST*DDADD-[171]	No PSMs	NO	NO	NO	No PSMs	No PSMs	YES	No PSMs	NO	NO	No PSMs	No PSMs	No PSMs	No PSMs	NO	NO	NO	NO	NO	NO	NO	No PSMs	NO	0	2	18	28	0	0	42	0	2	19	0	0	0	0	12	5	2	4
YBR156C	SLI15	S70	1	Reported	Mps1; Cdc5;	[DENC][A-Z]([ST])[^DP]; [DENC][A-Z]([ST])(?:[^PDEN]|[FMYI]);	EESL; EESL	[65]-KKMEES*LISPE-[75]	No PSMs	No PSMs	No PSMs	NO	No PSMs	No PSMs	YES	No PSMs	No PSMs	No PSMs	No PSMs	No PSMs	No PSMs	No PSMs	No PSMs	No PSMs	No PSMs	No PSMs	No PSMs	No PSMs	No PSMs	No PSMs	No PSMs	0	0	0	2	0	0	3	0	0	0	0	0	0	0	0	0	0	0
YBR156C	SLI15	S97	1	Reported	Mps1 (if -2 phos)	[ST][A-Z]([ST])[^DP]	SNSQ	[92]-YELSNS*QNDAA-[102]	NO	No PSMs	NO	NO	No PSMs	No PSMs	NO	No PSMs	YES	No PSMs	No PSMs	No PSMs	No PSMs	No PSMs	No PSMs	No PSMs	No PSMs	No PSMs	No PSMs	No PSMs	NO	No PSMs	No PSMs	2	0	2	4	0	0	4	0	4	0	0	0	0	0	0	0	0	0
YBR156C	SLI15	S280	1	Reported	Cdk1	([ST])[P](?:[A-Z][KR])?	SP	[275]-KSTINS*PAIRA-[285]	No PSMs	No PSMs	No PSMs	No PSMs	No PSMs	No PSMs	YES	No PSMs	No PSMs	No PSMs	No PSMs	No PSMs	No PSMs	No PSMs	No PSMs	No PSMs	No PSMs	No PSMs	No PSMs	No PSMs	No PSMs	No PSMs	No PSMs	0	0	0	0	0	0	2	0	0	0	0	0	0	0	0	0	0	0
YBR156C	SLI15	S421	1	Reported	Mps1 (if -2 phos)	[ST][A-Z]([ST])[^DP]	TGSR	[416]-VHKTGS*RPHSI-[426]	No PSMs	No PSMs	No PSMs	No PSMs	No PSMs	No PSMs	YES	No PSMs	No PSMs	No PSMs	No PSMs	No PSMs	No PSMs	No PSMs	No PSMs	No PSMs	No PSMs	No PSMs	No PSMs	No PSMs	No PSMs	No PSMs	No PSMs	0	0	0	0	0	0	2	0	0	0	0	0	0	0	0	0	0	0
YBR156C	SLI15	S437	1	Reported	Cdk1	([ST])[P](?:[A-Z][KR])?	SPSK	[432]-SVDSSS*PSKEV-[442]	NO	No PSMs	YES	NO	No PSMs	No PSMs	NO	No PSMs	No PSMs	No PSMs	No PSMs	No PSMs	No PSMs	No PSMs	No PSMs	No PSMs	No PSMs	No PSMs	No PSMs	No PSMs	No PSMs	No PSMs	No PSMs	2	0	5	2	0	0	4	0	0	0	0	0	0	0	0	0	0	0
YBR156C	SLI15	S439	1	Reported	Mps1 (if -2 phos)	[ST][A-Z]([ST])[^DP]	SPSK	[434]-DSSSPS*KEVKN-[444]	NO	No PSMs	NO	NO	No PSMs	No PSMs	YES	No PSMs	No PSMs	No PSMs	No PSMs	No PSMs	No PSMs	No PSMs	No PSMs	No PSMs	No PSMs	No PSMs	No PSMs	No PSMs	No PSMs	No PSMs	No PSMs	2	0	5	2	0	0	4	0	0	0	0	0	0	0	0	0	0	0
YBR156C	SLI15	S489	1	Reported	Cdk1	([ST])[P](?:[A-Z][KR])?	SP	[484]-TLRKLS*PNIAD-[494]	NO	No PSMs	NO	NO	No PSMs	No PSMs	NO	NO	NO	No PSMs	YES	No PSMs	NO	No PSMs	No PSMs	No PSMs	No PSMs	YES	NO	NO	No PSMs	No PSMs	No PSMs	4	0	6	2	0	0	4	5	2	0	4	0	2	0	0	0	0	2
YBR156C	SLI15	S565	1	Reported				[560]-LKKQTS*FSNDY-[570]	No PSMs	No PSMs	NO	NO	No PSMs	No PSMs	YES	No PSMs	No PSMs	No PSMs	No PSMs	No PSMs	No PSMs	No PSMs	No PSMs	No PSMs	No PSMs	No PSMs	No PSMs	No PSMs	No PSMs	No PSMs	No PSMs	0	0	2	2	0	0	6	0	0	0	0	0	0	0	0	0	0	0
YBR156C	SLI15	T618	1	Reported	Cdk1	([ST])[P](?:[A-Z][KR])?	TP	[613]-IIGNVT*PKIAS-[623]	No PSMs	No PSMs	No PSMs	No PSMs	No PSMs	No PSMs	YES	No PSMs	No PSMs	No PSMs	No PSMs	No PSMs	No PSMs	No PSMs	No PSMs	No PSMs	No PSMs	No PSMs	No PSMs	No PSMs	No PSMs	No PSMs	No PSMs	0	0	0	0	0	0	2	0	0	0	0	0	0	0	0	0	0	0
YOR127W	RGA1	T278	1	Reported	Cdk1	([ST])[P](?:[A-Z][KR])?	TPLR	[273]-NLLNKT*PLRNS-[283]	No PSMs	No PSMs	NO	YES	No PSMs	No PSMs	No PSMs	YES	NO	No PSMs	No PSMs	No PSMs	No PSMs	No PSMs	No PSMs	No PSMs	No PSMs	No PSMs	No PSMs	No PSMs	No PSMs	No PSMs	No PSMs	0	0	2	2	0	0	0	2	2	0	0	0	0	0	0	0	0	0
YOR127W	RGA1	S291	1	Reported	Cdk1	([ST])[P](?:[A-Z][KR])?	SP	[286]-QYLAKS*PSSYR-[296]	No PSMs	No PSMs	YES	No PSMs	No PSMs	No PSMs	No PSMs	No PSMs	No PSMs	No PSMs	No PSMs	No PSMs	No PSMs	No PSMs	No PSMs	No PSMs	NO	No PSMs	No PSMs	No PSMs	YES	No PSMs	No PSMs	0	0	3	0	0	0	0	0	0	0	0	0	0	0	0	0	2	0
YOR127W	RGA1	S331	1	Reported	Cdk1	([ST])[P](?:[A-Z][KR])?	SP	[326]-TSVLHS*PVSVN-[336]	No PSMs	NO	NO	NO	No PSMs	No PSMs	NO	No PSMs	No PSMs	YES	No PSMs	No PSMs	No PSMs	No PSMs	YES	YES	NO	NO	No PSMs	No PSMs	NO	No PSMs	No PSMs	0	2	4	4	0	0	2	0	0	9	0	0	0	0	5	5	3	2
YOR127W	RGA1	S445	1	Reported	Cdk1	([ST])[P](?:[A-Z][KR])?	SP	[440]-SNVKLS*PASKV-[450]	No PSMs	No PSMs	YES	YES	No PSMs	No PSMs	YES	No PSMs	No PSMs	No PSMs	No PSMs	No PSMs	No PSMs	No PSMs	No PSMs	No PSMs	YES	No PSMs	YES	No PSMs	No PSMs	No PSMs	No PSMs	0	0	4	2	0	0	2	0	0	0	0	0	0	0	0	0	2	0
YOR127W	RGA1	S521	1	Reported	Cdk1	([ST])[P](?:[A-Z][KR])?	SP	[516]-SFKSPS*PIDHL-[526]	No PSMs	No PSMs	YES	YES	No PSMs	No PSMs	YES	No PSMs	No PSMs	NO	No PSMs	No PSMs	No PSMs	No PSMs	NO	NO	No PSMs	No PSMs	No PSMs	No PSMs	No PSMs	No PSMs	NO	0	0	7	2	0	0	4	0	0	8	0	0	0	0	4	2	0	0
YDL042C	SIR2	S23	1	Reported	Cdk1	([ST])[P](?:[A-Z][KR])?	SP	[18]-VSNTVS*PTQDK-[28]	NO	No PSMs	YES	NO	No PSMs	No PSMs	YES	No PSMs	NO	No PSMs	NO	No PSMs	No PSMs	No PSMs	No PSMs	No PSMs	No PSMs	No PSMs	No PSMs	No PSMs	NO	No PSMs	No PSMs	2	0	6	4	0	0	6	0	2	0	2	0	0	0	0	0	0	0
YDL042C	SIR2	T25	1	Reported	Mps1 (if -2 phos)	[ST][A-Z]([ST])[^DP]	SPTQ	[20]-NTVSPT*QDKDA-[30]	YES	No PSMs	NO	NO	No PSMs	No PSMs	NO	No PSMs	NO	No PSMs	NO	No PSMs	No PSMs	No PSMs	No PSMs	No PSMs	No PSMs	No PSMs	No PSMs	No PSMs	NO	No PSMs	No PSMs	2	0	6	4	0	0	6	0	2	0	2	0	0	0	0	0	0	0
YJR089W	BIR1	S477	1	Reported				[472]-LKGIDS*DNDNV-[482]	No PSMs	No PSMs	YES	No PSMs	No PSMs	No PSMs	No PSMs	No PSMs	No PSMs	No PSMs	No PSMs	No PSMs	No PSMs	No PSMs	No PSMs	No PSMs	No PSMs	No PSMs	No PSMs	No PSMs	No PSMs	No PSMs	No PSMs	0	0	2	0	0	0	0	0	0	0	0	0	0	0	0	0	0	0
YJR089W	BIR1	S524	1	Reported	Ipl1	[RK][A-Z]([ST])[^P]	RDSS	[519]-LTGRDS*STNIL-[529]	No PSMs	No PSMs	YES	No PSMs	No PSMs	No PSMs	NO	YES	No PSMs	No PSMs	No PSMs	No PSMs	No PSMs	No PSMs	No PSMs	No PSMs	No PSMs	No PSMs	No PSMs	No PSMs	No PSMs	No PSMs	No PSMs	0	0	5	0	0	0	2	2	0	0	0	0	0	0	0	0	0	0
YJR089W	BIR1	S640	1	Reported	Mps1 (if -2 phos)	[ST][A-Z]([ST])[^DP]	SLSI	[635]-EPRSLS*ISGKV-[645]	NO	YES	YES	YES	No PSMs	No PSMs	No PSMs	No PSMs	No PSMs	No PSMs	No PSMs	No PSMs	No PSMs	No PSMs	No PSMs	No PSMs	No PSMs	No PSMs	No PSMs	No PSMs	No PSMs	No PSMs	No PSMs	2	2	2	2	0	0	0	0	0	0	0	0	0	0	0	0	0	0
YGR090W	UTP22	S58	1	Reported				[53]-QENDES*DTSPE-[63]	No PSMs	No PSMs	NO	No PSMs	No PSMs	No PSMs	YES	No PSMs	No PSMs	No PSMs	No PSMs	No PSMs	No PSMs	No PSMs	No PSMs	No PSMs	No PSMs	No PSMs	No PSMs	No PSMs	No PSMs	No PSMs	No PSMs	0	0	2	0	0	0	2	0	0	0	0	0	0	0	0	0	0	0
YGR090W	UTP22	T60	1	Reported	Mps1 (if -2 phos)	[ST][A-Z]([ST])[^DP]	SDTS	[55]-NDESDT*SPESN-[65]	No PSMs	No PSMs	YES	No PSMs	No PSMs	No PSMs	NO	No PSMs	No PSMs	No PSMs	No PSMs	No PSMs	No PSMs	No PSMs	No PSMs	No PSMs	No PSMs	No PSMs	No PSMs	No PSMs	No PSMs	No PSMs	No PSMs	0	0	2	0	0	0	2	0	0	0	0	0	0	0	0	0	0	0
YDR381W	YRA1	S2	1	Reported				[1]-MS*ANLDK-[7]	YES	No PSMs	NO	No PSMs	No PSMs	No PSMs	No PSMs	No PSMs	No PSMs	No PSMs	YES	NO	No PSMs	No PSMs	No PSMs	No PSMs	No PSMs	No PSMs	No PSMs	No PSMs	No PSMs	No PSMs	No PSMs	9	0	6	0	0	0	0	0	0	0	11	6	0	0	0	0	0	0
YLR175W	CBF5	T378	1	Reported	Cdk1	([ST])[P](?:[A-Z][KR])?	TP	[373]-RVNENT*PEQWK-[383]	YES	NO	YES	YES	No PSMs	No PSMs	YES	NO	NO	No PSMs	YES	No PSMs	No PSMs	No PSMs	No PSMs	No PSMs	No PSMs	YES	YES	NO	NO	No PSMs	No PSMs	4	2	4	2	0	0	2	2	4	0	4	0	0	0	0	0	0	2
YER018C	SPC25	S100	1	Reported	Ipl1	[RK][A-Z]([ST])[^P]	RQST	[95]-LSRRQS*TLAAQ-[105]	No PSMs	NO	YES	YES	No PSMs	No PSMs	YES	No PSMs	NO	No PSMs	No PSMs	No PSMs	YES	YES	No PSMs	No PSMs	NO	NO	NO	No PSMs	NO	No PSMs	No PSMs	0	4	9	6	0	0	5	0	5	0	0	0	5	2	0	0	4	6
YOR195W	SLK19	S27	1	Reported	Mps1; Cdc5;	[DENC][A-Z]([ST])[^DP]; [DENC][A-Z]([ST])(?:[^PDEN]|[FMYI]);	NCSQ; NCSQ	[22]-NSENCS*QERNP-[32]	No PSMs	No PSMs	No PSMs	No PSMs	No PSMs	No PSMs	No PSMs	No PSMs	No PSMs	No PSMs	No PSMs	No PSMs	No PSMs	No PSMs	No PSMs	No PSMs	No PSMs	NO	YES	No PSMs	NO	No PSMs	No PSMs	0	0	0	0	0	0	0	0	0	0	0	0	0	0	0	0	0	2
YOR195W	SLK19	T265	1	Reported	Mps1	[DENC][A-Z]([ST])[^DP]	DITN	[260]-EENDIT*NSHIN-[270]	No PSMs	No PSMs	No PSMs	NO	No PSMs	No PSMs	YES	No PSMs	No PSMs	No PSMs	No PSMs	No PSMs	No PSMs	No PSMs	No PSMs	No PSMs	No PSMs	NO	No PSMs	No PSMs	No PSMs	No PSMs	No PSMs	0	0	0	3	0	0	8	0	0	0	0	0	0	0	0	0	0	3
YOR195W	SLK19	T273	1	Reported	Cdk1	([ST])[P](?:[A-Z][KR])?	TP	[268]-HINRLT*PLYET-[278]	No PSMs	No PSMs	NO	NO	No PSMs	No PSMs	YES	No PSMs	No PSMs	No PSMs	No PSMs	No PSMs	No PSMs	No PSMs	No PSMs	No PSMs	No PSMs	NO	NO	No PSMs	NO	No PSMs	No PSMs	0	0	2	2	0	0	2	0	0	0	0	0	0	0	0	0	0	2
YOR195W	SLK19	S283	1	Reported	Ipl1	[RK][A-Z]([ST])[^P]	RESN	[278]-TSARES*NSNEE-[288]	No PSMs	No PSMs	NO	NO	No PSMs	No PSMs	YES	No PSMs	No PSMs	No PSMs	No PSMs	No PSMs	No PSMs	No PSMs	No PSMs	No PSMs	No PSMs	No PSMs	No PSMs	No PSMs	NO	No PSMs	No PSMs	0	0	2	2	0	0	2	0	0	0	0	0	0	0	0	0	0	0
YFR046C	CNN1	T3	1	Reported	Cdk1	([ST])[P](?:[A-Z][KR])?	TPRK	[1]-MST*PRKAA-[8]	No PSMs	No PSMs	No PSMs	No PSMs	No PSMs	No PSMs	No PSMs	No PSMs	YES	No PSMs	No PSMs	No PSMs	NO	NO	No PSMs	No PSMs	No PSMs	No PSMs	No PSMs	No PSMs	No PSMs	No PSMs	No PSMs	0	0	0	0	0	0	0	0	2	0	0	0	3	2	0	0	0	0
YFR046C	CNN1	T21	1	Reported	Cdk1	([ST])[P](?:[A-Z][KR])?	TPFR	[16]-VSEIRT*PFRER-[26]	No PSMs	No PSMs	No PSMs	No PSMs	No PSMs	No PSMs	No PSMs	No PSMs	YES	No PSMs	No PSMs	No PSMs	YES	YES	No PSMs	No PSMs	NO	NO	NO	NO	NO	No PSMs	No PSMs	0	0	0	0	0	0	0	0	15	0	0	0	13	9	0	0	2	2
YFR046C	CNN1	T42	1	Reported	Cdk1	([ST])[P](?:[A-Z][KR])?	TP	[37]-VLIRNT*PGYRK-[47]	No PSMs	No PSMs	No PSMs	NO	No PSMs	No PSMs	No PSMs	No PSMs	YES	YES	No PSMs	No PSMs	YES	YES	No PSMs	No PSMs	No PSMs	No PSMs	No PSMs	No PSMs	No PSMs	No PSMs	No PSMs	0	0	0	2	0	0	0	0	12	2	0	0	8	5	0	0	0	0
YFR046C	CNN1	S105	1		Mps1; Cdc5;	[DENC][A-Z]([ST])[^DP]; [DENC][A-Z]([ST])(?:[^PDEN]|[FMYI]);	EESQ; EESQ	[100]-LAYEES*QPEEN-[110]	YES	No PSMs	No PSMs	No PSMs	No PSMs	No PSMs	No PSMs	No PSMs	No PSMs	NO	No PSMs	No PSMs	NO	No PSMs	NO	No PSMs	No PSMs	NO	NO	No PSMs	NO	No PSMs	NO	7	0	0	0	0	0	0	0	0	11	0	0	4	0	5	0	0	2
YFR046C	CNN1	S177	1	Reported	Cdk1	([ST])[P](?:[A-Z][KR])?	SPDK	[172]-ELTVHS*PDKAN-[182]	NO	NO	No PSMs	No PSMs	No PSMs	No PSMs	No PSMs	No PSMs	No PSMs	No PSMs	YES	No PSMs	No PSMs	No PSMs	YES	NO	NO	YES	YES	No PSMs	YES	No PSMs	No PSMs	2	2	0	0	0	0	0	0	0	0	2	0	0	0	2	3	4	2
YFR046C	CNN1	S185	1	Reported	Mps1 (if -2 phos)	[ST][A-Z]([ST])[^DP]	SISM	[180]-KANSIS*MEVLR-[190]	NO	NO	No PSMs	No PSMs	No PSMs	No PSMs	No PSMs	No PSMs	No PSMs	NO	NO	No PSMs	No PSMs	No PSMs	NO	No PSMs	YES	NO	NO	No PSMs	NO	No PSMs	No PSMs	2	2	0	0	0	0	0	0	0	2	2	0	0	0	2	0	4	2
YGL061C	DUO1	S5	1	Reported	Mps1; Cdc5;	[DENC][A-Z]([ST])[^DP]; [DENC][A-Z]([ST])(?:[^PDEN]|[FMYI]);	EQSQ; EQSQ	[1]-MSEQS*QLDDS-[10]	No PSMs	No PSMs	No PSMs	No PSMs	No PSMs	YES	NO	No PSMs	NO	NO	No PSMs	NO	No PSMs	No PSMs	NO	No PSMs	No PSMs	No PSMs	No PSMs	No PSMs	No PSMs	No PSMs	No PSMs	0	0	0	0	0	19	3	0	2	28	0	17	0	0	3	0	0	0
YGL061C	DUO1	T30	1		Mps1; Cdc5; Cdc5 (if +1 phos);	[DENC][A-Z]([ST])[^DP]; [DENC][A-Z]([ST])(?:[^PDEN]|[FMYI]); [DENC][A-Z]([ST])[ST];	NNTT; NNTT; NNTT	[25]-SNLNNT*TNKFP-[35]	YES	NO	NO	NO	NO	YES	NO	NO	NO	NO	NO	NO	NO	NO	NO	No PSMs	NO	NO	NO	NO	YES	No PSMs	NO	6	2	11	6	27	30	6	4	5	6	2	21	7	3	3	0	16	9
YGL061C	DUO1	T31	1		Mps1	[DENC][A-Z]([ST])[^DP]	NTTN	[26]-NLNNTT*NKFPK-[36]	NO	NO	YES	NO	NO	NO	NO	NO	NO	NO	NO	NO	NO	NO	NO	No PSMs	NO	NO	NO	NO	NO	No PSMs	NO	6	2	11	6	27	30	6	4	5	6	2	21	7	3	3	0	16	9
YGL061C	DUO1	S43	1	Reported				[38]-TGGGAS*DNISA-[48]	NO	NO	NO	NO	YES	NO	NO	NO	NO	NO	NO	NO	NO	NO	NO	No PSMs	NO	NO	NO	NO	NO	No PSMs	NO	5	4	10	8	36	70	8	6	7	11	4	74	10	4	2	0	14	14
YGL061C	DUO1	S47	1		Mps1; Cdc5;	[DENC][A-Z]([ST])[^DP]; [DENC][A-Z]([ST])(?:[^PDEN]|[FMYI]);	NISA; NISA	[42]-ASDNIS*ANSNS-[52]	NO	NO	NO	NO	NO	NO	NO	NO	NO	NO	NO	NO	NO	NO	NO	No PSMs	NO	NO	NO	YES	NO	No PSMs	NO	5	4	10	8	36	70	8	6	7	11	4	74	10	4	2	0	14	14
YGL061C	DUO1	S50	1					[45]-NISANS*NSIRS-[55]	NO	NO	NO	NO	NO	NO	NO	NO	NO	NO	NO	NO	NO	NO	NO	No PSMs	NO	YES	NO	NO	YES	No PSMs	NO	5	4	10	8	36	70	8	6	7	11	4	74	10	4	2	0	14	14
YGL061C	DUO1	T151	1					[146]-DEDGST*LHNVI-[156]	No PSMs	No PSMs	No PSMs	NO	No PSMs	YES	NO	No PSMs	NO	NO	No PSMs	No PSMs	NO	NO	No PSMs	NO	No PSMs	No PSMs	No PSMs	No PSMs	No PSMs	No PSMs	NO	0	0	0	4	0	12	5	0	2	26	0	0	2	2	0	2	0	0
YPL180W	TCO89	S104	1	Reported	Mps1 (if -2 phos)	[ST][A-Z]([ST])[^DP]	SASF	[99]-GKRSAS*FHSPV-[109]	No PSMs	No PSMs	NO	NO	No PSMs	No PSMs	YES	No PSMs	YES	No PSMs	No PSMs	No PSMs	No PSMs	No PSMs	No PSMs	No PSMs	No PSMs	YES	No PSMs	No PSMs	YES	No PSMs	No PSMs	0	0	5	5	0	0	4	0	2	0	0	0	0	0	0	0	0	2
YPL180W	TCO89	S107	1	Reported	Cdk1	([ST])[P](?:[A-Z][KR])?	SP	[102]-SASFHS*PVHNT-[112]	No PSMs	No PSMs	YES	YES	No PSMs	No PSMs	NO	No PSMs	NO	No PSMs	No PSMs	No PSMs	No PSMs	No PSMs	No PSMs	No PSMs	No PSMs	NO	No PSMs	No PSMs	NO	No PSMs	No PSMs	0	0	5	5	0	0	4	0	2	0	0	0	0	0	0	0	0	2
YPL180W	TCO89	S119	1	Reported	Ipl1	[RK][A-Z]([ST])[^P]	KNSS	[114]-LSPKNS*SHSNT-[124]	YES	No PSMs	YES	No PSMs	No PSMs	No PSMs	No PSMs	No PSMs	NO	No PSMs	No PSMs	No PSMs	No PSMs	No PSMs	No PSMs	No PSMs	No PSMs	No PSMs	No PSMs	NO	No PSMs	No PSMs	No PSMs	2	0	2	0	0	0	0	0	2	0	0	0	0	0	0	0	0	0
YPL180W	TCO89	S546	1	Reported	Cdk1	([ST])[P](?:[A-Z][KR])?	SP	[541]-SAAPAS*PLSNE-[551]	No PSMs	No PSMs	YES	No PSMs	No PSMs	No PSMs	No PSMs	No PSMs	NO	No PSMs	No PSMs	No PSMs	No PSMs	No PSMs	No PSMs	No PSMs	No PSMs	No PSMs	No PSMs	No PSMs	No PSMs	No PSMs	No PSMs	0	0	2	0	0	0	0	0	2	0	0	0	0	0	0	0	0	0
YDR383C	NKP1	S76	1		Ipl1	[RK][A-Z]([ST])[^P]	RASQ	[71]-SELRAS*QSQQI-[81]	NO	NO	NO	NO	No PSMs	NO	NO	No PSMs	No PSMs	YES	No PSMs	NO	No PSMs	No PSMs	NO	NO	NO	NO	NO	No PSMs	NO	No PSMs	NO	3	7	4	2	0	2	8	0	0	13	0	3	0	0	5	5	4	4
YDR318W	MCM21	T88	1	Reported	Cdk1	([ST])[P](?:[A-Z][KR])?	TP	[83]-ADIPAT*PIPYE-[93]	NO	No PSMs	NO	YES	No PSMs	No PSMs	NO	No PSMs	NO	NO	NO	NO	NO	NO	NO	NO	No PSMs	NO	NO	NO	NO	No PSMs	NO	2	0	4	6	0	0	3	0	4	7	4	9	3	3	3	3	0	4
YDR318W	MCM21	T138	1	Reported				[133]-DTDILT*SPSKR-[143]	NO	NO	NO	YES	No PSMs	No PSMs	YES	No PSMs	No PSMs	NO	NO	No PSMs	No PSMs	No PSMs	NO	NO	NO	YES	NO	No PSMs	NO	No PSMs	NO	2	8	8	12	0	0	8	0	0	10	2	0	0	0	4	4	6	11
YDR318W	MCM21	S139	1	Reported	Cdk1	([ST])[P](?:[A-Z][KR])?	SPSK	[134]-TDILTS*PSKRK-[144]	NO	YES	YES	YES	No PSMs	No PSMs	YES	No PSMs	No PSMs	NO	NO	No PSMs	No PSMs	No PSMs	NO	NO	NO	NO	NO	No PSMs	NO	No PSMs	NO	2	8	8	12	0	0	8	0	0	10	2	0	0	0	4	4	6	11
YGR097W	ASK10	S31	1	Reported				[26]-GDDASS*IHSKS-[36]	NO	No PSMs	NO	YES	No PSMs	No PSMs	NO	No PSMs	No PSMs	No PSMs	No PSMs	No PSMs	No PSMs	No PSMs	No PSMs	No PSMs	No PSMs	No PSMs	No PSMs	No PSMs	No PSMs	No PSMs	No PSMs	2	0	2	4	0	0	2	0	0	0	0	0	0	0	0	0	0	0
YGR097W	ASK10	S985	1	Reported	Mps1 (if -2 phos)	[ST][A-Z]([ST])[^DP]	STSA	[980]-AMRSTS*AGNSI-[990]	No PSMs	No PSMs	NO	YES	No PSMs	NO	NO	NO	NO	No PSMs	No PSMs	NO	NO	NO	No PSMs	NO	No PSMs	No PSMs	No PSMs	NO	No PSMs	NO	No PSMs	0	0	7	4	0	9	3	2	7	0	0	6	2	2	0	2	0	0
YGR097W	ASK10	S989	1	Reported				[984]-TSAGNS*ITANA-[994]	No PSMs	No PSMs	NO	NO	No PSMs	NO	NO	NO	YES	No PSMs	No PSMs	NO	NO	NO	No PSMs	NO	No PSMs	No PSMs	No PSMs	NO	No PSMs	NO	No PSMs	0	0	7	4	0	9	3	2	7	0	0	6	2	2	0	2	0	0
YGR097W	ASK10	S1021	1	Reported	Cdk1	([ST])[P](?:[A-Z][KR])?	SP	[1016]-ATAPSS*PTMNS-[1026]	No PSMs	No PSMs	YES	No PSMs	No PSMs	No PSMs	No PSMs	No PSMs	No PSMs	No PSMs	No PSMs	No PSMs	No PSMs	No PSMs	No PSMs	No PSMs	No PSMs	No PSMs	No PSMs	No PSMs	No PSMs	No PSMs	No PSMs	0	0	4	0	0	0	0	0	0	0	0	0	0	0	0	0	0	0
YKR037C	SPC34	S192	1		Mps1	[DENC][A-Z]([ST])[^DP]	EESN	[187]-LMEEES*NNQRR-[197]	No PSMs	NO	NO	NO	NO	YES	NO	No PSMs	No PSMs	NO	No PSMs	NO	No PSMs	No PSMs	NO	NO	NO	NO	No PSMs	No PSMs	No PSMs	No PSMs	NO	0	2	2	2	21	28	3	0	0	12	0	25	0	0	3	2	8	2
YGL076C	RPL7A	T8	1	Reported	Cdk1	([ST])[P](?:[A-Z][KR])?	TP	[3]-AEKILT*PESQL-[13]	No PSMs	No PSMs	NO	NO	NO	NO	NO	NO	NO	NO	YES	NO	NO	NO	No PSMs	No PSMs	NO	NO	NO	No PSMs	NO	No PSMs	No PSMs	0	0	7	3	23	7	2	3	5	4	4	5	5	6	0	0	9	4
YDR201W	SPC19	S116	1	Reported	Cdk1	([ST])[P](?:[A-Z][KR])?	SP	[111]-DDALNS*PDMGQ-[121]	No PSMs	No PSMs	NO	No PSMs	NO	NO	YES	No PSMs	No PSMs	YES	No PSMs	NO	No PSMs	No PSMs	NO	No PSMs	No PSMs	YES	YES	No PSMs	NO	No PSMs	NO	0	0	2	0	2	24	2	0	0	32	0	5	0	0	6	0	0	4
YBL085W	BOI1	S104	1	Reported	Mps1; Cdc5;	[DENC][A-Z]([ST])[^DP]; [DENC][A-Z]([ST])(?:[^PDEN]|[FMYI]);	NDSA; NDSA	[99]-GNLNDS*ASNIG-[109]	No PSMs	No PSMs	YES	No PSMs	No PSMs	No PSMs	NO	No PSMs	NO	No PSMs	No PSMs	No PSMs	No PSMs	No PSMs	No PSMs	No PSMs	No PSMs	No PSMs	No PSMs	No PSMs	No PSMs	No PSMs	No PSMs	0	0	2	0	0	0	2	0	2	0	0	0	0	0	0	0	0	0
YBR211C	AME1	T31	1	Reported	Cdk1	([ST])[P](?:[A-Z][KR])?	TP	[26]-VIVFKT*PNAVY-[36]	NO	YES	NO	NO	No PSMs	No PSMs	NO	NO	NO	NO	NO	No PSMs	No PSMs	No PSMs	NO	NO	No PSMs	NO	NO	NO	NO	No PSMs	NO	2	9	13	18	0	0	17	2	2	17	2	0	0	0	6	4	0	6
YBR211C	AME1	S41	1	Reported	Cdk1	([ST])[P](?:[A-Z][KR])?	SP	[36]-YREENS*PIQSP-[46]	No PSMs	NO	NO	YES	No PSMs	No PSMs	YES	NO	NO	YES	No PSMs	No PSMs	No PSMs	No PSMs	NO	YES	No PSMs	YES	NO	No PSMs	YES	No PSMs	NO	0	5	11	16	0	0	17	2	2	26	0	0	0	0	6	9	0	4
YBR211C	AME1	S45	1	Reported	Cdk1	([ST])[P](?:[A-Z][KR])?	SP	[40]-NSPIQS*PVQPI-[50]	No PSMs	NO	YES	YES	No PSMs	No PSMs	YES	YES	NO	NO	No PSMs	No PSMs	No PSMs	No PSMs	NO	NO	No PSMs	NO	NO	No PSMs	NO	No PSMs	YES	0	5	11	16	0	0	17	2	2	26	0	0	0	0	6	9	0	4
YBR211C	AME1	S53	1	Reported	Cdk1	([ST])[P](?:[A-Z][KR])?	SP	[48]-QPILSS*PKLAN-[58]	No PSMs	YES	YES	NO	No PSMs	No PSMs	YES	NO	NO	YES	No PSMs	No PSMs	No PSMs	No PSMs	YES	YES	No PSMs	NO	NO	No PSMs	NO	No PSMs	NO	0	5	11	16	0	0	17	2	2	26	0	0	0	0	6	9	0	4
YBR211C	AME1	S59	1	Reported				[54]-PKLANS*FEFPI-[64]	No PSMs	No PSMs	No PSMs	NO	No PSMs	No PSMs	YES	NO	No PSMs	YES	No PSMs	No PSMs	No PSMs	No PSMs	No PSMs	YES	No PSMs	No PSMs	NO	No PSMs	NO	No PSMs	YES	0	0	0	2	0	0	4	2	0	8	0	0	0	0	0	7	0	0
YKL052C	ASK1	S26	1	Reported				[21]-LQKIDS*NLSFC-[31]	No PSMs	No PSMs	No PSMs	No PSMs	No PSMs	YES	No PSMs	No PSMs	No PSMs	NO	No PSMs	YES	NO	No PSMs	No PSMs	No PSMs	No PSMs	No PSMs	No PSMs	No PSMs	No PSMs	No PSMs	No PSMs	0	0	0	0	0	34	0	0	0	8	0	20	2	0	0	0	0	0
YKL052C	ASK1	S90	1					[85]-VKSLVS*NNVGI-[95]	No PSMs	NO	NO	NO	NO	NO	NO	NO	NO	NO	No PSMs	NO	NO	No PSMs	NO	No PSMs	NO	NO	NO	No PSMs	YES	No PSMs	NO	0	3	6	6	20	86	2	3	4	17	0	72	4	0	2	0	9	4
YKL052C	ASK1	S99	1					[94]-GIFPTS*AEEAS-[104]	No PSMs	NO	NO	NO	NO	YES	NO	NO	NO	NO	No PSMs	NO	NO	No PSMs	NO	No PSMs	NO	NO	NO	No PSMs	NO	No PSMs	NO	0	3	6	6	20	86	2	3	4	17	0	72	4	0	2	0	9	4
YKL052C	ASK1	S118	1	Reported				[113]-PNEADS*AVHVN-[123]	No PSMs	NO	NO	NO	YES	NO	NO	NO	NO	NO	No PSMs	NO	YES	NO	No PSMs	No PSMs	YES	NO	NO	NO	NO	No PSMs	No PSMs	0	3	6	5	31	26	5	2	3	3	0	25	6	3	0	0	19	6
YKL052C	ASK1	S128	1					[123]-NRDVHS*MFNND-[133]	No PSMs	NO	No PSMs	NO	NO	YES	NO	No PSMs	No PSMs	NO	No PSMs	NO	No PSMs	No PSMs	NO	NO	No PSMs	No PSMs	No PSMs	No PSMs	NO	No PSMs	NO	0	2	0	4	4	21	2	0	0	43	0	2	0	0	2	2	0	0
YKL052C	ASK1	S134	1	Reported	Mps1; Cdc5;	[DENC][A-Z]([ST])[^DP]; [DENC][A-Z]([ST])(?:[^PDEN]|[FMYI]);	NDSI; NDSI	[129]-MFNNDS*IDDFH-[139]	No PSMs	NO	No PSMs	YES	NO	NO	NO	No PSMs	No PSMs	NO	No PSMs	NO	No PSMs	No PSMs	NO	NO	No PSMs	No PSMs	No PSMs	No PSMs	NO	No PSMs	NO	0	2	0	4	4	21	2	0	0	43	0	2	0	0	2	2	0	0
YKL052C	ASK1	S188	1	Reported	Mps1; Cdc5; Cdc5 (if +1 phos);	[DENC][A-Z]([ST])[^DP]; [DENC][A-Z]([ST])(?:[^PDEN]|[FMYI]); [DENC][A-Z]([ST])[ST];	DEST; DEST; DEST	[183]-DEQDES*TIQRQ-[193]	No PSMs	No PSMs	NO	YES	NO	NO	YES	No PSMs	NO	YES	No PSMs	NO	NO	No PSMs	No PSMs	No PSMs	No PSMs	NO	No PSMs	No PSMs	YES	No PSMs	No PSMs	0	0	3	5	2	7	6	0	2	7	0	16	2	0	0	0	0	5
YKL052C	ASK1	S200	1	Reported	Ipl1	[RK][A-Z]([ST])[^P]	KISL	[195]-RKRKIS*LLLQQ-[205]	No PSMs	No PSMs	No PSMs	No PSMs	YES	YES	YES	No PSMs	No PSMs	YES	No PSMs	YES	No PSMs	No PSMs	No PSMs	No PSMs	No PSMs	YES	No PSMs	No PSMs	YES	No PSMs	YES	0	0	0	0	13	168	2	0	0	47	0	119	0	0	0	0	0	2
YKL052C	ASK1	S216	1	Reported	Cdk1	([ST])[P](?:[A-Z][KR])?	SP	[211]-SSMVPS*PIVPN-[221]	No PSMs	No PSMs	No PSMs	No PSMs	NO	YES	NO	No PSMs	No PSMs	YES	No PSMs	YES	No PSMs	No PSMs	No PSMs	No PSMs	No PSMs	NO	No PSMs	No PSMs	NO	No PSMs	NO	0	0	0	0	13	168	2	0	0	47	0	119	0	0	0	0	0	2
YKL052C	ASK1	S244	1	Reported	Mps1	[DENC][A-Z]([ST])[^DP]	ENSN	[239]-NDDENS*NNIES-[249]	No PSMs	No PSMs	YES	YES	NO	NO	YES	NO	NO	NO	NO	NO	NO	No PSMs	No PSMs	No PSMs	NO	YES	NO	No PSMs	YES	No PSMs	No PSMs	0	0	8	7	4	10	8	2	2	10	2	15	2	0	0	0	3	16
YKL052C	ASK1	S250	1	Reported	Cdk1	([ST])[P](?:[A-Z][KR])?	SPLK	[245]-NNIESS*PLKQG-[255]	No PSMs	No PSMs	NO	NO	NO	NO	NO	NO	NO	NO	NO	NO	NO	No PSMs	No PSMs	No PSMs	NO	YES	YES	No PSMs	YES	No PSMs	No PSMs	0	0	8	7	4	10	8	2	2	10	2	15	2	0	0	0	3	16
YKL052C	ASK1	S275	1		Mps1; Cdc5; Cdc5 (if +1 phos);	[DENC][A-Z]([ST])[^DP]; [DENC][A-Z]([ST])(?:[^PDEN]|[FMYI]); [DENC][A-Z]([ST])[ST];	EEST; EEST; EEST	[270]-PDEEES*TKEVP-[280]	NO	No PSMs	NO	NO	NO	NO	NO	No PSMs	NO	NO	No PSMs	NO	NO	No PSMs	NO	NO	YES	NO	NO	NO	NO	No PSMs	NO	3	0	14	12	4	6	14	0	6	120	0	11	4	0	6	2	8	4
YKL052C	ASK1	T276	1		Mps1; Cdc5;	[DENC][A-Z]([ST])[^DP]; [DENC][A-Z]([ST])(?:[^PDEN]|[FMYI]);	ESTK; ESTK	[271]-DEEEST*KEVPK-[281]	NO	No PSMs	NO	YES	NO	NO	NO	No PSMs	YES	YES	No PSMs	YES	NO	No PSMs	YES	NO	NO	NO	YES	NO	YES	No PSMs	NO	3	0	14	12	4	6	14	0	6	120	0	11	4	0	6	2	8	4
YOL078W	AVO1	S317	1	Reported	Mps1 (if -2 phos)	[ST][A-Z]([ST])[^DP]	SASR	[312]-NIGSAS*RLKSH-[322]	No PSMs	NO	YES	YES	No PSMs	No PSMs	No PSMs	No PSMs	YES	No PSMs	No PSMs	No PSMs	No PSMs	No PSMs	No PSMs	No PSMs	No PSMs	No PSMs	No PSMs	No PSMs	No PSMs	No PSMs	No PSMs	0	3	2	2	0	0	0	0	2	0	0	0	0	0	0	0	0	0
YOL078W	AVO1	S345	1	Reported	Mps1 (if -2 phos)	[ST][A-Z]([ST])[^DP]	SDSL	[340]-GQKSDS*LNANK-[350]	No PSMs	No PSMs	NO	YES	No PSMs	No PSMs	No PSMs	No PSMs	NO	No PSMs	No PSMs	No PSMs	No PSMs	No PSMs	No PSMs	No PSMs	No PSMs	No PSMs	No PSMs	No PSMs	No PSMs	No PSMs	No PSMs	0	0	2	2	0	0	0	0	2	0	0	0	0	0	0	0	0	0
YOL078W	AVO1	S429	1	Reported	Ipl1	[RK][A-Z]([ST])[^P]	KDSR	[424]-RDSKDS*RSNSN-[434]	No PSMs	No PSMs	No PSMs	No PSMs	No PSMs	No PSMs	No PSMs	No PSMs	YES	No PSMs	No PSMs	No PSMs	No PSMs	No PSMs	No PSMs	No PSMs	No PSMs	No PSMs	No PSMs	No PSMs	No PSMs	No PSMs	No PSMs	0	0	0	0	0	0	0	0	2	0	0	0	0	0	0	0	0	0
YOL078W	AVO1	S537	1	Reported				[532]-RDTVIS*GKEPT-[542]	No PSMs	No PSMs	No PSMs	No PSMs	No PSMs	No PSMs	No PSMs	No PSMs	YES	No PSMs	No PSMs	No PSMs	No PSMs	No PSMs	No PSMs	No PSMs	No PSMs	No PSMs	No PSMs	No PSMs	No PSMs	No PSMs	No PSMs	0	0	0	0	0	0	0	0	2	0	0	0	0	0	0	0	0	0
YOL078W	AVO1	S562	1		Cdk1	([ST])[P](?:[A-Z][KR])?	SP	[557]-LTSTRS*PLLRG-[567]	No PSMs	No PSMs	No PSMs	No PSMs	No PSMs	No PSMs	YES	No PSMs	No PSMs	No PSMs	No PSMs	No PSMs	No PSMs	No PSMs	No PSMs	No PSMs	No PSMs	No PSMs	No PSMs	No PSMs	No PSMs	No PSMs	No PSMs	0	0	0	0	0	0	2	0	0	0	0	0	0	0	0	0	0	0
YOL078W	AVO1	S1027	1		Ipl1	[RK][A-Z]([ST])[^P]	KSSL	[1022]-NSSKSS*LHGTL-[1032]	No PSMs	YES	NO	NO	No PSMs	No PSMs	No PSMs	No PSMs	NO	No PSMs	No PSMs	No PSMs	NO	NO	No PSMs	No PSMs	No PSMs	No PSMs	No PSMs	No PSMs	No PSMs	No PSMs	No PSMs	0	2	4	2	0	0	0	0	2	0	0	0	2	2	0	0	0	0
YBR059C	AKL1	S370	1	Reported	Ipl1	[RK][A-Z]([ST])[^P]	KLSD	[365]-QNNKLS*DSEEN-[375]	No PSMs	No PSMs	No PSMs	No PSMs	No PSMs	No PSMs	No PSMs	No PSMs	No PSMs	No PSMs	No PSMs	No PSMs	No PSMs	No PSMs	YES	NO	No PSMs	No PSMs	No PSMs	No PSMs	No PSMs	No PSMs	No PSMs	0	0	0	0	0	0	0	0	0	0	0	0	0	0	106	14	0	0
YBR059C	AKL1	S372	1	Reported	Mps1 (if -2 phos)	[ST][A-Z]([ST])[^DP]	SDSE	[367]-NKLSDS*EENLL-[377]	No PSMs	No PSMs	No PSMs	No PSMs	No PSMs	No PSMs	No PSMs	No PSMs	No PSMs	No PSMs	No PSMs	No PSMs	No PSMs	No PSMs	YES	NO	No PSMs	No PSMs	No PSMs	No PSMs	No PSMs	No PSMs	No PSMs	0	0	0	0	0	0	0	0	0	0	0	0	0	0	106	14	0	0
YBR059C	AKL1	S407	1	Reported				[402]-VSRIPS*QNVGQ-[412]	No PSMs	No PSMs	NO	NO	No PSMs	No PSMs	NO	No PSMs	NO	No PSMs	No PSMs	No PSMs	NO	NO	YES	NO	No PSMs	No PSMs	No PSMs	No PSMs	NO	No PSMs	No PSMs	0	0	6	2	0	0	5	0	4	0	0	0	5	4	36	8	0	0
YBR059C	AKL1	S458	1	Reported	Cdk1	([ST])[P](?:[A-Z][KR])?	SP	[453]-INTIQS*PGIED-[463]	No PSMs	No PSMs	NO	No PSMs	No PSMs	No PSMs	NO	No PSMs	No PSMs	No PSMs	No PSMs	No PSMs	NO	No PSMs	YES	NO	No PSMs	No PSMs	No PSMs	No PSMs	No PSMs	No PSMs	No PSMs	0	0	2	0	0	0	3	0	0	0	0	0	2	0	12	5	0	0
YBR059C	AKL1	T471	1	Reported	Cdk1	([ST])[P](?:[A-Z][KR])?	TP	[466]-IFENKT*PGELY-[476]	No PSMs	No PSMs	No PSMs	No PSMs	No PSMs	No PSMs	No PSMs	No PSMs	No PSMs	No PSMs	No PSMs	No PSMs	No PSMs	No PSMs	YES	NO	No PSMs	No PSMs	No PSMs	No PSMs	No PSMs	No PSMs	No PSMs	0	0	0	0	0	0	0	0	0	0	0	0	0	0	42	7	0	0
YBR059C	AKL1	S501	1	Reported	Mps1 (if -2 phos)	[ST][A-Z]([ST])[^DP]	TISE	[496]-SDPTIS*EQSPR-[506]	No PSMs	No PSMs	No PSMs	No PSMs	No PSMs	No PSMs	NO	No PSMs	YES	No PSMs	No PSMs	No PSMs	No PSMs	NO	NO	NO	No PSMs	No PSMs	No PSMs	No PSMs	No PSMs	No PSMs	No PSMs	0	0	0	0	0	0	2	0	2	0	0	0	0	2	8	2	0	0
YBR059C	AKL1	S504	1	Reported	Cdk1	([ST])[P](?:[A-Z][KR])?	SP	[499]-TISEQS*PRLNT-[509]	No PSMs	No PSMs	No PSMs	No PSMs	No PSMs	No PSMs	NO	No PSMs	NO	No PSMs	No PSMs	No PSMs	No PSMs	NO	YES	NO	No PSMs	No PSMs	No PSMs	No PSMs	No PSMs	No PSMs	No PSMs	0	0	0	0	0	0	2	0	2	0	0	0	0	2	8	2	0	0
YBR059C	AKL1	S541	1	Reported				[536]-AATIGS*DEALA-[546]	No PSMs	No PSMs	No PSMs	No PSMs	No PSMs	No PSMs	NO	No PSMs	NO	No PSMs	No PSMs	No PSMs	NO	NO	YES	YES	No PSMs	No PSMs	No PSMs	No PSMs	No PSMs	No PSMs	No PSMs	0	0	0	0	0	0	2	0	4	0	0	0	4	2	18	6	0	0
YBR059C	AKL1	S801	1	Reported	Cdk1	([ST])[P](?:[A-Z][KR])?	SPLK	[796]-LLIELS*PLKED-[806]	No PSMs	No PSMs	No PSMs	NO	No PSMs	No PSMs	NO	No PSMs	No PSMs	No PSMs	No PSMs	No PSMs	No PSMs	No PSMs	YES	YES	No PSMs	No PSMs	No PSMs	No PSMs	No PSMs	No PSMs	No PSMs	0	0	0	2	0	0	2	0	0	0	0	0	0	0	48	30	0	0
YBR059C	AKL1	S960	1	Reported	Ipl1	[RK][A-Z]([ST])[^P]	RQSL	[955]-RQPRQS*LDLNF-[965]	No PSMs	No PSMs	No PSMs	No PSMs	No PSMs	No PSMs	No PSMs	No PSMs	No PSMs	No PSMs	No PSMs	No PSMs	No PSMs	No PSMs	YES	NO	No PSMs	No PSMs	No PSMs	No PSMs	No PSMs	No PSMs	No PSMs	0	0	0	0	0	0	0	0	0	0	0	0	0	0	16	15	0	0
YBR059C	AKL1	S972	1	Reported	Cdk1	([ST])[P](?:[A-Z][KR])?	SP	[967]-EVNLSS*PTLTQ-[977]	No PSMs	No PSMs	No PSMs	No PSMs	No PSMs	No PSMs	No PSMs	No PSMs	No PSMs	No PSMs	No PSMs	No PSMs	No PSMs	No PSMs	YES	YES	No PSMs	No PSMs	No PSMs	No PSMs	No PSMs	No PSMs	No PSMs	0	0	0	0	0	0	0	0	0	0	0	0	0	0	16	15	0	0
YBR059C	AKL1	S1048	1	Reported	Ipl1	[RK][A-Z]([ST])[^P]	KDSN	[1043]-SKDKDS*NSSIT-[1053]	No PSMs	No PSMs	No PSMs	No PSMs	No PSMs	No PSMs	No PSMs	No PSMs	No PSMs	No PSMs	No PSMs	No PSMs	No PSMs	No PSMs	YES	NO	No PSMs	No PSMs	No PSMs	No PSMs	No PSMs	No PSMs	No PSMs	0	0	0	0	0	0	0	0	0	0	0	0	0	0	52	11	0	0
YDR016C	DAD1	S75	1	Reported				[70]-YDGLES*LSDEA-[80]	NO	NO	NO	NO	NO	NO	YES	No PSMs	No PSMs	NO	NO	NO	No PSMs	No PSMs	NO	NO	NO	NO	NO	No PSMs	NO	No PSMs	NO	6	2	4	6	4	191	7	0	0	46	2	79	0	0	4	3	4	5
YDR016C	DAD1	S77	1	Reported				[72]-GLESLS*DEAPI-[82]	YES	NO	NO	NO	NO	NO	NO	No PSMs	No PSMs	NO	NO	NO	No PSMs	No PSMs	NO	NO	NO	YES	NO	No PSMs	NO	No PSMs	NO	6	2	4	6	4	191	7	0	0	46	2	79	0	0	4	3	4	5
YDR016C	DAD1	T87	1	Reported				[82]-IDEQPT*LSQSK-[92]	NO	NO	NO	NO	NO	YES	NO	No PSMs	No PSMs	NO	NO	NO	No PSMs	No PSMs	NO	NO	NO	NO	NO	No PSMs	NO	No PSMs	NO	6	2	4	6	4	191	7	0	0	46	2	79	0	0	4	3	4	5
YDR016C	DAD1	S91	1	Reported	Mps1 (if -2 phos)	[ST][A-Z]([ST])[^DP]	SQSK	[86]-PTLSQS*KT-[93]	NO	NO	NO	NO	NO	NO	NO	No PSMs	No PSMs	YES	NO	NO	No PSMs	No PSMs	NO	NO	NO	NO	NO	No PSMs	NO	No PSMs	NO	6	2	4	6	4	191	7	0	0	46	2	79	0	0	4	3	4	5
YNL113W	RPC19	T33	1	Reported	Mps1; Cdc5;	[DENC][A-Z]([ST])[^DP]; [DENC][A-Z]([ST])(?:[^PDEN]|[FMYI]);	DMTG; DMTG	[28]-QDVDMT*GDEEQ-[38]	NO	No PSMs	YES	YES	No PSMs	No PSMs	YES	No PSMs	NO	No PSMs	No PSMs	No PSMs	No PSMs	No PSMs	No PSMs	No PSMs	No PSMs	No PSMs	NO	No PSMs	YES	No PSMs	No PSMs	2	0	10	4	0	0	5	0	2	0	0	0	0	0	0	0	0	0
YOR217W	RFC1	S40	1	Reported				[35]-DLDTES*DQEST-[45]	No PSMs	No PSMs	No PSMs	YES	No PSMs	No PSMs	No PSMs	No PSMs	No PSMs	No PSMs	No PSMs	No PSMs	No PSMs	No PSMs	No PSMs	No PSMs	No PSMs	No PSMs	No PSMs	No PSMs	No PSMs	No PSMs	No PSMs	0	0	0	2	0	0	0	0	0	0	0	0	0	0	0	0	0	0
YNL175C	NOP13	S2	1	Reported				[1]-MS*ETELS-[7]	No PSMs	No PSMs	No PSMs	No PSMs	No PSMs	No PSMs	YES	No PSMs	No PSMs	No PSMs	No PSMs	No PSMs	No PSMs	No PSMs	No PSMs	No PSMs	No PSMs	No PSMs	NO	No PSMs	NO	No PSMs	No PSMs	0	0	0	0	0	0	2	0	0	0	0	0	0	0	0	0	0	0
YGL173C	XRN1	T1506	1	Reported	Mps1	[DENC][A-Z]([ST])[^DP]	NSTE	[1501]-SGTNST*ECQSP-[1511]	No PSMs	No PSMs	No PSMs	No PSMs	No PSMs	No PSMs	No PSMs	YES	No PSMs	No PSMs	No PSMs	No PSMs	No PSMs	No PSMs	No PSMs	No PSMs	No PSMs	No PSMs	NO	No PSMs	No PSMs	NO	No PSMs	0	0	0	0	0	0	0	2	0	0	0	0	0	0	0	0	0	0
YOL054W	PSH1	S143	1	Reported				[138]-AVADDS*DDGIT-[148]	YES	No PSMs	YES	YES	No PSMs	No PSMs	YES	No PSMs	No PSMs	YES	No PSMs	No PSMs	No PSMs	YES	No PSMs	No PSMs	YES	YES	YES	No PSMs	YES	No PSMs	No PSMs	2	0	6	6	0	0	8	0	0	9	0	0	0	2	0	0	2	2
YOL054W	PSH1	S191	1	Reported	Mps1	[DENC][A-Z]([ST])[^DP]	EYSE	[186]-DEEEYS*EGELD-[196]	No PSMs	No PSMs	No PSMs	YES	No PSMs	No PSMs	YES	No PSMs	No PSMs	No PSMs	No PSMs	No PSMs	No PSMs	No PSMs	No PSMs	No PSMs	No PSMs	No PSMs	No PSMs	No PSMs	No PSMs	No PSMs	No PSMs	0	0	0	2	0	0	2	0	0	0	0	0	0	0	0	0	0	0
YOL054W	PSH1	T310	1	Reported				[305]-RHVIIT*DDEEE-[315]	No PSMs	No PSMs	YES	YES	No PSMs	No PSMs	YES	No PSMs	No PSMs	No PSMs	No PSMs	No PSMs	No PSMs	No PSMs	No PSMs	No PSMs	No PSMs	YES	No PSMs	No PSMs	YES	No PSMs	No PSMs	0	0	4	6	0	0	6	0	0	0	0	0	0	0	0	0	0	2
YOL054W	PSH1	S403	1	Reported				[398]-VVLGDS*DD-[405]	YES	No PSMs	NO	NO	No PSMs	No PSMs	NO	No PSMs	No PSMs	No PSMs	YES	No PSMs	No PSMs	No PSMs	No PSMs	No PSMs	No PSMs	No PSMs	No PSMs	No PSMs	No PSMs	No PSMs	No PSMs	2	0	2	2	0	0	2	0	0	0	5	0	0	0	0	0	0	0
YDR439W	LRS4	S146	1	Reported	Cdk1	([ST])[P](?:[A-Z][KR])?	SP	[141]-TIHLLS*PIVNR-[151]	NO	No PSMs	YES	NO	No PSMs	No PSMs	No PSMs	NO	YES	No PSMs	No PSMs	No PSMs	No PSMs	No PSMs	No PSMs	No PSMs	No PSMs	No PSMs	No PSMs	No PSMs	NO	No PSMs	No PSMs	2	0	7	3	0	0	0	2	6	0	0	0	0	0	0	0	0	0
YGL021W	ALK1	S76	1	Reported	Ipl1	[RK][A-Z]([ST])[^P]	RESD	[71]-LKMRES*DASLN-[81]	No PSMs	No PSMs	YES	No PSMs	No PSMs	No PSMs	NO	No PSMs	NO	No PSMs	No PSMs	No PSMs	No PSMs	No PSMs	No PSMs	No PSMs	No PSMs	No PSMs	No PSMs	No PSMs	No PSMs	No PSMs	No PSMs	0	0	8	0	0	0	2	0	4	0	0	0	0	0	0	0	0	0
YGL021W	ALK1	S351	1	Reported	Ipl1	[RK][A-Z]([ST])[^P]	KASS	[346]-LKNKAS*SSSLS-[356]	No PSMs	No PSMs	NO	YES	No PSMs	No PSMs	YES	No PSMs	YES	No PSMs	No PSMs	No PSMs	No PSMs	No PSMs	No PSMs	No PSMs	No PSMs	No PSMs	No PSMs	No PSMs	No PSMs	No PSMs	No PSMs	0	0	4	2	0	0	4	0	3	0	0	0	0	0	0	0	0	0
YGL021W	ALK1	S356	1	Reported	Mps1 (if -2 phos)	[ST][A-Z]([ST])[^DP]	SLSL	[351]-SSSSLS*LNVLK-[361]	No PSMs	No PSMs	YES	NO	No PSMs	No PSMs	NO	No PSMs	NO	No PSMs	No PSMs	No PSMs	No PSMs	No PSMs	No PSMs	No PSMs	No PSMs	No PSMs	No PSMs	No PSMs	No PSMs	No PSMs	No PSMs	0	0	4	2	0	0	4	0	3	0	0	0	0	0	0	0	0	0
YBR275C	RIF1	S1637	1	Reported				[1632]-VDDLRS*DEDEH-[1642]	No PSMs	No PSMs	No PSMs	YES	No PSMs	No PSMs	YES	No PSMs	YES	No PSMs	No PSMs	No PSMs	No PSMs	No PSMs	No PSMs	No PSMs	No PSMs	No PSMs	No PSMs	No PSMs	No PSMs	No PSMs	No PSMs	0	0	0	2	0	0	4	0	2	0	0	0	0	0	0	0	0	0
YMR319C	FET4	S35	1	Reported				[30]-EEFGDS*NDYKN-[40]	No PSMs	No PSMs	NO	NO	No PSMs	No PSMs	NO	No PSMs	YES	NO	No PSMs	No PSMs	NO	NO	No PSMs	No PSMs	NO	NO	NO	No PSMs	NO	No PSMs	No PSMs	0	0	6	6	0	0	6	0	8	3	0	0	8	9	0	0	3	4
YNL308C	KRI1	S486	1	Reported	Cdk1	([ST])[P](?:[A-Z][KR])?	SP	[481]-RYREVS*PESFG-[491]	No PSMs	No PSMs	YES	No PSMs	No PSMs	No PSMs	No PSMs	No PSMs	No PSMs	No PSMs	No PSMs	No PSMs	No PSMs	No PSMs	No PSMs	No PSMs	No PSMs	No PSMs	YES	No PSMs	No PSMs	No PSMs	No PSMs	0	0	2	0	0	0	0	0	0	0	0	0	0	0	0	0	0	0
YKR092C	SRP40	S133	1	Reported	Ipl1	[RK][A-Z]([ST])[^P]	RESD	[128]-KRARES*DNEDA-[138]	No PSMs	No PSMs	YES	YES	No PSMs	No PSMs	YES	No PSMs	No PSMs	No PSMs	No PSMs	No PSMs	No PSMs	No PSMs	No PSMs	No PSMs	No PSMs	No PSMs	No PSMs	No PSMs	No PSMs	No PSMs	No PSMs	0	0	2	2	0	0	2	0	0	0	0	0	0	0	0	0	0	0
YER093C	TSC11	S19	1	Reported	Ipl1	[RK][A-Z]([ST])[^P]	RRSV	[14]-SSRRRS*VTNTT-[24]	No PSMs	No PSMs	NO	No PSMs	No PSMs	No PSMs	No PSMs	No PSMs	No PSMs	No PSMs	YES	No PSMs	No PSMs	No PSMs	No PSMs	No PSMs	No PSMs	NO	No PSMs	NO	No PSMs	No PSMs	No PSMs	0	0	5	0	0	0	0	0	0	0	2	0	0	0	0	0	0	2
YER093C	TSC11	T28	1	Reported	Cdk1	([ST])[P](?:[A-Z][KR])?	TP	[23]-TTPLLT*PRHSR-[33]	No PSMs	No PSMs	NO	No PSMs	No PSMs	No PSMs	No PSMs	No PSMs	No PSMs	No PSMs	NO	No PSMs	No PSMs	No PSMs	No PSMs	No PSMs	No PSMs	NO	No PSMs	YES	No PSMs	No PSMs	No PSMs	0	0	5	0	0	0	0	0	0	0	2	0	0	0	0	0	0	2
YER093C	TSC11	S87	1	Reported	Cdk1	([ST])[P](?:[A-Z][KR])?	SP	[82]-APSPTS*PLMAR-[92]	No PSMs	No PSMs	YES	YES	No PSMs	No PSMs	YES	No PSMs	YES	No PSMs	No PSMs	No PSMs	No PSMs	No PSMs	No PSMs	No PSMs	No PSMs	No PSMs	No PSMs	No PSMs	No PSMs	No PSMs	No PSMs	0	0	6	2	0	0	2	0	4	0	0	0	0	0	0	0	0	0
YOR233W	KIN4	S388	1	Reported	Cdk1	([ST])[P](?:[A-Z][KR])?	SP	[383]-TSRPAS*PTFST-[393]	No PSMs	No PSMs	No PSMs	No PSMs	No PSMs	No PSMs	No PSMs	No PSMs	NO	No PSMs	No PSMs	No PSMs	YES	No PSMs	No PSMs	No PSMs	No PSMs	No PSMs	No PSMs	No PSMs	No PSMs	No PSMs	No PSMs	0	0	0	0	0	0	0	0	2	0	0	0	2	0	0	0	0	0
YOR233W	KIN4	S460	1	Reported	Cdk1	([ST])[P](?:[A-Z][KR])?	SP	[455]-VTIPGS*PTTAR-[465]	No PSMs	No PSMs	NO	No PSMs	No PSMs	No PSMs	No PSMs	No PSMs	NO	No PSMs	No PSMs	No PSMs	No PSMs	No PSMs	No PSMs	No PSMs	No PSMs	No PSMs	No PSMs	YES	No PSMs	No PSMs	No PSMs	0	0	2	0	0	0	0	0	2	0	0	0	0	0	0	0	0	0
YCR077C	PAT1	S457	1	Reported	Ipl1	[RK][A-Z]([ST])[^P]	RSSY	[452]-QRRRSS*YAFNN-[462]	No PSMs	No PSMs	NO	No PSMs	No PSMs	No PSMs	YES	No PSMs	No PSMs	No PSMs	No PSMs	No PSMs	No PSMs	No PSMs	No PSMs	No PSMs	No PSMs	No PSMs	No PSMs	No PSMs	No PSMs	No PSMs	No PSMs	0	0	2	0	0	0	2	0	0	0	0	0	0	0	0	0	0	0
YGL120C	PRP43	S8	1	Reported	Ipl1	[RK][A-Z]([ST])[^P]	RFSS	[3]-SKRRFS*SEHPD-[13]	No PSMs	No PSMs	No PSMs	No PSMs	No PSMs	No PSMs	YES	No PSMs	No PSMs	No PSMs	No PSMs	No PSMs	No PSMs	No PSMs	NO	No PSMs	No PSMs	NO	No PSMs	No PSMs	NO	No PSMs	No PSMs	0	0	0	0	0	0	2	0	0	0	0	0	0	0	6	0	0	2
YPL085W	SEC16	S607	1	Reported	Cdk1	([ST])[P](?:[A-Z][KR])?	SP	[602]-VPNIVS*PKPPV-[612]	No PSMs	No PSMs	NO	No PSMs	No PSMs	YES	No PSMs	NO	No PSMs	NO	No PSMs	NO	No PSMs	No PSMs	No PSMs	No PSMs	No PSMs	No PSMs	No PSMs	No PSMs	No PSMs	No PSMs	No PSMs	0	0	2	0	0	4	0	2	0	3	0	2	0	0	0	0	0	0
YPL085W	SEC16	S674	1	Reported				[669]-KPIPQS*RKGSN-[679]	No PSMs	No PSMs	YES	YES	No PSMs	NO	YES	No PSMs	No PSMs	No PSMs	No PSMs	No PSMs	No PSMs	No PSMs	No PSMs	No PSMs	No PSMs	No PSMs	No PSMs	No PSMs	No PSMs	No PSMs	No PSMs	0	0	2	2	0	2	3	0	0	0	0	0	0	0	0	0	0	0
YEL015W	EDC3	S261	1	Reported	Mps1 (if -2 phos)	[ST][A-Z]([ST])[^DP]	SNST	[256]-QSRSNS*TSLPA-[266]	No PSMs	No PSMs	No PSMs	No PSMs	No PSMs	No PSMs	YES	No PSMs	No PSMs	No PSMs	No PSMs	No PSMs	No PSMs	No PSMs	No PSMs	No PSMs	No PSMs	No PSMs	No PSMs	No PSMs	No PSMs	No PSMs	No PSMs	0	0	0	0	0	0	2	0	0	0	0	0	0	0	0	0	0	0
YDL153C	SAS10	S477	1	Reported				[472]-DKDYGS*EDEAV-[482]	No PSMs	No PSMs	YES	No PSMs	No PSMs	No PSMs	NO	No PSMs	YES	No PSMs	YES	No PSMs	No PSMs	No PSMs	No PSMs	No PSMs	No PSMs	YES	NO	No PSMs	YES	No PSMs	No PSMs	0	0	2	0	0	0	2	0	3	0	2	0	0	0	0	0	0	4
YDL153C	SAS10	S483	1	Reported				[478]-EDEAVS*RSINT-[488]	No PSMs	No PSMs	NO	No PSMs	No PSMs	No PSMs	YES	No PSMs	NO	No PSMs	NO	No PSMs	No PSMs	No PSMs	No PSMs	No PSMs	No PSMs	NO	YES	No PSMs	NO	No PSMs	No PSMs	0	0	2	0	0	0	2	0	3	0	2	0	0	0	0	0	0	4
YDR146C	SWI5	S492	1	Reported	Cdk1	([ST])[P](?:[A-Z][KR])?	SP	[487]-ISETPS*PVLKS-[497]	No PSMs	No PSMs	YES	YES	No PSMs	No PSMs	YES	No PSMs	YES	No PSMs	No PSMs	No PSMs	No PSMs	No PSMs	No PSMs	No PSMs	No PSMs	No PSMs	No PSMs	No PSMs	No PSMs	No PSMs	No PSMs	0	0	5	2	0	0	2	0	3	0	0	0	0	0	0	0	0	0
YDR146C	SWI5	S505	1	Reported	Cdk1	([ST])[P](?:[A-Z][KR])?	SP	[500]-KYEGRS*PQFGT-[510]	No PSMs	No PSMs	YES	NO	No PSMs	No PSMs	No PSMs	No PSMs	No PSMs	No PSMs	No PSMs	No PSMs	No PSMs	No PSMs	No PSMs	No PSMs	No PSMs	No PSMs	No PSMs	No PSMs	No PSMs	No PSMs	No PSMs	0	0	4	2	0	0	0	0	0	0	0	0	0	0	0	0	0	0
YOL051W	GAL11	S783	1	Reported	Ipl1	[RK][A-Z]([ST])[^P]	KLSI	[778]-TNKKLS*ISNAA-[788]	No PSMs	No PSMs	YES	NO	No PSMs	No PSMs	YES	No PSMs	NO	No PSMs	No PSMs	No PSMs	No PSMs	No PSMs	No PSMs	No PSMs	No PSMs	No PSMs	NO	No PSMs	No PSMs	No PSMs	No PSMs	0	0	4	2	0	0	4	0	2	0	0	0	0	0	0	0	0	0
YPL141C	FRK1	T209	1	Reported				[204]-NELMKT*SCGSP-[214]	No PSMs	No PSMs	No PSMs	YES	No PSMs	No PSMs	No PSMs	No PSMs	No PSMs	No PSMs	No PSMs	No PSMs	No PSMs	No PSMs	No PSMs	No PSMs	No PSMs	No PSMs	No PSMs	No PSMs	No PSMs	No PSMs	No PSMs	0	0	0	2	0	0	0	0	0	0	0	0	0	0	0	0	0	0
YMR124W	EPO1	S588	1	Reported	Mps1 (if -2 phos)	[ST][A-Z]([ST])[^DP]	SPSK	[583]-FSDSPS*KQRII-[593]	No PSMs	No PSMs	No PSMs	No PSMs	No PSMs	No PSMs	YES	No PSMs	No PSMs	No PSMs	No PSMs	No PSMs	No PSMs	No PSMs	No PSMs	No PSMs	No PSMs	No PSMs	No PSMs	No PSMs	No PSMs	No PSMs	No PSMs	0	0	0	0	0	0	2	0	0	0	0	0	0	0	0	0	0	0
YGR280C	PXR1	S230	1	Reported	Mps1 (if -2 phos)	[ST][A-Z]([ST])[^DP]	SESA	[225]-LKSSES*ASNIP-[235]	No PSMs	No PSMs	NO	NO	No PSMs	No PSMs	NO	No PSMs	No PSMs	No PSMs	No PSMs	No PSMs	No PSMs	No PSMs	No PSMs	No PSMs	No PSMs	NO	YES	No PSMs	YES	No PSMs	No PSMs	0	0	2	2	0	0	2	0	0	0	0	0	0	0	0	0	0	5
YDR507C	GIN4	T462	1	Reported	Cdk1	([ST])[P](?:[A-Z][KR])?	TP	[457]-NQSSPT*PASRN-[467]	No PSMs	No PSMs	YES	No PSMs	No PSMs	No PSMs	No PSMs	No PSMs	No PSMs	No PSMs	No PSMs	No PSMs	No PSMs	No PSMs	No PSMs	No PSMs	No PSMs	No PSMs	No PSMs	No PSMs	No PSMs	No PSMs	No PSMs	0	0	2	0	0	0	0	0	0	0	0	0	0	0	0	0	0	0
YMR295C	YMR295C	S9	1	Reported	Ipl1	[RK][A-Z]([ST])[^P]	KSSI	[4]-FRKKSS*ISNTS-[14]	No PSMs	No PSMs	NO	NO	No PSMs	No PSMs	No PSMs	No PSMs	YES	No PSMs	No PSMs	No PSMs	NO	No PSMs	No PSMs	No PSMs	No PSMs	No PSMs	No PSMs	No PSMs	No PSMs	No PSMs	No PSMs	0	0	2	2	0	0	0	0	2	0	0	0	2	0	0	0	0	0
YFL013C	IES1	T567	1	Reported	Cdk1	([ST])[P](?:[A-Z][KR])?	TPLK	[562]-NDLNLT*PLKKY-[572]	No PSMs	No PSMs	No PSMs	No PSMs	No PSMs	No PSMs	YES	No PSMs	No PSMs	No PSMs	No PSMs	No PSMs	No PSMs	No PSMs	No PSMs	No PSMs	No PSMs	No PSMs	No PSMs	No PSMs	No PSMs	No PSMs	No PSMs	0	0	0	0	0	0	2	0	0	0	0	0	0	0	0	0	0	0
YER088C	DOT6	S487	1	Reported	Cdk1	([ST])[P](?:[A-Z][KR])?	SP	[482]-DADMLS*PTHSP-[492]	No PSMs	No PSMs	No PSMs	No PSMs	No PSMs	No PSMs	No PSMs	No PSMs	YES	No PSMs	No PSMs	No PSMs	No PSMs	No PSMs	No PSMs	No PSMs	No PSMs	No PSMs	No PSMs	No PSMs	No PSMs	No PSMs	No PSMs	0	0	0	0	0	0	0	0	2	0	0	0	0	0	0	0	0	0
YML123C	PHO84	S2	1					[1]-MS*SVNKD-[7]	No PSMs	No PSMs	NO	NO	No PSMs	No PSMs	NO	No PSMs	NO	No PSMs	NO	No PSMs	NO	NO	No PSMs	No PSMs	No PSMs	YES	No PSMs	No PSMs	NO	No PSMs	No PSMs	0	0	4	4	0	0	2	0	7	0	2	0	5	9	0	0	0	2
YML123C	PHO84	S3	1	Reported				[1]-MSS*VNKDT-[8]	No PSMs	No PSMs	YES	NO	No PSMs	No PSMs	NO	No PSMs	NO	No PSMs	NO	No PSMs	NO	NO	No PSMs	No PSMs	No PSMs	NO	No PSMs	No PSMs	YES	No PSMs	No PSMs	0	0	4	4	0	0	2	0	7	0	2	0	5	9	0	0	0	2
YML123C	PHO84	T302	1	Reported				[297]-KKIHDT*SDEDM-[307]	No PSMs	No PSMs	No PSMs	No PSMs	No PSMs	No PSMs	NO	No PSMs	YES	No PSMs	No PSMs	No PSMs	NO	YES	No PSMs	No PSMs	NO	No PSMs	No PSMs	No PSMs	No PSMs	No PSMs	No PSMs	0	0	0	0	0	0	2	0	4	0	0	0	2	6	0	0	2	0
YML123C	PHO84	S303	1	Reported				[298]-KIHDTS*DEDMA-[308]	No PSMs	No PSMs	No PSMs	No PSMs	No PSMs	No PSMs	NO	No PSMs	NO	No PSMs	No PSMs	No PSMs	YES	YES	No PSMs	No PSMs	NO	No PSMs	No PSMs	No PSMs	No PSMs	No PSMs	No PSMs	0	0	0	0	0	0	2	0	4	0	0	0	2	6	0	0	2	0
YML123C	PHO84	S321	1	Reported				[316]-STAVES*LDNHP-[326]	No PSMs	No PSMs	No PSMs	No PSMs	No PSMs	No PSMs	No PSMs	No PSMs	No PSMs	No PSMs	No PSMs	No PSMs	No PSMs	YES	No PSMs	No PSMs	No PSMs	No PSMs	No PSMs	No PSMs	No PSMs	No PSMs	No PSMs	0	0	0	0	0	0	0	0	0	0	0	0	0	2	0	0	0	0
YML123C	PHO84	S579	1	Reported	Cdk1	([ST])[P](?:[A-Z][KR])?	SP	[574]-DIESSS*PSQLQ-[584]	No PSMs	No PSMs	No PSMs	NO	No PSMs	No PSMs	No PSMs	No PSMs	YES	No PSMs	No PSMs	No PSMs	YES	NO	No PSMs	No PSMs	No PSMs	No PSMs	NO	No PSMs	NO	No PSMs	No PSMs	0	0	0	2	0	0	0	0	9	0	0	0	5	5	0	0	0	0
YML123C	PHO84	S581	1	Reported	Mps1 (if -2 phos)	[ST][A-Z]([ST])[^DP]	SPSQ	[576]-ESSSPS*QLQHE-[586]	No PSMs	No PSMs	No PSMs	YES	No PSMs	No PSMs	No PSMs	No PSMs	YES	No PSMs	No PSMs	No PSMs	NO	NO	No PSMs	No PSMs	No PSMs	No PSMs	NO	No PSMs	YES	No PSMs	No PSMs	0	0	0	2	0	0	0	0	9	0	0	0	5	5	0	0	0	0
YIR006C	PAN1	S901	1	Reported	Mps1 (if -2 phos)	[ST][A-Z]([ST])[^DP]	SLSM	[896]-SEDSLS*MEDEQ-[906]	No PSMs	No PSMs	No PSMs	No PSMs	No PSMs	No PSMs	No PSMs	No PSMs	NO	No PSMs	No PSMs	No PSMs	No PSMs	No PSMs	YES	NO	No PSMs	No PSMs	No PSMs	No PSMs	No PSMs	No PSMs	No PSMs	0	0	0	0	0	0	0	0	2	0	0	0	0	0	46	4	0	0
YIR006C	PAN1	T995	1	Reported	Cdk1	([ST])[P](?:[A-Z][KR])?	TP	[990]-PSSTPT*PVDDR-[1000]	No PSMs	No PSMs	No PSMs	NO	No PSMs	No PSMs	No PSMs	No PSMs	No PSMs	No PSMs	No PSMs	No PSMs	NO	No PSMs	NO	YES	No PSMs	No PSMs	No PSMs	No PSMs	No PSMs	No PSMs	No PSMs	0	0	0	2	0	0	0	0	0	0	0	0	3	0	34	17	0	0
YIR006C	PAN1	T1321	1	Reported	Cdk1	([ST])[P](?:[A-Z][KR])?	TP	[1316]-PLPSVT*PVPPA-[1326]	No PSMs	No PSMs	NO	NO	No PSMs	No PSMs	No PSMs	No PSMs	NO	No PSMs	No PSMs	No PSMs	NO	NO	YES	YES	No PSMs	No PSMs	No PSMs	No PSMs	No PSMs	No PSMs	No PSMs	0	0	4	3	0	0	0	0	2	0	0	0	4	2	28	20	0	0
YLR116W	MSL5	S378	1	Reported	Cdk1	([ST])[P](?:[A-Z][KR])?	SP	[373]-YAPSPS*PPASH-[383]	No PSMs	No PSMs	NO	No PSMs	No PSMs	No PSMs	No PSMs	No PSMs	No PSMs	No PSMs	No PSMs	No PSMs	No PSMs	No PSMs	No PSMs	No PSMs	No PSMs	No PSMs	No PSMs	No PSMs	YES	No PSMs	No PSMs	0	0	3	0	0	0	0	0	0	0	0	0	0	0	0	0	0	0
YML017W	PSP2	S238	1	Reported	Mps1 (if -2 phos)	[ST][A-Z]([ST])[^DP]	SKSN	[233]-TQRSKS*NPFGS-[243]	No PSMs	No PSMs	YES	No PSMs	No PSMs	No PSMs	No PSMs	No PSMs	No PSMs	No PSMs	No PSMs	No PSMs	No PSMs	No PSMs	No PSMs	No PSMs	No PSMs	No PSMs	No PSMs	No PSMs	No PSMs	No PSMs	No PSMs	0	0	2	0	0	0	0	0	0	0	0	0	0	0	0	0	0	0
YDR379W	RGA2	S763	1	Reported	Cdk1	([ST])[P](?:[A-Z][KR])?	SPGK	[758]-HDELPS*PGKVP-[768]	No PSMs	No PSMs	NO	No PSMs	No PSMs	No PSMs	No PSMs	No PSMs	YES	No PSMs	No PSMs	No PSMs	No PSMs	No PSMs	No PSMs	No PSMs	No PSMs	No PSMs	No PSMs	No PSMs	No PSMs	No PSMs	No PSMs	0	0	2	0	0	0	0	0	5	0	0	0	0	0	0	0	0	0
YDR379W	RGA2	S772	1	Reported	Cdk1	([ST])[P](?:[A-Z][KR])?	SPKR	[767]-VPLSPS*PKRLD-[777]	No PSMs	No PSMs	YES	No PSMs	No PSMs	No PSMs	No PSMs	No PSMs	NO	No PSMs	No PSMs	No PSMs	No PSMs	No PSMs	No PSMs	No PSMs	No PSMs	No PSMs	No PSMs	No PSMs	No PSMs	No PSMs	No PSMs	0	0	2	0	0	0	0	0	5	0	0	0	0	0	0	0	0	0
YNL243W	SLA2	T290	1	Reported	Cdk1	([ST])[P](?:[A-Z][KR])?	TPAR	[285]-VTPART*PARTP-[295]	No PSMs	No PSMs	No PSMs	No PSMs	No PSMs	No PSMs	No PSMs	No PSMs	No PSMs	No PSMs	No PSMs	No PSMs	No PSMs	No PSMs	YES	NO	No PSMs	No PSMs	No PSMs	No PSMs	No PSMs	No PSMs	No PSMs	0	0	0	0	0	0	0	0	0	0	0	0	0	0	23	11	0	0
YNL243W	SLA2	S308	1	Reported	Cdk1	([ST])[P](?:[A-Z][KR])?	SP	[303]-AEPAIS*PRPVS-[313]	No PSMs	No PSMs	No PSMs	YES	No PSMs	No PSMs	No PSMs	No PSMs	YES	No PSMs	No PSMs	No PSMs	No PSMs	No PSMs	YES	YES	No PSMs	No PSMs	No PSMs	No PSMs	No PSMs	No PSMs	No PSMs	0	0	0	2	0	0	0	0	2	0	0	0	0	0	49	21	0	0
YNL243W	SLA2	S555	1	Reported				[550]-NAEADS*AAATA-[560]	No PSMs	No PSMs	No PSMs	No PSMs	No PSMs	No PSMs	No PSMs	No PSMs	No PSMs	No PSMs	No PSMs	No PSMs	No PSMs	No PSMs	NO	YES	No PSMs	No PSMs	No PSMs	No PSMs	No PSMs	No PSMs	No PSMs	0	0	0	0	0	0	0	0	0	0	0	0	0	0	15	17	0	0
YPR171W	BSP1	S39	1	Reported	Cdk1	([ST])[P](?:[A-Z][KR])?	SPVR	[34]-AGEALS*PVRSH-[44]	No PSMs	No PSMs	No PSMs	No PSMs	No PSMs	No PSMs	No PSMs	No PSMs	No PSMs	No PSMs	No PSMs	No PSMs	No PSMs	No PSMs	No PSMs	YES	No PSMs	No PSMs	No PSMs	No PSMs	No PSMs	No PSMs	No PSMs	0	0	0	0	0	0	0	0	0	0	0	0	0	0	0	2	0	0
YPR171W	BSP1	S185	1	Reported	Cdk1	([ST])[P](?:[A-Z][KR])?	SP	[180]-SSSSSS*PPPLP-[190]	No PSMs	No PSMs	No PSMs	No PSMs	No PSMs	No PSMs	No PSMs	No PSMs	No PSMs	No PSMs	No PSMs	No PSMs	No PSMs	No PSMs	YES	YES	No PSMs	No PSMs	No PSMs	No PSMs	No PSMs	No PSMs	No PSMs	0	0	0	0	0	0	0	0	0	0	0	0	0	0	2	6	0	0
YPR171W	BSP1	T293	1	Reported	Ipl1	[RK][A-Z]([ST])[^P]	KPTT	[288]-IQLKPT*TLSPT-[298]	No PSMs	No PSMs	NO	No PSMs	No PSMs	No PSMs	No PSMs	No PSMs	No PSMs	No PSMs	No PSMs	No PSMs	No PSMs	No PSMs	YES	NO	No PSMs	No PSMs	No PSMs	No PSMs	No PSMs	No PSMs	No PSMs	0	0	2	0	0	0	0	0	0	0	0	0	0	0	4	4	0	0
YPR171W	BSP1	T298	1	Reported	Mps1 (if -2 phos)	[ST][A-Z]([ST])[^DP]	SPTM	[293]-TTLSPT*MKNKP-[303]	No PSMs	No PSMs	NO	No PSMs	No PSMs	No PSMs	No PSMs	No PSMs	No PSMs	No PSMs	No PSMs	No PSMs	No PSMs	No PSMs	NO	YES	No PSMs	No PSMs	No PSMs	No PSMs	No PSMs	No PSMs	No PSMs	0	0	2	0	0	0	0	0	0	0	0	0	0	0	4	4	0	0
YPR171W	BSP1	S309	1	Reported	Cdk1	([ST])[P](?:[A-Z][KR])?	SP	[304]-KPTPPS*PPAKR-[314]	No PSMs	No PSMs	No PSMs	No PSMs	No PSMs	No PSMs	No PSMs	No PSMs	No PSMs	No PSMs	No PSMs	No PSMs	No PSMs	No PSMs	YES	YES	No PSMs	No PSMs	No PSMs	No PSMs	No PSMs	No PSMs	No PSMs	0	0	0	0	0	0	0	0	0	0	0	0	0	0	4	2	0	0
YGL013C	PDR1	S942	1	Reported	Cdk1	([ST])[P](?:[A-Z][KR])?	SPVR	[937]-GRSAPS*PVRNN-[947]	NO	No PSMs	NO	No PSMs	No PSMs	No PSMs	YES	No PSMs	No PSMs	No PSMs	No PSMs	No PSMs	No PSMs	No PSMs	No PSMs	No PSMs	No PSMs	No PSMs	No PSMs	No PSMs	No PSMs	No PSMs	No PSMs	2	0	2	0	0	0	2	0	0	0	0	0	0	0	0	0	0	0
YFR024C-A	LSB3	S303	1	Reported				[298]-TNSGGS*GGKLD-[308]	No PSMs	No PSMs	NO	No PSMs	No PSMs	No PSMs	No PSMs	No PSMs	No PSMs	No PSMs	No PSMs	No PSMs	No PSMs	No PSMs	YES	YES	No PSMs	No PSMs	No PSMs	No PSMs	No PSMs	No PSMs	No PSMs	0	0	2	0	0	0	0	0	0	0	0	0	0	0	35	5	0	0
YFR024C-A	LSB3	S319	1					[314]-SSYYAS*HRRSG-[324]	No PSMs	No PSMs	NO	No PSMs	No PSMs	No PSMs	No PSMs	No PSMs	No PSMs	No PSMs	No PSMs	No PSMs	No PSMs	No PSMs	YES	NO	No PSMs	No PSMs	No PSMs	No PSMs	No PSMs	No PSMs	No PSMs	0	0	2	0	0	0	0	0	0	0	0	0	0	0	39	7	0	0
YFR024C-A	LSB3	T393	1	Reported	Ipl1	[RK][A-Z]([ST])[^P]	RFTA	[388]-SQGRFT*APTSP-[398]	No PSMs	No PSMs	No PSMs	NO	No PSMs	No PSMs	NO	No PSMs	NO	No PSMs	No PSMs	No PSMs	No PSMs	No PSMs	YES	NO	No PSMs	No PSMs	No PSMs	No PSMs	No PSMs	No PSMs	No PSMs	0	0	0	2	0	0	2	0	2	0	0	0	0	0	23	4	0	0
YFR024C-A	LSB3	S397	1	Reported	Cdk1	([ST])[P](?:[A-Z][KR])?	SP	[392]-FTAPTS*PSTSS-[402]	No PSMs	No PSMs	No PSMs	NO	No PSMs	No PSMs	NO	No PSMs	NO	No PSMs	No PSMs	No PSMs	No PSMs	No PSMs	YES	YES	No PSMs	No PSMs	No PSMs	No PSMs	No PSMs	No PSMs	No PSMs	0	0	0	2	0	0	2	0	2	0	0	0	0	0	23	4	0	0
YMR068W	AVO2	T330	1	Reported	Cdk1	([ST])[P](?:[A-Z][KR])?	TP	[325]-VRHSAT*PTSPH-[335]	No PSMs	No PSMs	NO	NO	No PSMs	No PSMs	No PSMs	No PSMs	YES	No PSMs	No PSMs	No PSMs	No PSMs	No PSMs	No PSMs	No PSMs	NO	No PSMs	No PSMs	No PSMs	No PSMs	No PSMs	No PSMs	0	0	7	2	0	0	0	0	6	0	0	0	0	0	0	0	2	0
YMR068W	AVO2	S333	1	Reported	Cdk1	([ST])[P](?:[A-Z][KR])?	SP	[328]-SATPTS*PHNNI-[338]	No PSMs	No PSMs	YES	NO	No PSMs	No PSMs	No PSMs	No PSMs	YES	No PSMs	No PSMs	No PSMs	No PSMs	No PSMs	No PSMs	No PSMs	NO	No PSMs	No PSMs	No PSMs	No PSMs	No PSMs	No PSMs	0	0	7	2	0	0	0	0	6	0	0	0	0	0	0	0	2	0
YER155C	BEM2	S1012	1	Reported				[1007]-DNDGKS*RPASM-[1017]	No PSMs	No PSMs	YES	No PSMs	No PSMs	No PSMs	No PSMs	No PSMs	No PSMs	No PSMs	No PSMs	No PSMs	No PSMs	No PSMs	No PSMs	No PSMs	No PSMs	No PSMs	No PSMs	No PSMs	No PSMs	No PSMs	No PSMs	0	0	2	0	0	0	0	0	0	0	0	0	0	0	0	0	0	0
YDR093W	DNF2	S1592	1	Reported	Ipl1	[RK][A-Z]([ST])[^P]	RASL	[1587]-ERARAS*LDLPG-[1597]	No PSMs	No PSMs	YES	No PSMs	No PSMs	No PSMs	No PSMs	No PSMs	No PSMs	No PSMs	No PSMs	No PSMs	No PSMs	No PSMs	NO	NO	NO	No PSMs	No PSMs	No PSMs	No PSMs	No PSMs	No PSMs	0	0	5	0	0	0	0	0	0	0	0	0	0	0	3	3	2	0
YNL224C	SQS1	S105	1	Reported				[100]-GNRYDS*STDLQ-[110]	No PSMs	No PSMs	YES	NO	No PSMs	No PSMs	No PSMs	No PSMs	No PSMs	No PSMs	No PSMs	No PSMs	No PSMs	No PSMs	No PSMs	No PSMs	No PSMs	No PSMs	No PSMs	No PSMs	No PSMs	No PSMs	No PSMs	0	0	3	2	0	0	0	0	0	0	0	0	0	0	0	0	0	0
YBR130C	SHE3	T386	1	Reported	Mps1; Cdc5;	[DENC][A-Z]([ST])[^DP]; [DENC][A-Z]([ST])(?:[^PDEN]|[FMYI]);	NVTH; NVTH	[381]-SKTNVT*HNNDP-[391]	No PSMs	No PSMs	NO	NO	No PSMs	No PSMs	NO	No PSMs	YES	NO	No PSMs	No PSMs	No PSMs	No PSMs	No PSMs	No PSMs	No PSMs	No PSMs	No PSMs	No PSMs	No PSMs	No PSMs	No PSMs	0	0	4	5	0	0	2	0	4	6	0	0	0	0	0	0	0	0
YKL101W	HSL1	S866	1	Reported	Cdk1	([ST])[P](?:[A-Z][KR])?	SPLK	[861]-KNDRPS*PLKPI-[871]	No PSMs	No PSMs	YES	No PSMs	No PSMs	No PSMs	No PSMs	No PSMs	YES	No PSMs	No PSMs	No PSMs	No PSMs	No PSMs	No PSMs	No PSMs	No PSMs	No PSMs	No PSMs	No PSMs	No PSMs	No PSMs	No PSMs	0	0	2	0	0	0	0	0	2	0	0	0	0	0	0	0	0	0
YKL129C	MYO3	S357	1	Reported	Ipl1	[RK][A-Z]([ST])[^P]	RGSV	[352]-GMKRGS*VYHVP-[362]	No PSMs	No PSMs	No PSMs	No PSMs	No PSMs	No PSMs	No PSMs	No PSMs	No PSMs	No PSMs	No PSMs	No PSMs	No PSMs	No PSMs	YES	YES	No PSMs	No PSMs	No PSMs	No PSMs	No PSMs	No PSMs	No PSMs	0	0	0	0	0	0	0	0	0	0	0	0	0	0	5	6	0	0
YKL129C	MYO3	M776	0	Reported				[771]-KERRSM*SLLGY-[781]	No PSMs	No PSMs	YES	YES	No PSMs	No PSMs	No PSMs	No PSMs	YES	No PSMs	No PSMs	No PSMs	YES	YES	NO	NO	No PSMs	No PSMs	No PSMs	No PSMs	No PSMs	No PSMs	No PSMs	0	0	2	2	0	0	0	0	2	0	0	0	2	2	10	3	0	0
YKL129C	MYO3	S777	2	Reported	Mps1 (if -2 phos)	[ST][A-Z]([ST])[^DP]	SMSL	[772]-ERRSMS*LLGYR-[782]	No PSMs	No PSMs	NO	NO	No PSMs	No PSMs	No PSMs	No PSMs	NO	No PSMs	No PSMs	No PSMs	NO	NO	YES	YES	No PSMs	No PSMs	No PSMs	No PSMs	No PSMs	No PSMs	No PSMs	0	0	2	2	0	0	0	0	2	0	0	0	2	2	10	3	0	0
YOR188W	MSB1	S33	1	Reported	Cdk1	([ST])[P](?:[A-Z][KR])?	SPNK	[28]-QKTNLS*PNKNQ-[38]	No PSMs	No PSMs	YES	No PSMs	No PSMs	No PSMs	No PSMs	No PSMs	YES	No PSMs	No PSMs	No PSMs	No PSMs	No PSMs	No PSMs	No PSMs	No PSMs	No PSMs	No PSMs	No PSMs	No PSMs	No PSMs	No PSMs	0	0	2	0	0	0	0	0	2	0	0	0	0	0	0	0	0	0
YBL007C	SLA1	S217	1	Reported				[212]-AAAVRS*RTRLS-[222]	No PSMs	No PSMs	No PSMs	No PSMs	No PSMs	No PSMs	No PSMs	No PSMs	No PSMs	No PSMs	No PSMs	No PSMs	No PSMs	No PSMs	YES	No PSMs	No PSMs	No PSMs	No PSMs	No PSMs	No PSMs	No PSMs	No PSMs	0	0	0	0	0	0	0	0	0	0	0	0	0	0	2	0	0	0
YBL007C	SLA1	S454	1	Reported	Mps1; Cdc5;	[DENC][A-Z]([ST])[^DP]; [DENC][A-Z]([ST])(?:[^PDEN]|[FMYI]);	NASW; NASW	[449]-SNANAS*WKDDE-[459]	No PSMs	No PSMs	NO	NO	No PSMs	No PSMs	NO	No PSMs	NO	No PSMs	No PSMs	No PSMs	NO	No PSMs	YES	YES	No PSMs	No PSMs	No PSMs	No PSMs	No PSMs	No PSMs	No PSMs	0	0	2	3	0	0	2	0	2	0	0	0	2	0	23	8	0	0
YBL007C	SLA1	S799	1	Reported	Mps1 (if -2 phos)	[ST][A-Z]([ST])[^DP]	TGSM	[794]-SEFTGS*MQDLL-[804]	No PSMs	No PSMs	No PSMs	No PSMs	No PSMs	No PSMs	No PSMs	No PSMs	No PSMs	No PSMs	No PSMs	No PSMs	No PSMs	No PSMs	YES	YES	No PSMs	No PSMs	No PSMs	No PSMs	No PSMs	No PSMs	No PSMs	0	0	0	0	0	0	0	0	0	0	0	0	0	0	74	36	0	0
YBL007C	SLA1	T818	1	Reported	Cdk1	([ST])[P](?:[A-Z][KR])?	TP	[813]-KAAAST*PEPNL-[823]	No PSMs	No PSMs	No PSMs	No PSMs	No PSMs	No PSMs	NO	No PSMs	No PSMs	No PSMs	No PSMs	No PSMs	NO	NO	YES	YES	No PSMs	No PSMs	No PSMs	No PSMs	No PSMs	No PSMs	No PSMs	0	0	0	0	0	0	3	0	0	0	0	0	2	4	41	23	0	0
YBL007C	SLA1	T835	1	Reported				[830]-KTGGTT*VPAAP-[840]	No PSMs	No PSMs	No PSMs	No PSMs	No PSMs	No PSMs	No PSMs	No PSMs	No PSMs	No PSMs	No PSMs	No PSMs	No PSMs	No PSMs	NO	YES	No PSMs	No PSMs	No PSMs	No PSMs	No PSMs	No PSMs	No PSMs	0	0	0	0	0	0	0	0	0	0	0	0	0	0	23	9	0	0
YBL007C	SLA1	S901	1	Reported				[896]-TFGMQS*QVTGG-[906]	No PSMs	No PSMs	No PSMs	No PSMs	No PSMs	No PSMs	No PSMs	No PSMs	No PSMs	No PSMs	No PSMs	No PSMs	No PSMs	No PSMs	NO	YES	No PSMs	No PSMs	No PSMs	No PSMs	No PSMs	No PSMs	No PSMs	0	0	0	0	0	0	0	0	0	0	0	0	0	0	55	21	0	0
YBL007C	SLA1	T904	1	Reported				[899]-MQSQVT*GGILP-[909]	No PSMs	No PSMs	No PSMs	No PSMs	No PSMs	No PSMs	No PSMs	No PSMs	No PSMs	No PSMs	No PSMs	No PSMs	No PSMs	No PSMs	YES	NO	No PSMs	No PSMs	No PSMs	No PSMs	No PSMs	No PSMs	No PSMs	0	0	0	0	0	0	0	0	0	0	0	0	0	0	55	21	0	0
YBL007C	SLA1	T945	1	Reported				[940]-LPLQKT*GGGLI-[950]	No PSMs	No PSMs	No PSMs	No PSMs	No PSMs	No PSMs	No PSMs	No PSMs	No PSMs	No PSMs	No PSMs	No PSMs	No PSMs	No PSMs	YES	YES	No PSMs	No PSMs	No PSMs	No PSMs	No PSMs	No PSMs	No PSMs	0	0	0	0	0	0	0	0	0	0	0	0	0	0	31	5	0	0
YBL007C	SLA1	T1075	1	Reported				[1070]-MPLQRT*GGALN-[1080]	No PSMs	No PSMs	No PSMs	No PSMs	No PSMs	No PSMs	No PSMs	No PSMs	No PSMs	No PSMs	No PSMs	No PSMs	No PSMs	No PSMs	YES	NO	No PSMs	No PSMs	No PSMs	No PSMs	No PSMs	No PSMs	No PSMs	0	0	0	0	0	0	0	0	0	0	0	0	0	0	28	22	0	0
YOR078W	BUD21	S144	1	Reported				[139]-DKLDES*DENEE-[149]	No PSMs	No PSMs	YES	YES	No PSMs	No PSMs	YES	No PSMs	No PSMs	No PSMs	No PSMs	No PSMs	No PSMs	No PSMs	No PSMs	No PSMs	No PSMs	NO	NO	No PSMs	YES	No PSMs	No PSMs	0	0	4	2	0	0	4	0	0	0	0	0	0	0	0	0	0	2
YMR205C	PFK2	S167	1	Reported				[162]-ESGLSS*KVHSY-[172]	No PSMs	No PSMs	No PSMs	No PSMs	No PSMs	No PSMs	No PSMs	No PSMs	No PSMs	NO	No PSMs	NO	No PSMs	No PSMs	No PSMs	NO	No PSMs	YES	No PSMs	No PSMs	No PSMs	No PSMs	No PSMs	0	0	0	0	0	0	0	0	0	2	0	2	0	0	0	2	0	2
YNL004W	HRB1	S27	1	Reported	Ipl1	[RK][A-Z]([ST])[^P]	RMSD	[22]-VRRRMS*DDHGY-[32]	No PSMs	No PSMs	YES	YES	No PSMs	No PSMs	No PSMs	No PSMs	No PSMs	No PSMs	No PSMs	No PSMs	No PSMs	No PSMs	No PSMs	No PSMs	No PSMs	YES	No PSMs	No PSMs	No PSMs	No PSMs	No PSMs	0	0	2	2	0	0	0	0	0	0	0	0	0	0	0	0	0	2
YLR131C	ACE2	S80	1	Reported	Cdk1	([ST])[P](?:[A-Z][KR])?	SP	[75]-IPLVPS*PKTGD-[85]	No PSMs	No PSMs	NO	YES	No PSMs	No PSMs	YES	No PSMs	YES	No PSMs	No PSMs	No PSMs	No PSMs	YES	No PSMs	No PSMs	No PSMs	No PSMs	No PSMs	No PSMs	No PSMs	No PSMs	No PSMs	0	0	2	2	0	0	2	0	5	0	0	0	0	2	0	0	0	0
YLR131C	ACE2	S385	1	Reported	Cdk1	([ST])[P](?:[A-Z][KR])?	SP	[380]-LFEKTS*PGGLS-[390]	No PSMs	No PSMs	NO	No PSMs	No PSMs	No PSMs	No PSMs	No PSMs	YES	No PSMs	No PSMs	No PSMs	No PSMs	No PSMs	No PSMs	No PSMs	No PSMs	No PSMs	No PSMs	No PSMs	No PSMs	No PSMs	No PSMs	0	0	3	0	0	0	0	0	2	0	0	0	0	0	0	0	0	0
YLR131C	ACE2	S709	1	Reported	Cdk1	([ST])[P](?:[A-Z][KR])?	SP	[704]-KSLLDS*PHDTS-[714]	No PSMs	No PSMs	YES	No PSMs	No PSMs	No PSMs	YES	No PSMs	No PSMs	No PSMs	No PSMs	No PSMs	No PSMs	No PSMs	No PSMs	No PSMs	No PSMs	No PSMs	No PSMs	No PSMs	No PSMs	No PSMs	No PSMs	0	0	4	0	0	0	2	0	0	0	0	0	0	0	0	0	0	0
YOR174W	MED4	T237	1	Reported	Cdk1	([ST])[P](?:[A-Z][KR])?	TP	[232]-AKKEGT*PKTDS-[242]	No PSMs	No PSMs	No PSMs	No PSMs	No PSMs	No PSMs	No PSMs	No PSMs	No PSMs	No PSMs	No PSMs	No PSMs	YES	No PSMs	No PSMs	No PSMs	No PSMs	No PSMs	No PSMs	No PSMs	No PSMs	No PSMs	No PSMs	0	0	0	0	0	0	0	0	0	0	0	0	2	0	0	0	0	0
YOR093C	CMR2	S751	1	Reported				[746]-AIDISS*LSGET-[756]	No PSMs	No PSMs	No PSMs	No PSMs	No PSMs	No PSMs	No PSMs	No PSMs	YES	No PSMs	No PSMs	No PSMs	No PSMs	No PSMs	No PSMs	No PSMs	No PSMs	No PSMs	No PSMs	No PSMs	No PSMs	No PSMs	No PSMs	0	0	0	0	0	0	0	0	2	0	0	0	0	0	0	0	0	0
YIL055C	YIL055C	T160	1		Mps1; Cdc5;	[DENC][A-Z]([ST])[^DP]; [DENC][A-Z]([ST])(?:[^PDEN]|[FMYI]);	DETK; DETK	[155]-SAPDET*KRSIS-[165]	No PSMs	No PSMs	No PSMs	No PSMs	No PSMs	No PSMs	No PSMs	No PSMs	No PSMs	No PSMs	No PSMs	No PSMs	No PSMs	No PSMs	No PSMs	No PSMs	No PSMs	YES	No PSMs	No PSMs	No PSMs	No PSMs	No PSMs	0	0	0	0	0	0	0	0	0	0	0	0	0	0	0	0	0	2
YPL178W	CBC2	T116	1		Mps1; Cdc5;	[DENC][A-Z]([ST])[^DP]; [DENC][A-Z]([ST])(?:[^PDEN]|[FMYI]);	EKTI; EKTI	[111]-KLDEKT*ITIDL-[121]	No PSMs	No PSMs	No PSMs	No PSMs	No PSMs	No PSMs	YES	No PSMs	No PSMs	No PSMs	No PSMs	No PSMs	No PSMs	No PSMs	No PSMs	No PSMs	No PSMs	No PSMs	No PSMs	No PSMs	No PSMs	No PSMs	No PSMs	0	0	0	0	0	0	2	0	0	0	0	0	0	0	0	0	0	0
YDR348C	PAL1	S121	1	Reported	Cdk1	([ST])[P](?:[A-Z][KR])?	SP	[116]-TDFRRS*PPPVS-[126]	No PSMs	No PSMs	No PSMs	No PSMs	No PSMs	No PSMs	No PSMs	No PSMs	No PSMs	No PSMs	No PSMs	No PSMs	No PSMs	No PSMs	NO	YES	No PSMs	No PSMs	No PSMs	No PSMs	No PSMs	No PSMs	No PSMs	0	0	0	0	0	0	0	0	0	0	0	0	0	0	2	3	0	0
YCR057C	PWP2	S232	1	Reported	Mps1	[DENC][A-Z]([ST])[^DP]	NESE	[227]-DDDNES*EDDDK-[237]	No PSMs	No PSMs	No PSMs	No PSMs	No PSMs	No PSMs	YES	No PSMs	YES	No PSMs	No PSMs	No PSMs	No PSMs	No PSMs	No PSMs	No PSMs	No PSMs	No PSMs	No PSMs	No PSMs	No PSMs	No PSMs	No PSMs	0	0	0	0	0	0	2	0	2	0	0	0	0	0	0	0	0	0
YLR337C	VRP1	S214	1	Reported	Mps1; Cdc5;	[DENC][A-Z]([ST])[^DP]; [DENC][A-Z]([ST])(?:[^PDEN]|[FMYI]);	NISL; NISL	[209]-KSSNIS*LPSVS-[219]	No PSMs	No PSMs	No PSMs	No PSMs	No PSMs	No PSMs	No PSMs	No PSMs	No PSMs	No PSMs	No PSMs	No PSMs	No PSMs	No PSMs	NO	YES	No PSMs	No PSMs	No PSMs	No PSMs	No PSMs	No PSMs	No PSMs	0	0	0	0	0	0	0	0	0	0	0	0	0	0	18	25	0	0
YLR337C	VRP1	T257	1		Ipl1	[RK][A-Z]([ST])[^P]	KPTD	[252]-KNIKPT*DNAVS-[262]	No PSMs	No PSMs	No PSMs	No PSMs	No PSMs	No PSMs	No PSMs	No PSMs	No PSMs	No PSMs	No PSMs	No PSMs	No PSMs	No PSMs	YES	NO	No PSMs	No PSMs	No PSMs	No PSMs	No PSMs	No PSMs	No PSMs	0	0	0	0	0	0	0	0	0	0	0	0	0	0	14	7	0	0
YLR337C	VRP1	T299	1					[294]-STKIQT*ENHKS-[304]	No PSMs	No PSMs	No PSMs	No PSMs	No PSMs	No PSMs	No PSMs	No PSMs	No PSMs	No PSMs	No PSMs	No PSMs	No PSMs	No PSMs	YES	YES	No PSMs	No PSMs	No PSMs	No PSMs	No PSMs	No PSMs	No PSMs	0	0	0	0	0	0	0	0	0	0	0	0	0	0	7	4	0	0
YLR337C	VRP1	S462	1	Reported	Ipl1	[RK][A-Z]([ST])[^P]	KISS	[457]-KQSKIS*SSSSS-[467]	No PSMs	No PSMs	No PSMs	No PSMs	No PSMs	No PSMs	No PSMs	No PSMs	No PSMs	No PSMs	No PSMs	No PSMs	No PSMs	No PSMs	YES	NO	No PSMs	No PSMs	No PSMs	No PSMs	No PSMs	No PSMs	No PSMs	0	0	0	0	0	0	0	0	0	0	0	0	0	0	18	7	0	0
YLR337C	VRP1	S522	1	Reported	Cdk1	([ST])[P](?:[A-Z][KR])?	SP	[517]-RPSPIS*PSINP-[527]	No PSMs	No PSMs	No PSMs	No PSMs	No PSMs	No PSMs	No PSMs	No PSMs	No PSMs	No PSMs	No PSMs	No PSMs	No PSMs	No PSMs	YES	YES	No PSMs	No PSMs	No PSMs	No PSMs	No PSMs	No PSMs	No PSMs	0	0	0	0	0	0	0	0	0	0	0	0	0	0	31	21	0	0
YLR337C	VRP1	S703	1	Reported	Cdk1	([ST])[P](?:[A-Z][KR])?	SP	[698]-KNPTKS*PPPPP-[708]	No PSMs	No PSMs	No PSMs	No PSMs	No PSMs	No PSMs	No PSMs	No PSMs	No PSMs	No PSMs	No PSMs	No PSMs	No PSMs	No PSMs	YES	NO	No PSMs	No PSMs	No PSMs	No PSMs	No PSMs	No PSMs	No PSMs	0	0	0	0	0	0	0	0	0	0	0	0	0	0	127	19	0	0
YLR337C	VRP1	S709	1	Reported	Cdk1	([ST])[P](?:[A-Z][KR])?	SP	[704]-PPPPPS*PSTMD-[714]	No PSMs	No PSMs	No PSMs	No PSMs	No PSMs	No PSMs	No PSMs	No PSMs	No PSMs	No PSMs	No PSMs	No PSMs	No PSMs	No PSMs	YES	YES	No PSMs	No PSMs	No PSMs	No PSMs	No PSMs	No PSMs	No PSMs	0	0	0	0	0	0	0	0	0	0	0	0	0	0	127	19	0	0
YLR337C	VRP1	S711	1	Reported	Mps1 (if -2 phos)	[ST][A-Z]([ST])[^DP]	SPST	[706]-PPPSPS*TMDTG-[716]	No PSMs	No PSMs	No PSMs	No PSMs	No PSMs	No PSMs	No PSMs	No PSMs	No PSMs	No PSMs	No PSMs	No PSMs	No PSMs	No PSMs	YES	NO	No PSMs	No PSMs	No PSMs	No PSMs	No PSMs	No PSMs	No PSMs	0	0	0	0	0	0	0	0	0	0	0	0	0	0	127	19	0	0
YLR337C	VRP1	T715	1	Reported				[710]-PSTMDT*GTSNS-[720]	No PSMs	No PSMs	No PSMs	No PSMs	No PSMs	No PSMs	No PSMs	No PSMs	No PSMs	No PSMs	No PSMs	No PSMs	No PSMs	No PSMs	YES	NO	No PSMs	No PSMs	No PSMs	No PSMs	No PSMs	No PSMs	No PSMs	0	0	0	0	0	0	0	0	0	0	0	0	0	0	127	19	0	0
YLR337C	VRP1	S722	1	Reported	Mps1 (if -2 phos)	[ST][A-Z]([ST])[^DP]	SPSK	[717]-TSNSPS*KNLKQ-[727]	No PSMs	No PSMs	No PSMs	No PSMs	No PSMs	No PSMs	No PSMs	No PSMs	No PSMs	No PSMs	No PSMs	No PSMs	No PSMs	No PSMs	YES	YES	No PSMs	No PSMs	No PSMs	No PSMs	No PSMs	No PSMs	No PSMs	0	0	0	0	0	0	0	0	0	0	0	0	0	0	127	19	0	0
YCL040W	GLK1	S2	1	Reported				[1]-MS*FDDLH-[7]	No PSMs	No PSMs	YES	No PSMs	No PSMs	No PSMs	No PSMs	No PSMs	No PSMs	No PSMs	No PSMs	No PSMs	YES	No PSMs	No PSMs	No PSMs	No PSMs	No PSMs	No PSMs	No PSMs	No PSMs	No PSMs	No PSMs	0	0	4	0	0	0	0	0	0	0	0	0	2	0	0	0	0	0
YJR090C	GRR1	S199	1	Reported	Cdk1	([ST])[P](?:[A-Z][KR])?	SP	[194]-LRIDNS*PQAIS-[204]	No PSMs	No PSMs	No PSMs	No PSMs	No PSMs	No PSMs	No PSMs	No PSMs	No PSMs	No PSMs	No PSMs	No PSMs	No PSMs	No PSMs	No PSMs	No PSMs	YES	No PSMs	No PSMs	No PSMs	No PSMs	No PSMs	No PSMs	0	0	0	0	0	0	0	0	0	0	0	0	0	0	0	0	2	0
YER178W	PDA1	S313	1	Reported				[308]-RYGGHS*MSDPG-[318]	No PSMs	No PSMs	YES	YES	No PSMs	No PSMs	No PSMs	No PSMs	NO	No PSMs	No PSMs	No PSMs	YES	No PSMs	No PSMs	No PSMs	No PSMs	No PSMs	No PSMs	No PSMs	No PSMs	No PSMs	No PSMs	0	0	2	3	0	0	0	0	2	0	0	0	3	0	0	0	0	0
YPR174C	CSA1	S170	1	Reported	Cdk1	([ST])[P](?:[A-Z][KR])?	SP	[165]-PLVTSS*PIHMS-[175]	No PSMs	NO	No PSMs	YES	No PSMs	No PSMs	NO	NO	No PSMs	No PSMs	No PSMs	No PSMs	No PSMs	NO	No PSMs	No PSMs	No PSMs	No PSMs	No PSMs	No PSMs	No PSMs	No PSMs	No PSMs	0	2	0	2	0	0	7	2	0	0	0	0	0	2	0	0	0	0
YPR174C	CSA1	S175	1	Reported	Cdk1	([ST])[P](?:[A-Z][KR])?	SP	[170]-SPIHMS*PLQSR-[180]	No PSMs	NO	No PSMs	NO	No PSMs	No PSMs	YES	NO	No PSMs	No PSMs	No PSMs	No PSMs	No PSMs	NO	No PSMs	No PSMs	No PSMs	No PSMs	No PSMs	No PSMs	No PSMs	No PSMs	No PSMs	0	2	0	2	0	0	7	2	0	0	0	0	0	2	0	0	0	0
YPR174C	CSA1	S179	1	Reported				[174]-MSPLQS*RQRPV-[184]	No PSMs	NO	No PSMs	NO	No PSMs	No PSMs	NO	NO	No PSMs	No PSMs	No PSMs	No PSMs	No PSMs	YES	No PSMs	No PSMs	No PSMs	No PSMs	No PSMs	No PSMs	No PSMs	No PSMs	No PSMs	0	2	0	2	0	0	7	2	0	0	0	0	0	2	0	0	0	0
YBR215W	HPC2	S435	1	Reported	Cdk1	([ST])[P](?:[A-Z][KR])?	SPPK	[430]-AAPTVS*PPKIL-[440]	No PSMs	No PSMs	No PSMs	No PSMs	No PSMs	No PSMs	YES	No PSMs	No PSMs	No PSMs	No PSMs	No PSMs	No PSMs	No PSMs	No PSMs	No PSMs	No PSMs	No PSMs	No PSMs	No PSMs	No PSMs	No PSMs	No PSMs	0	0	0	0	0	0	2	0	0	0	0	0	0	0	0	0	0	0
YER114C	BOI2	T372	1	Reported	Ipl1	[RK][A-Z]([ST])[^P]	RKTS	[367]-GHVRKT*SQSLE-[377]	No PSMs	No PSMs	YES	No PSMs	No PSMs	No PSMs	No PSMs	No PSMs	No PSMs	No PSMs	No PSMs	No PSMs	No PSMs	No PSMs	No PSMs	No PSMs	No PSMs	No PSMs	No PSMs	No PSMs	No PSMs	No PSMs	No PSMs	0	0	2	0	0	0	0	0	0	0	0	0	0	0	0	0	0	0
YBR079C	RPG1	S893	1	Reported	Cdk1	([ST])[P](?:[A-Z][KR])?	SPDK	[888]-PKATVS*PDKAK-[898]	No PSMs	No PSMs	YES	YES	No PSMs	No PSMs	No PSMs	No PSMs	NO	No PSMs	No PSMs	No PSMs	No PSMs	No PSMs	No PSMs	No PSMs	No PSMs	No PSMs	No PSMs	No PSMs	No PSMs	No PSMs	No PSMs	0	0	4	4	0	0	0	0	2	0	0	0	0	0	0	0	0	0
YBR233W-A	DAD3	S43	1	Reported				[38]-HRQQHS*QQETV-[48]	No PSMs	No PSMs	NO	NO	NO	NO	NO	NO	No PSMs	YES	No PSMs	YES	No PSMs	No PSMs	NO	NO	NO	No PSMs	No PSMs	No PSMs	No PSMs	No PSMs	NO	0	0	5	5	9	66	6	3	0	32	0	30	0	0	3	2	4	0
YBR233W-A	DAD3	T47	1	Reported				[42]-HSQQET*VSPDE-[52]	No PSMs	No PSMs	NO	NO	NO	YES	NO	NO	No PSMs	NO	No PSMs	NO	No PSMs	No PSMs	NO	NO	NO	No PSMs	No PSMs	No PSMs	No PSMs	No PSMs	NO	0	0	5	5	9	66	6	3	0	32	0	30	0	0	3	2	4	0
YMR014W	BUD22	T257	1	Reported				[252]-NIDYDT*DDGNE-[262]	No PSMs	No PSMs	YES	YES	No PSMs	No PSMs	YES	No PSMs	No PSMs	No PSMs	No PSMs	No PSMs	No PSMs	No PSMs	No PSMs	No PSMs	No PSMs	YES	YES	No PSMs	YES	No PSMs	No PSMs	0	0	2	2	0	0	2	0	0	0	0	0	0	0	0	0	0	2
YIL095W	PRK1	S484	1	Reported	Cdk1	([ST])[P](?:[A-Z][KR])?	SP	[479]-PNLKLS*PTITS-[489]	No PSMs	No PSMs	No PSMs	No PSMs	No PSMs	No PSMs	No PSMs	No PSMs	No PSMs	No PSMs	No PSMs	No PSMs	No PSMs	No PSMs	YES	No PSMs	No PSMs	No PSMs	No PSMs	No PSMs	No PSMs	No PSMs	No PSMs	0	0	0	0	0	0	0	0	0	0	0	0	0	0	2	0	0	0
YDR128W	MTC5	S928	1	Reported	Ipl1	[RK][A-Z]([ST])[^P]	RSST	[923]-TRSRSS*TVTPN-[933]	No PSMs	No PSMs	YES	No PSMs	No PSMs	No PSMs	No PSMs	No PSMs	NO	No PSMs	No PSMs	No PSMs	No PSMs	No PSMs	No PSMs	No PSMs	No PSMs	No PSMs	NO	No PSMs	No PSMs	No PSMs	No PSMs	0	0	2	0	0	0	0	0	2	0	0	0	0	0	0	0	0	0
YDR128W	MTC5	T929	1	Reported	Mps1 (if -2 phos)	[ST][A-Z]([ST])[^DP]	SSTV	[924]-RSRSST*VTPNF-[934]	No PSMs	No PSMs	NO	No PSMs	No PSMs	No PSMs	No PSMs	No PSMs	YES	No PSMs	No PSMs	No PSMs	No PSMs	No PSMs	No PSMs	No PSMs	No PSMs	No PSMs	NO	No PSMs	No PSMs	No PSMs	No PSMs	0	0	2	0	0	0	0	0	2	0	0	0	0	0	0	0	0	0
YDR128W	MTC5	S954	1	Reported				[949]-NSSIRS*DDHHA-[959]	No PSMs	No PSMs	No PSMs	No PSMs	No PSMs	No PSMs	No PSMs	No PSMs	No PSMs	No PSMs	No PSMs	No PSMs	No PSMs	No PSMs	No PSMs	No PSMs	No PSMs	No PSMs	YES	No PSMs	No PSMs	No PSMs	No PSMs	0	0	0	0	0	0	0	0	0	0	0	0	0	0	0	0	0	0
YOR123C	LEO1	S132	1	Reported				[127]-DANNFS*DQDET-[137]	No PSMs	No PSMs	No PSMs	No PSMs	No PSMs	No PSMs	YES	No PSMs	No PSMs	No PSMs	No PSMs	No PSMs	No PSMs	No PSMs	No PSMs	No PSMs	No PSMs	No PSMs	No PSMs	No PSMs	No PSMs	No PSMs	No PSMs	0	0	0	0	0	0	2	0	0	0	0	0	0	0	0	0	0	0
YOR058C	ASE1	S198	1	Reported	Cdk1	([ST])[P](?:[A-Z][KR])?	SPKK	[193]-KTVPQS*PKKPL-[203]	No PSMs	No PSMs	No PSMs	No PSMs	No PSMs	No PSMs	YES	No PSMs	No PSMs	No PSMs	No PSMs	No PSMs	No PSMs	No PSMs	No PSMs	No PSMs	No PSMs	No PSMs	No PSMs	No PSMs	No PSMs	No PSMs	No PSMs	0	0	0	0	0	0	2	0	0	0	0	0	0	0	0	0	0	0
YML039W	YML039W	S960	7		Cdk1	([ST])[P](?:[A-Z][KR])?	SP	[955]-LSKAVS*PTDST-[965]	No PSMs	No PSMs	YES	NO	No PSMs	No PSMs	NO	No PSMs	NO	No PSMs	No PSMs	No PSMs	No PSMs	No PSMs	No PSMs	No PSMs	No PSMs	No PSMs	No PSMs	No PSMs	YES	No PSMs	No PSMs	0	0	4	2	0	0	2	0	2	0	0	0	0	0	0	0	0	0
YML039W	YML039W	S1081	6					[1076]-TVPQIS*DQETE-[1086]	No PSMs	No PSMs	YES	YES	No PSMs	No PSMs	YES	No PSMs	NO	No PSMs	No PSMs	No PSMs	No PSMs	No PSMs	No PSMs	No PSMs	No PSMs	No PSMs	No PSMs	No PSMs	NO	No PSMs	No PSMs	0	0	5	4	0	0	5	0	2	0	0	0	0	0	0	0	0	0
YML039W	YML039W	S1095	6		Mps1 (if -2 phos)	[ST][A-Z]([ST])[^DP]	SPSI	[1090]-IHRSPS*IDASP-[1100]	No PSMs	No PSMs	No PSMs	No PSMs	No PSMs	No PSMs	YES	No PSMs	No PSMs	No PSMs	No PSMs	No PSMs	No PSMs	No PSMs	No PSMs	No PSMs	No PSMs	No PSMs	No PSMs	No PSMs	No PSMs	No PSMs	No PSMs	0	0	0	0	0	0	2	0	0	0	0	0	0	0	0	0	0	0
YDR261C-D	YDR261C-D	S960	7		Cdk1	([ST])[P](?:[A-Z][KR])?	SP	[955]-LSKAVS*PTDST-[965]	No PSMs	No PSMs	YES	NO	No PSMs	No PSMs	NO	No PSMs	No PSMs	No PSMs	No PSMs	No PSMs	No PSMs	No PSMs	No PSMs	No PSMs	No PSMs	No PSMs	No PSMs	No PSMs	YES	No PSMs	No PSMs	0	0	4	2	0	0	2	0	0	0	0	0	0	0	0	0	0	0
YDR261C-D	YDR261C-D	S1081	6	Reported				[1076]-TVPQIS*DQETE-[1086]	No PSMs	No PSMs	YES	YES	No PSMs	No PSMs	YES	No PSMs	No PSMs	No PSMs	No PSMs	No PSMs	No PSMs	No PSMs	No PSMs	No PSMs	No PSMs	No PSMs	No PSMs	No PSMs	NO	No PSMs	No PSMs	0	0	5	4	0	0	5	0	0	0	0	0	0	0	0	0	0	0
YDR261C-D	YDR261C-D	S1095	6	Reported	Mps1 (if -2 phos)	[ST][A-Z]([ST])[^DP]	SPSI	[1090]-IHRSPS*IDASP-[1100]	No PSMs	No PSMs	No PSMs	No PSMs	No PSMs	No PSMs	YES	No PSMs	No PSMs	No PSMs	No PSMs	No PSMs	No PSMs	No PSMs	No PSMs	No PSMs	No PSMs	No PSMs	No PSMs	No PSMs	No PSMs	No PSMs	No PSMs	0	0	0	0	0	0	2	0	0	0	0	0	0	0	0	0	0	0
YDR210C-D	YDR210C-D	S960	7		Cdk1	([ST])[P](?:[A-Z][KR])?	SP	[955]-LSKAVS*PTDST-[965]	No PSMs	No PSMs	YES	NO	No PSMs	No PSMs	NO	No PSMs	No PSMs	No PSMs	No PSMs	No PSMs	No PSMs	No PSMs	No PSMs	No PSMs	No PSMs	No PSMs	No PSMs	No PSMs	No PSMs	No PSMs	No PSMs	0	0	4	2	0	0	2	0	0	0	0	0	0	0	0	0	0	0
YDR210C-D	YDR210C-D	S1081	6	Reported				[1076]-TVPQIS*DQETE-[1086]	No PSMs	No PSMs	YES	YES	No PSMs	No PSMs	YES	No PSMs	No PSMs	No PSMs	No PSMs	No PSMs	No PSMs	No PSMs	No PSMs	No PSMs	No PSMs	No PSMs	No PSMs	No PSMs	No PSMs	No PSMs	No PSMs	0	0	5	4	0	0	5	0	0	0	0	0	0	0	0	0	0	0
YDR210C-D	YDR210C-D	S1095	6		Mps1 (if -2 phos)	[ST][A-Z]([ST])[^DP]	SPSI	[1090]-IHRSPS*IDASP-[1100]	No PSMs	No PSMs	No PSMs	No PSMs	No PSMs	No PSMs	YES	No PSMs	No PSMs	No PSMs	No PSMs	No PSMs	No PSMs	No PSMs	No PSMs	No PSMs	No PSMs	No PSMs	No PSMs	No PSMs	No PSMs	No PSMs	No PSMs	0	0	0	0	0	0	2	0	0	0	0	0	0	0	0	0	0	0
YGR161C-D	YGR161C-D	S960	7		Cdk1	([ST])[P](?:[A-Z][KR])?	SP	[955]-LSKAVS*PTDST-[965]	No PSMs	No PSMs	YES	NO	No PSMs	No PSMs	NO	No PSMs	No PSMs	NO	No PSMs	No PSMs	No PSMs	No PSMs	No PSMs	No PSMs	No PSMs	No PSMs	No PSMs	No PSMs	No PSMs	No PSMs	No PSMs	0	0	4	2	0	0	2	0	0	3	0	0	0	0	0	0	0	0
YBL005W-B	YBL005W-B	S960	7	Reported	Cdk1	([ST])[P](?:[A-Z][KR])?	SP	[955]-LSKAVS*PTDST-[965]	No PSMs	No PSMs	YES	NO	No PSMs	No PSMs	NO	No PSMs	No PSMs	No PSMs	No PSMs	No PSMs	No PSMs	No PSMs	No PSMs	No PSMs	NO	No PSMs	YES	No PSMs	YES	No PSMs	No PSMs	0	0	4	2	0	0	2	0	0	0	0	0	0	0	0	0	2	0
YER166W	DNF1	S1545	1	Reported	Ipl1	[RK][A-Z]([ST])[^P]	RYSV	[1540]-LDNRYS*VERAR-[1550]	No PSMs	No PSMs	No PSMs	No PSMs	No PSMs	No PSMs	No PSMs	No PSMs	No PSMs	No PSMs	No PSMs	No PSMs	No PSMs	No PSMs	YES	No PSMs	No PSMs	No PSMs	No PSMs	No PSMs	No PSMs	No PSMs	No PSMs	0	0	0	0	0	0	0	0	0	0	0	0	0	0	2	0	0	0
YER166W	DNF1	S1552	1	Reported	Ipl1	[RK][A-Z]([ST])[^P]	RTSL	[1547]-ERARTS*LDLPG-[1557]	No PSMs	No PSMs	No PSMs	No PSMs	No PSMs	No PSMs	No PSMs	No PSMs	No PSMs	No PSMs	No PSMs	No PSMs	No PSMs	No PSMs	YES	No PSMs	No PSMs	No PSMs	No PSMs	No PSMs	No PSMs	No PSMs	No PSMs	0	0	0	0	0	0	0	0	0	0	0	0	0	0	7	0	0	0
YMR109W	MYO5	S357	1	Reported	Ipl1	[RK][A-Z]([ST])[^P]	RGSV	[352]-GMKRGS*VYHVP-[362]	No PSMs	No PSMs	No PSMs	No PSMs	No PSMs	No PSMs	No PSMs	No PSMs	No PSMs	No PSMs	No PSMs	No PSMs	No PSMs	No PSMs	YES	YES	No PSMs	No PSMs	No PSMs	No PSMs	No PSMs	No PSMs	No PSMs	0	0	0	0	0	0	0	0	0	0	0	0	0	0	4	3	0	0
YMR109W	MYO5	M776	0					[771]-KERRSM*SLLGY-[781]	No PSMs	No PSMs	YES	YES	No PSMs	No PSMs	No PSMs	No PSMs	YES	No PSMs	No PSMs	No PSMs	YES	YES	NO	NO	No PSMs	No PSMs	No PSMs	No PSMs	No PSMs	No PSMs	No PSMs	0	0	2	2	0	0	0	0	2	0	0	0	2	2	10	3	0	0
YMR109W	MYO5	S777	2	Reported	Mps1 (if -2 phos)	[ST][A-Z]([ST])[^DP]	SMSL	[772]-ERRSMS*LLGYR-[782]	No PSMs	No PSMs	NO	NO	No PSMs	No PSMs	No PSMs	No PSMs	NO	No PSMs	No PSMs	No PSMs	NO	NO	YES	YES	No PSMs	No PSMs	No PSMs	No PSMs	No PSMs	No PSMs	No PSMs	0	0	2	2	0	0	0	0	2	0	0	0	2	2	10	3	0	0
YMR109W	MYO5	S992	1	Reported				[987]-TRRPVS*IAAAQ-[997]	No PSMs	No PSMs	No PSMs	No PSMs	No PSMs	No PSMs	No PSMs	No PSMs	No PSMs	No PSMs	No PSMs	No PSMs	No PSMs	No PSMs	YES	YES	No PSMs	No PSMs	No PSMs	No PSMs	No PSMs	No PSMs	No PSMs	0	0	0	0	0	0	0	0	0	0	0	0	0	0	16	10	0	0
YMR109W	MYO5	S1038	1	Reported	Mps1 (if -2 phos)	[ST][A-Z]([ST])[^DP]	TASQ	[1033]-STLTAS*QSNAR-[1043]	No PSMs	No PSMs	No PSMs	NO	No PSMs	No PSMs	NO	No PSMs	NO	No PSMs	No PSMs	No PSMs	No PSMs	No PSMs	YES	NO	No PSMs	No PSMs	No PSMs	No PSMs	No PSMs	No PSMs	No PSMs	0	0	0	3	0	0	2	0	2	0	0	0	0	0	14	4	0	0
YMR109W	MYO5	S1040	1	Reported	Mps1 (if -2 phos)	[ST][A-Z]([ST])[^DP]	SQSN	[1035]-LTASQS*NARPS-[1045]	No PSMs	No PSMs	No PSMs	NO	No PSMs	No PSMs	NO	No PSMs	NO	No PSMs	No PSMs	No PSMs	No PSMs	No PSMs	NO	YES	No PSMs	No PSMs	No PSMs	No PSMs	No PSMs	No PSMs	No PSMs	0	0	0	3	0	0	2	0	2	0	0	0	0	0	14	4	0	0
YLR371W	ROM2	T374	1	Reported	Mps1 (if -2 phos)	[ST][A-Z]([ST])[^DP]	SSTS	[369]-TRVSST*SLALK-[379]	No PSMs	No PSMs	YES	No PSMs	No PSMs	No PSMs	No PSMs	No PSMs	No PSMs	No PSMs	No PSMs	No PSMs	No PSMs	No PSMs	No PSMs	No PSMs	No PSMs	No PSMs	No PSMs	No PSMs	No PSMs	No PSMs	No PSMs	0	0	2	0	0	0	0	0	0	0	0	0	0	0	0	0	0	0
YLR134W	PDC5	Y465	1					[460]-WGLKPY*IFVLN-[470]	No PSMs	No PSMs	No PSMs	No PSMs	No PSMs	No PSMs	No PSMs	No PSMs	No PSMs	No PSMs	No PSMs	No PSMs	No PSMs	No PSMs	No PSMs	YES	No PSMs	No PSMs	No PSMs	No PSMs	No PSMs	No PSMs	No PSMs	0	0	0	0	0	0	0	0	0	0	0	0	0	0	0	2	0	0
YOR181W	LAS17	S225	1		Cdk1	([ST])[P](?:[A-Z][KR])?	SP	[220]-ALPPAS*PEVRK-[230]	No PSMs	No PSMs	No PSMs	No PSMs	No PSMs	No PSMs	No PSMs	No PSMs	No PSMs	No PSMs	No PSMs	No PSMs	No PSMs	No PSMs	YES	YES	No PSMs	No PSMs	No PSMs	No PSMs	No PSMs	No PSMs	No PSMs	0	0	0	0	0	0	0	0	0	0	0	0	0	0	28	27	0	0
YOR181W	LAS17	S586	1	Reported				[581]-EARGES*ASPPA-[591]	No PSMs	No PSMs	NO	NO	No PSMs	No PSMs	No PSMs	No PSMs	No PSMs	No PSMs	No PSMs	No PSMs	No PSMs	No PSMs	YES	NO	No PSMs	No PSMs	No PSMs	No PSMs	No PSMs	No PSMs	No PSMs	0	0	2	2	0	0	0	0	0	0	0	0	0	0	20	2	0	0
YBR279W	PAF1	S147	1	Reported				[142]-LDDGDS*DDENL-[152]	No PSMs	No PSMs	No PSMs	No PSMs	No PSMs	No PSMs	YES	No PSMs	No PSMs	No PSMs	No PSMs	No PSMs	No PSMs	YES	No PSMs	No PSMs	No PSMs	No PSMs	No PSMs	No PSMs	No PSMs	No PSMs	No PSMs	0	0	0	0	0	0	2	0	0	0	0	0	0	2	0	0	0	0
YHR149C	SKG6	T169	1	Reported	Cdk1	([ST])[P](?:[A-Z][KR])?	TP	[164]-NVRSAT*PPAIG-[174]	No PSMs	No PSMs	No PSMs	No PSMs	No PSMs	No PSMs	No PSMs	No PSMs	No PSMs	No PSMs	No PSMs	No PSMs	No PSMs	YES	No PSMs	No PSMs	No PSMs	No PSMs	No PSMs	No PSMs	No PSMs	No PSMs	No PSMs	0	0	0	0	0	0	0	0	0	0	0	0	0	2	0	0	0	0
YJL020C	BBC1	S158	1	Reported	Cdk1	([ST])[P](?:[A-Z][KR])?	SP	[153]-KVPMDS*PKLKA-[163]	No PSMs	No PSMs	No PSMs	No PSMs	No PSMs	No PSMs	No PSMs	No PSMs	No PSMs	No PSMs	No PSMs	No PSMs	No PSMs	No PSMs	YES	No PSMs	No PSMs	No PSMs	No PSMs	No PSMs	No PSMs	No PSMs	No PSMs	0	0	0	0	0	0	0	0	0	0	0	0	0	0	8	0	0	0
YJL020C	BBC1	S166	1	Reported	Ipl1	[RK][A-Z]([ST])[^P]	RLSM	[161]-LKARLS*MFNQD-[171]	No PSMs	No PSMs	No PSMs	No PSMs	No PSMs	No PSMs	No PSMs	No PSMs	No PSMs	No PSMs	No PSMs	No PSMs	No PSMs	No PSMs	YES	NO	No PSMs	No PSMs	No PSMs	No PSMs	No PSMs	No PSMs	No PSMs	0	0	0	0	0	0	0	0	0	0	0	0	0	0	7	6	0	0
YJL020C	BBC1	S565	1	Reported	Ipl1	[RK][A-Z]([ST])[^P]	KHSM	[560]-GLRKHS*MVEQA-[570]	No PSMs	No PSMs	No PSMs	No PSMs	No PSMs	No PSMs	No PSMs	No PSMs	No PSMs	No PSMs	No PSMs	No PSMs	No PSMs	No PSMs	YES	NO	No PSMs	No PSMs	No PSMs	No PSMs	No PSMs	No PSMs	No PSMs	0	0	0	0	0	0	0	0	0	0	0	0	0	0	24	5	0	0
YJL020C	BBC1	T624	1	Reported				[619]-VSSPQT*RVARN-[629]	No PSMs	No PSMs	No PSMs	No PSMs	No PSMs	No PSMs	No PSMs	No PSMs	No PSMs	No PSMs	No PSMs	No PSMs	No PSMs	No PSMs	YES	YES	No PSMs	No PSMs	No PSMs	No PSMs	No PSMs	No PSMs	No PSMs	0	0	0	0	0	0	0	0	0	0	0	0	0	0	14	6	0	0
YJL020C	BBC1	S647	1	Reported	Ipl1	[RK][A-Z]([ST])[^P]	RKSI	[642]-ENRRKS*INEYH-[652]	No PSMs	No PSMs	No PSMs	No PSMs	No PSMs	No PSMs	No PSMs	No PSMs	No PSMs	No PSMs	No PSMs	No PSMs	No PSMs	No PSMs	YES	NO	No PSMs	No PSMs	No PSMs	No PSMs	No PSMs	No PSMs	No PSMs	0	0	0	0	0	0	0	0	0	0	0	0	0	0	12	2	0	0
YNL323W	LEM3	S36	1	Reported	Mps1	[DENC][A-Z]([ST])[^DP]	DASE	[31]-EDVDAS*EFEED-[41]	No PSMs	No PSMs	No PSMs	YES	No PSMs	No PSMs	YES	No PSMs	No PSMs	No PSMs	No PSMs	No PSMs	No PSMs	No PSMs	No PSMs	No PSMs	No PSMs	No PSMs	No PSMs	No PSMs	No PSMs	No PSMs	No PSMs	0	0	0	2	0	0	2	0	0	0	0	0	0	0	0	0	0	0
YNL307C	MCK1	S202	1	Reported				[197]-ISYICS*RFYRA-[207]	No PSMs	No PSMs	YES	No PSMs	No PSMs	No PSMs	No PSMs	No PSMs	No PSMs	No PSMs	No PSMs	No PSMs	No PSMs	No PSMs	No PSMs	No PSMs	No PSMs	No PSMs	No PSMs	No PSMs	No PSMs	No PSMs	No PSMs	0	0	2	0	0	0	0	0	0	0	0	0	0	0	0	0	0	0
YEL032W	MCM3	T698	1					[693]-KKSPIT*ARTLE-[703]	No PSMs	No PSMs	YES	No PSMs	No PSMs	No PSMs	No PSMs	No PSMs	No PSMs	No PSMs	No PSMs	No PSMs	No PSMs	No PSMs	No PSMs	No PSMs	No PSMs	No PSMs	No PSMs	No PSMs	No PSMs	No PSMs	No PSMs	0	0	2	0	0	0	0	0	0	0	0	0	0	0	0	0	0	0
YNL084C	END3	S276	1	Reported				[271]-KQKYAS*LTDDQ-[281]	No PSMs	No PSMs	No PSMs	No PSMs	No PSMs	No PSMs	No PSMs	No PSMs	No PSMs	No PSMs	No PSMs	No PSMs	No PSMs	No PSMs	YES	NO	No PSMs	No PSMs	No PSMs	No PSMs	No PSMs	No PSMs	No PSMs	0	0	0	0	0	0	0	0	0	0	0	0	0	0	50	16	0	0
YGL238W	CSE1	S198	1		Ipl1	[RK][A-Z]([ST])[^P]	KASL	[193]-ENNKAS*LNILF-[203]	No PSMs	No PSMs	No PSMs	No PSMs	No PSMs	No PSMs	No PSMs	No PSMs	No PSMs	No PSMs	No PSMs	No PSMs	No PSMs	No PSMs	YES	No PSMs	No PSMs	No PSMs	No PSMs	No PSMs	No PSMs	No PSMs	No PSMs	0	0	0	0	0	0	0	0	0	0	0	0	0	0	4	0	0	0
YMR129W	POM152	S1142	1					[1137]-NQILVS*ITDAP-[1147]	No PSMs	No PSMs	No PSMs	No PSMs	No PSMs	YES	No PSMs	No PSMs	No PSMs	YES	No PSMs	YES	No PSMs	No PSMs	No PSMs	No PSMs	No PSMs	No PSMs	No PSMs	No PSMs	No PSMs	No PSMs	No PSMs	0	0	0	0	0	4	0	0	0	4	0	6	0	0	0	0	0	0
YGL221C	NIF3	S2	1					[1]-MS*RAITR-[7]	No PSMs	No PSMs	No PSMs	No PSMs	No PSMs	No PSMs	YES	No PSMs	No PSMs	No PSMs	No PSMs	No PSMs	No PSMs	No PSMs	No PSMs	No PSMs	No PSMs	No PSMs	No PSMs	No PSMs	No PSMs	No PSMs	No PSMs	0	0	0	0	0	0	2	0	0	0	0	0	0	0	0	0	0	0
YIL156W	UBP7	S155	1	Reported				[150]-KKRAFS*VPADD-[160]	No PSMs	No PSMs	No PSMs	No PSMs	No PSMs	No PSMs	No PSMs	No PSMs	No PSMs	No PSMs	No PSMs	No PSMs	No PSMs	No PSMs	YES	NO	No PSMs	No PSMs	No PSMs	No PSMs	No PSMs	No PSMs	No PSMs	0	0	0	0	0	0	0	0	0	0	0	0	0	0	8	5	0	0
YBR069C	TAT1	S18	1	Reported				[13]-SPAQYS*HSLHE-[23]	No PSMs	No PSMs	No PSMs	No PSMs	No PSMs	No PSMs	No PSMs	No PSMs	NO	No PSMs	No PSMs	No PSMs	NO	YES	No PSMs	No PSMs	No PSMs	No PSMs	No PSMs	No PSMs	No PSMs	No PSMs	No PSMs	0	0	0	0	0	0	0	0	2	0	0	0	2	3	0	0	0	0
YBR069C	TAT1	S20	1	Reported	Mps1 (if -2 phos)	[ST][A-Z]([ST])[^DP]	SHSL	[15]-AQYSHS*LHERT-[25]	No PSMs	No PSMs	No PSMs	No PSMs	No PSMs	No PSMs	No PSMs	No PSMs	YES	No PSMs	No PSMs	No PSMs	YES	NO	No PSMs	No PSMs	No PSMs	No PSMs	No PSMs	No PSMs	No PSMs	No PSMs	No PSMs	0	0	0	0	0	0	0	0	2	0	0	0	2	3	0	0	0	0
YPR097W	YPR097W	S566	1	Reported				[561]-EKYLMS*LLVEI-[571]	No PSMs	No PSMs	No PSMs	No PSMs	No PSMs	No PSMs	No PSMs	YES	No PSMs	No PSMs	No PSMs	No PSMs	No PSMs	No PSMs	No PSMs	No PSMs	No PSMs	No PSMs	No PSMs	No PSMs	No PSMs	No PSMs	No PSMs	0	0	0	0	0	0	0	2	0	0	0	0	0	0	0	0	0	0
YGL181W	GTS1	T249	1	Reported	Cdk1	([ST])[P](?:[A-Z][KR])?	TP	[244]-AATTST*PPLPR-[254]	No PSMs	No PSMs	No PSMs	No PSMs	No PSMs	No PSMs	No PSMs	No PSMs	No PSMs	No PSMs	No PSMs	No PSMs	No PSMs	No PSMs	YES	NO	No PSMs	No PSMs	No PSMs	No PSMs	No PSMs	No PSMs	No PSMs	0	0	0	0	0	0	0	0	0	0	0	0	0	0	11	5	0	0
YML045W	YML045W	S1081	6					[1076]-TVPQIS*DQETE-[1086]	No PSMs	No PSMs	No PSMs	YES	No PSMs	No PSMs	No PSMs	No PSMs	No PSMs	No PSMs	No PSMs	No PSMs	No PSMs	No PSMs	No PSMs	No PSMs	No PSMs	No PSMs	No PSMs	No PSMs	No PSMs	No PSMs	No PSMs	0	0	0	4	0	0	0	0	0	0	0	0	0	0	0	0	0	0
YPR158W-B	YPR158W-B	I1081	0					[1076]-KTVPQI*SDQET-[1086]	No PSMs	No PSMs	No PSMs	No PSMs	No PSMs	No PSMs	YES	No PSMs	No PSMs	No PSMs	No PSMs	No PSMs	No PSMs	No PSMs	No PSMs	No PSMs	No PSMs	No PSMs	No PSMs	No PSMs	No PSMs	No PSMs	No PSMs	0	0	0	0	0	0	5	0	0	0	0	0	0	0	0	0	0	0
YPR158W-B	YPR158W-B	P1095	0					[1090]-IIHRSP*SIDAS-[1100]	No PSMs	No PSMs	No PSMs	No PSMs	No PSMs	No PSMs	YES	No PSMs	No PSMs	No PSMs	No PSMs	No PSMs	No PSMs	No PSMs	No PSMs	No PSMs	No PSMs	No PSMs	No PSMs	No PSMs	No PSMs	No PSMs	No PSMs	0	0	0	0	0	0	2	0	0	0	0	0	0	0	0	0	0	0
YOR008C	SLG1	S353	1	Reported	Ipl1	[RK][A-Z]([ST])[^P]	RISN	[348]-DSRRIS*NGTFI-[358]	No PSMs	No PSMs	No PSMs	No PSMs	No PSMs	No PSMs	No PSMs	No PSMs	NO	No PSMs	No PSMs	No PSMs	No PSMs	YES	No PSMs	No PSMs	No PSMs	No PSMs	No PSMs	No PSMs	No PSMs	No PSMs	No PSMs	0	0	0	0	0	0	0	0	2	0	0	0	0	4	0	0	0	0
YLR227W-B	YLR227W-B	S1095	2	Reported	Mps1 (if -2 phos)	[ST][A-Z]([ST])[^DP]	SPSI	[1090]-IHRSPS*IDASP-[1100]	No PSMs	No PSMs	No PSMs	No PSMs	No PSMs	No PSMs	No PSMs	No PSMs	No PSMs	YES	No PSMs	NO	No PSMs	No PSMs	No PSMs	No PSMs	No PSMs	No PSMs	No PSMs	No PSMs	No PSMs	No PSMs	No PSMs	0	0	0	0	0	0	0	0	0	5	0	2	0	0	0	0	0	0
YMR045C	YMR045C	S960	2		Cdk1	([ST])[P](?:[A-Z][KR])?	SP	[955]-LSKAVS*PTDST-[965]	No PSMs	No PSMs	No PSMs	No PSMs	No PSMs	No PSMs	No PSMs	No PSMs	NO	NO	YES	No PSMs	No PSMs	No PSMs	No PSMs	No PSMs	No PSMs	NO	No PSMs	NO	No PSMs	No PSMs	No PSMs	0	0	0	0	0	0	0	0	2	3	4	0	0	0	0	0	0	4
YMR017W	SPO20	S110	1		Mps1 (if -2 phos)	[ST][A-Z]([ST])[^DP]	TISL	[105]-GLATIS*LEEVF-[115]	No PSMs	No PSMs	No PSMs	No PSMs	No PSMs	No PSMs	No PSMs	No PSMs	No PSMs	No PSMs	No PSMs	No PSMs	No PSMs	No PSMs	YES	No PSMs	No PSMs	No PSMs	No PSMs	No PSMs	No PSMs	No PSMs	No PSMs	0	0	0	0	0	0	0	0	0	0	0	0	0	0	3	0	0	0
YHR083W	SAM35	Y135	1					[130]-ILVEGY*KKRII-[140]	No PSMs	No PSMs	No PSMs	No PSMs	No PSMs	No PSMs	No PSMs	No PSMs	No PSMs	No PSMs	No PSMs	No PSMs	No PSMs	No PSMs	No PSMs	No PSMs	No PSMs	No PSMs	No PSMs	YES	No PSMs	No PSMs	No PSMs	0	0	0	0	0	0	0	0	0	0	0	0	0	0	0	0	0	0
[truncated: 74 more columns]

## Sheet: Kinase stats
Kinase (priming separate)	# unique	# shared	total	# report on SGD
Mps1	17	40	57	41
Mps1 (if -2 phos)	65	0	65	46
Ipl1	65	0	65	54
Cdk1	120	0	120	112
Cdc5	0	40	40	28
Cdc5 (if +1 phos)	0	7	7	5
Kinase (priming included)	# unique	# shared	total	# report on SGD
Mps1	82	40	122	87
Ipl1	65	0	65	54
Cdk1	120	0	120	112
Cdc5	0	40	40	28
Total phosphosites detected	447
Total sites with kinase assigned	307

## Sheet: All pred. kin. sites
Complex/type	Accession	Protein	Potential phosphosite	Detected?	Predicted kinase	Kinase consensus (regex)	Sequence +/- 5	Literature report? (SGD)	Citation
CBF3 complex	YGR140W	CBF2	56					5
		CBF2	S4	NO	Ipl1	[RK][A-Z]([ST])[^P]	[1]-MRSS*ILFLL-[9]
		CBF2	T64	NO	Cdk1	([ST])[P](?:[A-Z][KR])?	[59]-NQIIPT*PEDNS-[69]
		CBF2	S69	NO	Mps1; Cdc5;	[DENC][A-Z]([ST])[^DP]; [DENC][A-Z]([ST])(?:[^PDEN]|[FMYI]);	[64]-TPEDNS*VNSVP-[74]
		CBF2	T106	NO	Mps1	[DENC][A-Z]([ST])[^DP]	[101]-EKREET*EDLDE-[111]
		CBF2	S116	NO	Mps1; Cdc5;	[DENC][A-Z]([ST])[^DP]; [DENC][A-Z]([ST])(?:[^PDEN]|[FMYI]);	[111]-EEEENS*FKIAT-[121]
		CBF2	T155	NO	Mps1 (if -2 phos)	[ST][A-Z]([ST])[^DP]	[150]-YLESVT*KLHTH-[160]
		CBF2	T173	NO	Mps1	[DENC][A-Z]([ST])[^DP]	[168]-ITTNET*NNTNT-[178]
		CBF2	T176	NO	Mps1	[DENC][A-Z]([ST])[^DP]	[171]-NETNNT*NTQVL-[181]
		CBF2	T178	NO	Mps1 (if -2 phos)	[ST][A-Z]([ST])[^DP]	[173]-TNNTNT*QVLCP-[183]
		CBF2	S189	NO	Ipl1	[RK][A-Z]([ST])[^P]	[184]-PLLKVS*LNLWN-[194]
		CBF2	S209	NO	Mps1 (if -2 phos)	[ST][A-Z]([ST])[^DP]	[204]-FFKTCS*EKLRF-[214]
		CBF2	S227	NO	Mps1; Cdc5;	[DENC][A-Z]([ST])[^DP]; [DENC][A-Z]([ST])(?:[^PDEN]|[FMYI]);	[222]-SYLNLS*FEERS-[232]
		CBF2	S232	NO	Mps1; Cdc5;	[DENC][A-Z]([ST])[^DP]; [DENC][A-Z]([ST])(?:[^PDEN]|[FMYI]);	[227]-SFEERS*KIRFG-[237]
		CBF2	T255	NO	Ipl1	[RK][A-Z]([ST])[^P]	[250]-IYHKVT*HSAEK-[260]
		CBF2	S257	NO	Mps1 (if -2 phos)	[ST][A-Z]([ST])[^DP]	[252]-HKVTHS*AEKKD-[262]
		CBF2	T263	NO	Cdk1	([ST])[P](?:[A-Z][KR])?	[258]-AEKKDT*PGHHQ-[268]
		CBF2	S301	NO	Mps1 (if -2 phos)	[ST][A-Z]([ST])[^DP]	[296]-GIPSVS*KGDGF-[306]
		CBF2	S316	NO	Mps1; Cdc5;	[DENC][A-Z]([ST])[^DP]; [DENC][A-Z]([ST])(?:[^PDEN]|[FMYI]);	[311]-ADENGS*LLQDI-[321]
		CBF2	T330	NO	Mps1 (if -2 phos)	[ST][A-Z]([ST])[^DP]	[325]-RGKSLT*TYPRE-[335]
		CBF2	T337	NO	Mps1; Cdc5;	[DENC][A-Z]([ST])[^DP]; [DENC][A-Z]([ST])(?:[^PDEN]|[FMYI]);	[332]-YPREET*FSNYY-[342]
		CBF2	S339	NO	Mps1 (if -2 phos)	[ST][A-Z]([ST])[^DP]	[334]-REETFS*NYYTT-[344]
		CBF2	T373	NO	Mps1; Cdc5;	[DENC][A-Z]([ST])[^DP]; [DENC][A-Z]([ST])(?:[^PDEN]|[FMYI]);	[368]-TWDEDT*FRTFF-[378]
		CBF2	S411	NO	Cdk1	([ST])[P](?:[A-Z][KR])?	[406]-IMNFKS*PYTSY-[416]
		CBF2	S417	NO	Mps1 (if -2 phos)	[ST][A-Z]([ST])[^DP]	[412]-PYTSYS*TNAKK-[422]
		CBF2	T503	NO	Mps1; Cdc5;	[DENC][A-Z]([ST])[^DP]; [DENC][A-Z]([ST])(?:[^PDEN]|[FMYI]);	[498]-YFNDKT*IHSKG-[508]
		CBF2	S509	NO	Cdk1	([ST])[P](?:[A-Z][KR])?	[504]-IHSKGS*PILSF-[514]
		CBF2	T528	NO	Mps1	[DENC][A-Z]([ST])[^DP]	[523]-IYKNKT*NFYSL-[533]
		CBF2	S539	NO	Ipl1	[RK][A-Z]([ST])[^P]	[534]-LIERPS*QLTFA-[544]
		CBF2	T571	NO	Mps1; Cdc5;	[DENC][A-Z]([ST])[^DP]; [DENC][A-Z]([ST])(?:[^PDEN]|[FMYI]);	[566]-SQLDTT*QLNEL-[576]
		CBF2	S591	NO	Mps1 (if -2 phos)	[ST][A-Z]([ST])[^DP]	[586]-QFQTLS*NFQIL-[596]
		CBF2	S612	NO	Ipl1	[RK][A-Z]([ST])[^P]	[607]-LEMKKS*SRGYI-[617]
		CBF2	S613	NO	Ipl1	[RK][A-Z]([ST])[^P]	[608]-EMKKSS*RGYIL-[618]
		CBF2	T627	NO	Ipl1	[RK][A-Z]([ST])[^P]	[622]-NLFKIT*LDERI-[632]
		CBF2	S635	NO	Ipl1	[RK][A-Z]([ST])[^P]	[630]-ERIKKS*KIDDA-[640]
		CBF2	S665	NO	Mps1; Cdc5;	[DENC][A-Z]([ST])[^DP]; [DENC][A-Z]([ST])(?:[^PDEN]|[FMYI]);	[660]-DGPNTS*RRTKR-[670]	Reported	Swaney DL, et al. (2013) (PMID: 23749301); Lanz MC, et al. (2021) (PMID: 33491328); Zhou X, et al. (2021) (PMID: 33481703)
		CBF2	T668	NO	Ipl1	[RK][A-Z]([ST])[^P]	[663]-NTSRRT*KRPKQ-[673]
		CBF2	S686	NO	Mps1; Cdc5; Cdc5 (if +1 phos);	[DENC][A-Z]([ST])[^DP]; [DENC][A-Z]([ST])(?:[^PDEN]|[FMYI]); [DENC][A-Z]([ST])[ST];	[681]-DSSDES*STEDS-[691]
		CBF2	S687	NO	Mps1; Cdc5; Cdc5 (if +1 phos);	[DENC][A-Z]([ST])[^DP]; [DENC][A-Z]([ST])(?:[^PDEN]|[FMYI]); [DENC][A-Z]([ST])[ST];	[682]-SSDESS*TEDSN-[692]
		CBF2	T688	NO	Mps1 (if -2 phos)	[ST][A-Z]([ST])[^DP]	[683]-SDESST*EDSNV-[693]
		CBF2	S691	NO	Mps1	[DENC][A-Z]([ST])[^DP]	[686]-SSTEDS*NVFKK-[696]
		CBF2	S715	NO	Mps1	[DENC][A-Z]([ST])[^DP]	[710]-EDENDS*EMQEQ-[720]	Reported	Swaney DL, et al. (2013) (PMID: 23749301)
		CBF2	S734	NO	Ipl1	[RK][A-Z]([ST])[^P]	[729]-INSKIS*TFLRD-[739]
		CBF2	T761	NO	Ipl1	[RK][A-Z]([ST])[^P]	[756]-LEEKVT*RIIEQ-[766]
		CBF2	T772	NO	Mps1 (if -2 phos)	[ST][A-Z]([ST])[^DP]	[767]-KLGSHT*GKFST-[777]
		CBF2	S776	NO	Ipl1	[RK][A-Z]([ST])[^P]	[771]-HTGKFS*TLKRP-[781]
		CBF2	S804	NO	Ipl1	[RK][A-Z]([ST])[^P]	[799]-KKLRTS*GKYAE-[809]
		CBF2	T823	NO	Mps1 (if -2 phos)	[ST][A-Z]([ST])[^DP]	[818]-QAMSTT*ASPSP-[828]	Reported	Zhou X, et al. (2021) (PMID: 33481703)
		CBF2	S825	NO	Cdk1	([ST])[P](?:[A-Z][KR])?	[820]-MSTTAS*PSPEQ-[830]	Reported	Lanz MC, et al. (2021) (PMID: 33491328); Zhou X, et al. (2021) (PMID: 33481703)
		CBF2	S827	NO	Cdk1	([ST])[P](?:[A-Z][KR])?	[822]-TTASPS*PEQDQ-[832]	Reported	Zhou X, et al. (2021) (PMID: 33481703)
		CBF2	S848	NO	Mps1; Cdc5;	[DENC][A-Z]([ST])[^DP]; [DENC][A-Z]([ST])(?:[^PDEN]|[FMYI]);	[843]-FMLDKS*IDSIE-[853]
		CBF2	T861	NO	Cdk1	([ST])[P](?:[A-Z][KR])?	[856]-ILEWFT*PNAKY-[866]
		CBF2	S877	NO	Mps1; Cdc5;	[DENC][A-Z]([ST])[^DP]; [DENC][A-Z]([ST])(?:[^PDEN]|[FMYI]);	[872]-HSMNKS*GNKSW-[882]
		CBF2	S881	NO	Mps1; Cdc5;	[DENC][A-Z]([ST])[^DP]; [DENC][A-Z]([ST])(?:[^PDEN]|[FMYI]);	[876]-KSGNKS*WRANC-[886]
		CBF2	S895	NO	Ipl1	[RK][A-Z]([ST])[^P]	[890]-YKERKS*IVEFY-[900]
		CBF2	S928	NO	Mps1; Cdc5;	[DENC][A-Z]([ST])[^DP]; [DENC][A-Z]([ST])(?:[^PDEN]|[FMYI]);	[923]-DQNEGS*FSRLA-[933]
		CBF2	S930	NO	Mps1 (if -2 phos)	[ST][A-Z]([ST])[^DP]	[925]-NEGSFS*RLAKF-[935]
CBF3 complex	YMR168C	CEP3	26					1
		CEP3	T5	NO	Mps1; Cdc5; Cdc5 (if +1 phos);	[DENC][A-Z]([ST])[^DP]; [DENC][A-Z]([ST])(?:[^PDEN]|[FMYI]); [DENC][A-Z]([ST])[ST];	[1]-MFNRT*TQLKS-[10]
		CEP3	T6	NO	Ipl1	[RK][A-Z]([ST])[^P]	[1]-MFNRTT*QLKSK-[11]
		CEP3	T46	NO	Ipl1	[RK][A-Z]([ST])[^P]	[41]-ECMKST*KLITA-[51]
		CEP3	S52	NO	Mps1 (if -2 phos)	[ST][A-Z]([ST])[^DP]	[47]-KLITAS*SSKEY-[57]
		CEP3	S54	NO	Mps1 (if -2 phos)	[ST][A-Z]([ST])[^DP]	[49]-ITASSS*KEYLP-[59]
		CEP3	T86	NO	Mps1; Cdc5;	[DENC][A-Z]([ST])[^DP]; [DENC][A-Z]([ST])(?:[^PDEN]|[FMYI]);	[81]-KQRDLT*RTPAN-[91]
		CEP3	T88	NO	Cdk1	([ST])[P](?:[A-Z][KR])?	[83]-RDLTRT*PANLD-[93]
		CEP3	T96	NO	Mps1 (if -2 phos)	[ST][A-Z]([ST])[^DP]	[91]-NLDTDT*EECMF-[101]
		CEP3	S111	NO	Mps1; Cdc5;	[DENC][A-Z]([ST])[^DP]; [DENC][A-Z]([ST])(?:[^PDEN]|[FMYI]);	[106]-LQKDQS*FQLMN-[116]
		CEP3	S134	NO	Mps1	[DENC][A-Z]([ST])[^DP]	[129]-SIGDIS*ELYLR-[139]
		CEP3	S153	NO	Mps1; Cdc5;	[DENC][A-Z]([ST])[^DP]; [DENC][A-Z]([ST])(?:[^PDEN]|[FMYI]);	[148]-ADKNHS*VDGKY-[158]
		CEP3	S216	NO	Ipl1	[RK][A-Z]([ST])[^P]	[211]-NFARCS*LFQLK-[221]
		CEP3	T244	NO	Mps1 (if -2 phos)	[ST][A-Z]([ST])[^DP]	[239]-ILATTT*FPYDE-[249]
		CEP3	T288	NO	Ipl1	[RK][A-Z]([ST])[^P]	[283]-SIAKVT*LGRIF-[293]
		CEP3	S317	NO	Mps1; Cdc5; Cdc5 (if +1 phos);	[DENC][A-Z]([ST])[^DP]; [DENC][A-Z]([ST])(?:[^PDEN]|[FMYI]); [DENC][A-Z]([ST])[ST];	[312]-LHTEVS*SLLQH-[322]
		CEP3	S340	NO	Mps1; Cdc5; Cdc5 (if +1 phos);	[DENC][A-Z]([ST])[^DP]; [DENC][A-Z]([ST])(?:[^PDEN]|[FMYI]); [DENC][A-Z]([ST])[ST];	[335]-YREENS*TEVLY-[345]
		CEP3	T341	NO	Mps1	[DENC][A-Z]([ST])[^DP]	[336]-REENST*EVLYW-[346]
		CEP3	S362	NO	Mps1; Cdc5; Cdc5 (if +1 phos);	[DENC][A-Z]([ST])[^DP]; [DENC][A-Z]([ST])(?:[^PDEN]|[FMYI]); [DENC][A-Z]([ST])[ST];	[357]-QYLNKS*SKPPL-[367]
		CEP3	S363	NO	Ipl1	[RK][A-Z]([ST])[^P]	[358]-YLNKSS*KPPLK-[368]
		CEP3	S396	NO	Mps1; Cdc5;	[DENC][A-Z]([ST])[^DP]; [DENC][A-Z]([ST])(?:[^PDEN]|[FMYI]);	[391]-FRSNNS*RFQKF-[401]
		CEP3	S411	NO	Mps1 (if -2 phos)	[ST][A-Z]([ST])[^DP]	[406]-QISTVS*WKLFK-[416]
		CEP3	T464	NO	Mps1 (if -2 phos)	[ST][A-Z]([ST])[^DP]	[459]-VMQTIT*RVVSF-[469]
		CEP3	T490	NO	Mps1	[DENC][A-Z]([ST])[^DP]	[485]-LLVDLT*ELTAN-[495]
		CEP3	T493	NO	Mps1; Cdc5;	[DENC][A-Z]([ST])[^DP]; [DENC][A-Z]([ST])(?:[^PDEN]|[FMYI]);	[488]-DLTELT*ANLPT-[498]
		CEP3	S515	NO	Ipl1	[RK][A-Z]([ST])[^P]	[510]-LTERLS*KLKLL-[520]
		CEP3	T585	NO	Mps1	[DENC][A-Z]([ST])[^DP]	[580]-EDENNT*EPSDF-[590]	Reported	Swaney DL, et al. (2013) (PMID: 23749301); Lanz MC, et al. (2021) (PMID: 33491328)
CBF3 complex	YPL018W	CTF19	23					0
		CTF19	T4	NO	Mps1; Cdc5; Cdc5 (if +1 phos);	[DENC][A-Z]([ST])[^DP]; [DENC][A-Z]([ST])(?:[^PDEN]|[FMYI]); [DENC][A-Z]([ST])[ST];	[1]-MDFT*SDTTN-[9]
		CTF19	T7	NO	Mps1 (if -2 phos)	[ST][A-Z]([ST])[^DP]	[2]-DFTSDT*TNSHD-[12]
		CTF19	T8	NO	Mps1	[DENC][A-Z]([ST])[^DP]	[3]-FTSDTT*NSHDT-[13]
		CTF19	S10	NO	Mps1 (if -2 phos)	[ST][A-Z]([ST])[^DP]	[5]-SDTTNS*HDTSN-[15]
		CTF19	S14	NO	Mps1	[DENC][A-Z]([ST])[^DP]	[9]-NSHDTS*NSHLS-[19]
		CTF19	S16	NO	Mps1 (if -2 phos)	[ST][A-Z]([ST])[^DP]	[11]-HDTSNS*HLSLE-[21]
		CTF19	T70	NO	Ipl1	[RK][A-Z]([ST])[^P]	[65]-LTRRNT*LLQEI-[75]
		CTF19	S88	NO	Mps1; Cdc5;	[DENC][A-Z]([ST])[^DP]; [DENC][A-Z]([ST])(?:[^PDEN]|[FMYI]);	[83]-MKENNS*KTKNG-[93]
		CTF19	T90	NO	Mps1 (if -2 phos)	[ST][A-Z]([ST])[^DP]	[85]-ENNSKT*KNGDI-[95]
		CTF19	T101	NO	Mps1; Cdc5;	[DENC][A-Z]([ST])[^DP]; [DENC][A-Z]([ST])(?:[^PDEN]|[FMYI]);	[96]-LQNDIT*QDFLN-[106]
		CTF19	S111	NO	Mps1 (if -2 phos)	[ST][A-Z]([ST])[^DP]	[106]-NLISIS*SSNPN-[116]
		CTF19	S113	NO	Mps1 (if -2 phos)	[ST][A-Z]([ST])[^DP]	[108]-ISISSS*NPNSA-[118]
		CTF19	S155	NO	Ipl1	[RK][A-Z]([ST])[^P]	[150]-MNLRLS*YLRDH-[160]
		CTF19	T161	NO	Mps1; Cdc5;	[DENC][A-Z]([ST])[^DP]; [DENC][A-Z]([ST])(?:[^PDEN]|[FMYI]);	[156]-YLRDHT*YPHLQ-[166]
		CTF19	T193	NO	Ipl1	[RK][A-Z]([ST])[^P]	[188]-KFCRNT*MNPFE-[198]
		CTF19	S210	NO	Mps1; Cdc5; Cdc5 (if +1 phos);	[DENC][A-Z]([ST])[^DP]; [DENC][A-Z]([ST])(?:[^PDEN]|[FMYI]); [DENC][A-Z]([ST])[ST];	[205]-YKFEDS*TLLKW-[215]
		CTF19	T211	NO	Mps1; Cdc5;	[DENC][A-Z]([ST])[^DP]; [DENC][A-Z]([ST])(?:[^PDEN]|[FMYI]);	[206]-KFEDST*LLKWE-[216]
		CTF19	S221	NO	Ipl1	[RK][A-Z]([ST])[^P]	[216]-EILRIS*TNVRL-[226]
		CTF19	T255	NO	Ipl1	[RK][A-Z]([ST])[^P]	[250]-IKSKKT*GIFQN-[260]
		CTF19	T269	NO	Ipl1	[RK][A-Z]([ST])[^P]	[264]-LLKRKT*RCYLM-[274]
		CTF19	S279	NO	Mps1 (if -2 phos)	[ST][A-Z]([ST])[^DP]	[274]-MNNSDS*LIVER-[284]
		CTF19	T292	NO	Ipl1	[RK][A-Z]([ST])[^P]	[287]-REGRLT*TIKLQ-[297]
		CTF19	S322	NO	Ipl1	[RK][A-Z]([ST])[^P]	[317]-PMSKIS*IALWK-[327]
CBF3 complex	YDR328C	SKP1	12					6
		SKP1	T17	NO	Ipl1	[RK][A-Z]([ST])[^P]	[12]-EGERFT*VDKKI-[22]
		SKP1	S26	NO	Mps1; Cdc5;	[DENC][A-Z]([ST])[^DP]; [DENC][A-Z]([ST])(?:[^PDEN]|[FMYI]);	[21]-KIAERS*LLLKN-[31]
		SKP1	S47	NO	Mps1 (if -2 phos)	[ST][A-Z]([ST])[^DP]	[42]-QNNSDS*ESDSD-[52]	Reported	Swaney DL, et al. (2013) (PMID: 23749301); Lanz MC, et al. (2021) (PMID: 33491328); Chen YC, et al. (2018) (PMID: 30516470)
		SKP1	S53	NO	Mps1 (if -2 phos)	[ST][A-Z]([ST])[^DP]	[48]-ESDSDS*ETNHK-[58]
		SKP1	T55	NO	Mps1 (if -2 phos)	[ST][A-Z]([ST])[^DP]	[50]-DSDSET*NHKSK-[60]	Reported	Swaney DL, et al. (2013) (PMID: 23749301)
		SKP1	S85	NO	Ipl1	[RK][A-Z]([ST])[^P]	[80]-PNVRSS*VLQKV-[90]
		SKP1	S100	NO	Ipl1	[RK][A-Z]([ST])[^P]	[95]-EHHRDS*NFPDE-[105]
		SKP1	S110	NO	Mps1; Cdc5;	[DENC][A-Z]([ST])[^DP]; [DENC][A-Z]([ST])(?:[^PDEN]|[FMYI]);	[105]-EDDDDS*RKSAP-[115]	Reported	Lanz MC, et al. (2021) (PMID: 33491328); Zhou X, et al. (2021) (PMID: 33481703)
		SKP1	S113	NO	Ipl1	[RK][A-Z]([ST])[^P]	[108]-DDSRKS*APVDS-[118]	Reported	Zhou X, et al. (2021) (PMID: 33481703)
		SKP1	S162	NO	Cdk1	([ST])[P](?:[A-Z][KR])?	[157]-MIRGRS*PEEIR-[167]	Reported	Zhou X, et al. (2021) (PMID: 33481703); Swaney DL, et al. (2013) (PMID: 23749301); Lanz MC, et al. (2021) (PMID: 33491328)
		SKP1	T169	NO	Ipl1	[RK][A-Z]([ST])[^P]	[164]-EEIRRT*FNIVN-[174]
		SKP1	T177	NO	Cdk1	([ST])[P](?:[A-Z][KR])?	[172]-IVNDFT*PEEEA-[182]	Reported	Lanz MC, et al. (2021) (PMID: 33491328); Albuquerque CP, et al. (2008) (PMID: 18407956); Swaney DL, et al. (2013) (PMID: 23749301)
Nucleosome	YKL049C	CSE4	14					3
		CSE4	S16	NO	Mps1 (if -2 phos)	[ST][A-Z]([ST])[^DP]	[11]-AIQSDS*SGRSL-[21]	Reported	Mishra PK, et al. (2019) (PMID: 30726152)
		CSE4	S17	NO	Mps1; Cdc5;	[DENC][A-Z]([ST])[^DP]; [DENC][A-Z]([ST])(?:[^PDEN]|[FMYI]);	[12]-IQSDSS*GRSLS-[22]	Reported	Mishra PK, et al. (2019) (PMID: 30726152)
		CSE4	S22	NO	Mps1 (if -2 phos)	[ST][A-Z]([ST])[^DP]	[17]-SGRSLS*NVNRL-[27]
		CSE4	T48	NO	Ipl1	[RK][A-Z]([ST])[^P]	[43]-QRTRAT*KNLFP-[53]
		CSE4	S64	NO	Mps1; Cdc5;	[DENC][A-Z]([ST])[^DP]; [DENC][A-Z]([ST])(?:[^PDEN]|[FMYI]);	[59]-RRYESS*KSDLD-[69]
		CSE4	S105	NO	Mps1 (if -2 phos)	[ST][A-Z]([ST])[^DP]	[100]-PVRTHS*YALDR-[110]	Reported	Mishra PK, et al. (2019) (PMID: 30726152); Lanz MC, et al. (2021) (PMID: 33491328)
		CSE4	S124	NO	Ipl1	[RK][A-Z]([ST])[^P]	[119]-KQRKQS*LKRVE-[129]
		CSE4	T133	NO	Cdk1	([ST])[P](?:[A-Z][KR])?	[128]-VEKKYT*PSELA-[138]
		CSE4	S135	NO	Mps1 (if -2 phos)	[ST][A-Z]([ST])[^DP]	[130]-KKYTPS*ELALY-[140]
		CSE4	T149	NO	Ipl1	[RK][A-Z]([ST])[^P]	[144]-KYQRST*DLLIS-[154]
		CSE4	T170	NO	Mps1; Cdc5; Cdc5 (if +1 phos);	[DENC][A-Z]([ST])[^DP]; [DENC][A-Z]([ST])(?:[^PDEN]|[FMYI]); [DENC][A-Z]([ST])[ST];	[165]-VTDEFT*TKDQD-[175]
		CSE4	S190	NO	Mps1	[DENC][A-Z]([ST])[^DP]	[185]-ALQEAS*EAYLV-[195]
		CSE4	T201	NO	Mps1	[DENC][A-Z]([ST])[^DP]	[196]-GLLEHT*NLLAL-[206]
		CSE4	T212	NO	Ipl1	[RK][A-Z]([ST])[^P]	[207]-HAKRIT*IMKKD-[217]
Nucleosome	YBR009C	HHF1	6					2
		HHF1	S48	NO	Ipl1	[RK][A-Z]([ST])[^P]	[43]-GVKRIS*GLIYE-[53]	Reported	Viéitez C, et al. (2020) (PMID: 32064518); Zhou X, et al. (2021) (PMID: 33481703); Holt LJ, et al. (2009) (PMID: 19779198); MacGilvray ME, et al. (2020) (PMID: 32597660); Albuquerque CP, et al. (2008) (PMID: 18407956); Crespo M, et al. (2020) (PMID: 32933557); Viéitez C, et al. (2020) (PMID: 32064518); Viéitez C, et al. (2020) (PMID: 32064518)
		HHF1	S70	NO	Ipl1	[RK][A-Z]([ST])[^P]	[65]-SVIRDS*VTYTE-[75]
		HHF1	T72	NO	Mps1 (if -2 phos)	[ST][A-Z]([ST])[^DP]	[67]-IRDSVT*YTEHA-[77]
		HHF1	T74	NO	Mps1 (if -2 phos)	[ST][A-Z]([ST])[^DP]	[69]-DSVTYT*EHAKR-[79]
		HHF1	T81	NO	Ipl1	[RK][A-Z]([ST])[^P]	[76]-HAKRKT*VTSLD-[86]	Reported	Millan-Zambrano G, et al. (2018) (PMID: 30454561)
		HHF1	T83	NO	Mps1 (if -2 phos)	[ST][A-Z]([ST])[^DP]	[78]-KRKTVT*SLDVV-[88]
Nucleosome	YNL030W	HHF2	6					2
		HHF2	S48	NO	Ipl1	[RK][A-Z]([ST])[^P]	[43]-GVKRIS*GLIYE-[53]	Reported	Viéitez C, et al. (2020) (PMID: 32064518); Viéitez C, et al. (2020) (PMID: 32064518); Crespo M, et al. (2020) (PMID: 32933557); Lanz MC, et al. (2021) (PMID: 33491328); Viéitez C, et al. (2020) (PMID: 32064518)
		HHF2	S70	NO	Ipl1	[RK][A-Z]([ST])[^P]	[65]-SVIRDS*VTYTE-[75]
		HHF2	T72	NO	Mps1 (if -2 phos)	[ST][A-Z]([ST])[^DP]	[67]-IRDSVT*YTEHA-[77]
		HHF2	T74	NO	Mps1 (if -2 phos)	[ST][A-Z]([ST])[^DP]	[69]-DSVTYT*EHAKR-[79]
		HHF2	T81	NO	Ipl1	[RK][A-Z]([ST])[^P]	[76]-HAKRKT*VTSLD-[86]	Reported	Millan-Zambrano G, et al. (2018) (PMID: 30454561)
		HHF2	T83	NO	Mps1 (if -2 phos)	[ST][A-Z]([ST])[^DP]	[78]-KRKTVT*SLDVV-[88]
Nucleosome	YDR225W	HTA1	8					4
		HTA1	S16	NO	Ipl1	[RK][A-Z]([ST])[^P]	[11]-SAAKAS*QSRSA-[21]	Reported	MacGilvray ME, et al. (2020) (PMID: 32597660)
		HTA1	S18	NO	Mps1 (if -2 phos)	[ST][A-Z]([ST])[^DP]	[13]-AKASQS*RSAKA-[23]
		HTA1	S20	NO	Mps1 (if -2 phos)	[ST][A-Z]([ST])[^DP]	[15]-ASQSRS*AKAGL-[25]
		HTA1	T78	NO	Ipl1	[RK][A-Z]([ST])[^P]	[73]-RDNKKT*RIIPR-[83]
		HTA1	T103	NO	Mps1; Cdc5;	[DENC][A-Z]([ST])[^DP]; [DENC][A-Z]([ST])(?:[^PDEN]|[FMYI]);	[98]-LLGNVT*IAQGG-[108]
		HTA1	S122	NO	Ipl1	[RK][A-Z]([ST])[^P]	[117]-LLPKKS*AKATK-[127]	Reported	Ishiguro T, et al. (2018) (PMID: 29769606)
		HTA1	T126	NO	Ipl1	[RK][A-Z]([ST])[^P]	[121]-KSAKAT*KASQE-[131]	Reported	Bhagwat NR, et al. (2021) (PMID: 33502312)
		HTA1	S129	NO	Ipl1	[RK][A-Z]([ST])[^P]	[124]-KATKAS*QE-[131]	Reported	Crespo M, et al. (2020) (PMID: 32933557); Kitada T, et al. (2011) (PMID: 21212735); Kitada T, et al. (2011) (PMID: 21212735); Chen SH, et al. (2010) (PMID: 20190278); Chen SH, et al. (2010) (PMID: 20190278); Chen SH, et al. (2010) (PMID: 20190278); Ficarro SB, et al. (2002) (PMID: 11875433); Pultz D, et al. (2012) (PMID: 22218487); MacGilvray ME, et al. (2020) (PMID: 32597660); Lanz MC, et al. (2…
Nucleosome	YBL003C	HTA2	7					2
		HTA2	S16	NO	Ipl1	[RK][A-Z]([ST])[^P]	[11]-SAAKAS*QSRSA-[21]
		HTA2	S18	NO	Mps1 (if -2 phos)	[ST][A-Z]([ST])[^DP]	[13]-AKASQS*RSAKA-[23]
		HTA2	S20	NO	Mps1 (if -2 phos)	[ST][A-Z]([ST])[^DP]	[15]-ASQSRS*AKAGL-[25]
		HTA2	T78	NO	Ipl1	[RK][A-Z]([ST])[^P]	[73]-RDNKKT*RIIPR-[83]
		HTA2	T103	NO	Mps1; Cdc5;	[DENC][A-Z]([ST])[^DP]; [DENC][A-Z]([ST])(?:[^PDEN]|[FMYI]);	[98]-LLGNVT*IAQGG-[108]
		HTA2	S122	NO	Ipl1	[RK][A-Z]([ST])[^P]	[117]-LLPKKS*AKTAK-[127]	Reported	Ishiguro T, et al. (2018) (PMID: 29769606)
		HTA2	S129	NO	Ipl1	[RK][A-Z]([ST])[^P]	[124]-KTAKAS*QE-[131]	Reported	Kitada T, et al. (2011) (PMID: 21212735); Lanz MC, et al. (2021) (PMID: 33491328); MacGilvray ME, et al. (2020) (PMID: 32597660); Bhagwat NR, et al. (2021) (PMID: 33502312); Swaney DL, et al. (2013) (PMID: 23749301); Crespo M, et al. (2020) (PMID: 32933557); Kitada T, et al. (2011) (PMID: 21212735); Albuquerque CP, et al. (2008) (PMID: 18407956)
Nucleosome	YDR224C	HTB1	17					3
		HTB1	T24	NO	Ipl1	[RK][A-Z]([ST])[^P]	[19]-PAAKKT*STSTD-[29]
		HTB1	S25	NO	Ipl1	[RK][A-Z]([ST])[^P]	[20]-AAKKTS*TSTDG-[30]
		HTB1	T26	NO	Mps1 (if -2 phos)	[ST][A-Z]([ST])[^DP]	[21]-AKKTST*STDGK-[31]
		HTB1	S27	NO	Mps1 (if -2 phos)	[ST][A-Z]([ST])[^DP]	[22]-KKTSTS*TDGKK-[32]
		HTB1	S34	NO	Ipl1	[RK][A-Z]([ST])[^P]	[29]-DGKKRS*KARKE-[39]
		HTB1	T40	NO	Ipl1	[RK][A-Z]([ST])[^P]	[35]-KARKET*YSSYI-[45]	Reported	Crespo M, et al. (2020) (PMID: 32933557)
		HTB1	S42	NO	Mps1 (if -2 phos)	[ST][A-Z]([ST])[^DP]	[37]-RKETYS*SYIYK-[47]
		HTB1	T52	NO	Ipl1	[RK][A-Z]([ST])[^P]	[47]-KVLKQT*HPDTG-[57]
		HTB1	S64	NO	Mps1 (if -2 phos)	[ST][A-Z]([ST])[^DP]	[59]-SQKSMS*ILNSF-[69]
		HTB1	S82	NO	Mps1; Cdc5;	[DENC][A-Z]([ST])[^DP]; [DENC][A-Z]([ST])(?:[^PDEN]|[FMYI]);	[77]-IATEAS*KLAAY-[87]
		HTB1	S91	NO	Ipl1	[RK][A-Z]([ST])[^P]	[86]-AYNKKS*TISAR-[96]
		HTB1	T92	NO	Ipl1	[RK][A-Z]([ST])[^P]	[87]-YNKKST*ISARE-[97]
		HTB1	S94	NO	Mps1 (if -2 phos)	[ST][A-Z]([ST])[^DP]	[89]-KKSTIS*AREIQ-[99]
		HTB1	T119	NO	Mps1; Cdc5;	[DENC][A-Z]([ST])[^DP]; [DENC][A-Z]([ST])(?:[^PDEN]|[FMYI]);	[114]-AVSEGT*RAVTK-[124]
		HTB1	S126	NO	Ipl1	[RK][A-Z]([ST])[^P]	[121]-AVTKYS*SSTQ-[130]
		HTB1	S128	NO	Mps1 (if -2 phos)	[ST][A-Z]([ST])[^DP]	[123]-TKYSSS*TQ-[130]	Reported	Bhagwat NR, et al. (2021) (PMID: 33502312)
		HTB1	T129	NO	Mps1 (if -2 phos)	[ST][A-Z]([ST])[^DP]	[124]-KYSSST*Q-[130]	Reported	Bhagwat NR, et al. (2021) (PMID: 33502312)
Nucleosome	YBL002W	HTB2	17					7
		HTB2	T24	NO	Ipl1	[RK][A-Z]([ST])[^P]	[19]-PAAKKT*STSVD-[29]
		HTB2	S25	NO	Ipl1	[RK][A-Z]([ST])[^P]	[20]-AAKKTS*TSVDG-[30]	Reported	MacGilvray ME, et al. (2020) (PMID: 32597660); Lanz MC, et al. (2021) (PMID: 33491328); King GA, et al. (2023) (PMID: 36515990)
		HTB2	T26	NO	Mps1 (if -2 phos)	[ST][A-Z]([ST])[^DP]	[21]-AKKTST*SVDGK-[31]	Reported	MacGilvray ME, et al. (2020) (PMID: 32597660); Lanz MC, et al. (2021) (PMID: 33491328)
		HTB2	S27	NO	Mps1 (if -2 phos)	[ST][A-Z]([ST])[^DP]	[22]-KKTSTS*VDGKK-[32]	Reported	Lanz MC, et al. (2021) (PMID: 33491328); MacGilvray ME, et al. (2020) (PMID: 32597660)
		HTB2	S34	NO	Ipl1	[RK][A-Z]([ST])[^P]	[29]-DGKKRS*KVRKE-[39]
		HTB2	T40	NO	Ipl1	[RK][A-Z]([ST])[^P]	[35]-KVRKET*YSSYI-[45]	Reported	Swaney DL, et al. (2013) (PMID: 23749301); MacGilvray ME, et al. (2020) (PMID: 32597660); Crespo M, et al. (2020) (PMID: 32933557)
		HTB2	S42	NO	Mps1 (if -2 phos)	[ST][A-Z]([ST])[^DP]	[37]-RKETYS*SYIYK-[47]	Reported	Albuquerque CP, et al. (2008) (PMID: 18407956)
		HTB2	T52	NO	Ipl1	[RK][A-Z]([ST])[^P]	[47]-KVLKQT*HPDTG-[57]
		HTB2	S64	NO	Mps1 (if -2 phos)	[ST][A-Z]([ST])[^DP]	[59]-SQKSMS*ILNSF-[69]
		HTB2	S82	NO	Mps1; Cdc5;	[DENC][A-Z]([ST])[^DP]; [DENC][A-Z]([ST])(?:[^PDEN]|[FMYI]);	[77]-IATEAS*KLAAY-[87]
		HTB2	S91	NO	Ipl1	[RK][A-Z]([ST])[^P]	[86]-AYNKKS*TISAR-[96]
		HTB2	T92	NO	Ipl1	[RK][A-Z]([ST])[^P]	[87]-YNKKST*ISARE-[97]
		HTB2	S94	NO	Mps1 (if -2 phos)	[ST][A-Z]([ST])[^DP]	[89]-KKSTIS*AREIQ-[99]
		HTB2	T119	NO	Mps1; Cdc5;	[DENC][A-Z]([ST])[^DP]; [DENC][A-Z]([ST])(?:[^PDEN]|[FMYI]);	[114]-AVSEGT*RAVTK-[124]
		HTB2	S126	NO	Ipl1	[RK][A-Z]([ST])[^P]	[121]-AVTKYS*SSTQ-[130]
		HTB2	S128	NO	Mps1 (if -2 phos)	[ST][A-Z]([ST])[^DP]	[123]-TKYSSS*TQ-[130]	Reported	Bhagwat NR, et al. (2021) (PMID: 33502312); Swaney DL, et al. (2013) (PMID: 23749301)
		HTB2	T129	NO	Mps1 (if -2 phos)	[ST][A-Z]([ST])[^DP]	[124]-KYSSST*Q-[130]	Reported	Swaney DL, et al. (2013) (PMID: 23749301); Bhagwat NR, et al. (2021) (PMID: 33502312); Chen SH, et al. (2010) (PMID: 20190278)
CCAN	YPR046W	MCM16	13					0
		MCM16	S4	NO	Mps1 (if -2 phos)	[ST][A-Z]([ST])[^DP]	[1]-MTNS*SEKQW-[9]
		MCM16	S5	NO	Mps1	[DENC][A-Z]([ST])[^DP]	[1]-MTNSS*EKQWE-[10]
		MCM16	T48	NO	Mps1 (if -2 phos)	[ST][A-Z]([ST])[^DP]	[43]-VILSHT*QQRLL-[53]
		MCM16	T66	NO	Mps1; Cdc5;	[DENC][A-Z]([ST])[^DP]; [DENC][A-Z]([ST])(?:[^PDEN]|[FMYI]);	[61]-INLEKT*ALLIR-[71]
		MCM16	T79	NO	Mps1	[DENC][A-Z]([ST])[^DP]	[74]-EKPDNT*NVLFT-[84]
		MCM16	S93	NO	Mps1	[DENC][A-Z]([ST])[^DP]	[88]-NLLEES*NSLDY-[98]
		MCM16	S95	NO	Mps1 (if -2 phos)	[ST][A-Z]([ST])[^DP]	[90]-LEESNS*LDYEL-[100]
		MCM16	S132	NO	Mps1; Cdc5; Cdc5 (if +1 phos);	[DENC][A-Z]([ST])[^DP]; [DENC][A-Z]([ST])(?:[^PDEN]|[FMYI]); [DENC][A-Z]([ST])[ST];	[127]-KLIELS*SKFPK-[137]
		MCM16	T139	NO	Ipl1	[RK][A-Z]([ST])[^P]	[134]-KFPKPT*IPPDD-[144]
		MCM16	T147	NO	Mps1 (if -2 phos)	[ST][A-Z]([ST])[^DP]	[142]-PDDSDT*AGKQV-[152]
		MCM16	T160	NO	Mps1; Cdc5;	[DENC][A-Z]([ST])[^DP]; [DENC][A-Z]([ST])(?:[^PDEN]|[FMYI]);	[155]-EKENET*IQELM-[165]
		MCM16	S178	NO	Mps1; Cdc5;	[DENC][A-Z]([ST])[^DP]; [DENC][A-Z]([ST])(?:[^PDEN]|[FMYI]);	[173]-GYTNIS*YT-[180]
		MCM16	T180	NO	Mps1 (if -2 phos)	[ST][A-Z]([ST])[^DP]	[175]-TNISYT*-[180]
CCAN	YLR381W	CTF3	51					0
		CTF3	T13	NO	Mps1 (if -2 phos)	[ST][A-Z]([ST])[^DP]	[8]-IILSLT*NANER-[18]
		CTF3	T19	NO	Cdk1	([ST])[P](?:[A-Z][KR])?	[14]-NANERT*PPQAL-[24]
		CTF3	T27	NO	Ipl1	[RK][A-Z]([ST])[^P]	[22]-QALKTT*LSLLY-[32]
		CTF3	S29	NO	Mps1 (if -2 phos)	[ST][A-Z]([ST])[^DP]	[24]-LKTTLS*LLYEK-[34]
		CTF3	S35	NO	Mps1; Cdc5;	[DENC][A-Z]([ST])[^DP]; [DENC][A-Z]([ST])(?:[^PDEN]|[FMYI]);	[30]-LLYEKS*KQYGL-[40]
		CTF3	S42	NO	Cdk1	([ST])[P](?:[A-Z][KR])?	[37]-QYGLSS*PQLQA-[47]
		CTF3	T55	NO	Mps1; Cdc5; Cdc5 (if +1 phos);	[DENC][A-Z]([ST])[^DP]; [DENC][A-Z]([ST])(?:[^PDEN]|[FMYI]); [DENC][A-Z]([ST])[ST];	[50]-RLLCET*SIIDT-[60]
		CTF3	S56	NO	Mps1; Cdc5;	[DENC][A-Z]([ST])[^DP]; [DENC][A-Z]([ST])(?:[^PDEN]|[FMYI]);	[51]-LLCETS*IIDTV-[61]
		CTF3	T62	NO	Mps1 (if -2 phos)	[ST][A-Z]([ST])[^DP]	[57]-IIDTVT*KVYIV-[67]
		CTF3	T91	NO	Cdk1	([ST])[P](?:[A-Z][KR])?	[86]-INHLGT*PTVFS-[96]
		CTF3	T93	NO	Mps1 (if -2 phos)	[ST][A-Z]([ST])[^DP]	[88]-HLGTPT*VFSRY-[98]
		CTF3	T102	NO	Cdk1	([ST])[P](?:[A-Z][KR])?	[97]-RYRIQT*PPVLQ-[107]
		CTF3	S132	NO	Mps1; Cdc5; Cdc5 (if +1 phos);	[DENC][A-Z]([ST])[^DP]; [DENC][A-Z]([ST])(?:[^PDEN]|[FMYI]); [DENC][A-Z]([ST])[ST];	[127]-REHNIS*SSIWL-[137]
		CTF3	S134	NO	Mps1 (if -2 phos)	[ST][A-Z]([ST])[^DP]	[129]-HNISSS*IWLHL-[139]
		CTF3	T150	NO	Cdk1	([ST])[P](?:[A-Z][KR])?	[145]-LQKWIT*PLVIW-[155]
		CTF3	T159	NO	Cdk1	([ST])[P](?:[A-Z][KR])?	[154]-IWQATT*PVDVK-[164]
		CTF3	S169	NO	Ipl1	[RK][A-Z]([ST])[^P]	[164]-KPWKLS*IIKRC-[174]
		CTF3	T188	NO	Mps1 (if -2 phos)	[ST][A-Z]([ST])[^DP]	[183]-APGSAT*LILQR-[193]
		CTF3	S207	NO	Mps1 (if -2 phos)	[ST][A-Z]([ST])[^DP]	[202]-SQITES*IITIN-[212]
		CTF3	T217	NO	Ipl1	[RK][A-Z]([ST])[^P]	[212]-NCNRKT*LKSHR-[222]
		CTF3	S286	NO	Mps1 (if -2 phos)	[ST][A-Z]([ST])[^DP]	[281]-YVPSDS*TVSLW-[291]
		CTF3	T287	NO	Mps1; Cdc5;	[DENC][A-Z]([ST])[^DP]; [DENC][A-Z]([ST])(?:[^PDEN]|[FMYI]);	[282]-VPSDST*VSLWD-[292]
		CTF3	S289	NO	Mps1 (if -2 phos)	[ST][A-Z]([ST])[^DP]	[284]-SDSTVS*LWDVT-[294]
		CTF3	T294	NO	Mps1; Cdc5; Cdc5 (if +1 phos);	[DENC][A-Z]([ST])[^DP]; [DENC][A-Z]([ST])(?:[^PDEN]|[FMYI]); [DENC][A-Z]([ST])[ST];	[289]-SLWDVT*SLEQL-[299]
		CTF3	S319	NO	Ipl1	[RK][A-Z]([ST])[^P]	[314]-YMMKPS*LNSNV-[324]
		CTF3	S335	NO	Ipl1	[RK][A-Z]([ST])[^P]	[330]-VMSRDS*LKHLY-[340]
		CTF3	S349	NO	Ipl1	[RK][A-Z]([ST])[^P]	[344]-ILIKNS*RDESS-[354]
		CTF3	S353	NO	Mps1; Cdc5; Cdc5 (if +1 phos);	[DENC][A-Z]([ST])[^DP]; [DENC][A-Z]([ST])(?:[^PDEN]|[FMYI]); [DENC][A-Z]([ST])[ST];	[348]-NSRDES*SSPYE-[358]
		CTF3	S354	NO	Mps1; Cdc5; Cdc5 (if +1 phos);	[DENC][A-Z]([ST])[^DP]; [DENC][A-Z]([ST])(?:[^PDEN]|[FMYI]); [DENC][A-Z]([ST])[ST];	[349]-SRDESS*SPYEW-[359]
		CTF3	S355	NO	Cdk1	([ST])[P](?:[A-Z][KR])?	[350]-RDESSS*PYEWC-[360]
		CTF3	T374	NO	Cdk1	([ST])[P](?:[A-Z][KR])?	[369]-AHQIET*PQEVI-[379]
		CTF3	S386	NO	Mps1 (if -2 phos)	[ST][A-Z]([ST])[^DP]	[381]-IIISVS*SMDNK-[391]
		CTF3	S393	NO	Ipl1	[RK][A-Z]([ST])[^P]	[388]-MDNKLS*SRIIQ-[398]
		CTF3	T412	NO	Mps1; Cdc5;	[DENC][A-Z]([ST])[^DP]; [DENC][A-Z]([ST])(?:[^PDEN]|[FMYI]);	[407]-KLDELT*LKKVC-[417]
		CTF3	T432	NO	Mps1 (if -2 phos)	[ST][A-Z]([ST])[^DP]	[427]-ELISGT*REFFV-[437]
		CTF3	T457	NO	Mps1; Cdc5;	[DENC][A-Z]([ST])[^DP]; [DENC][A-Z]([ST])(?:[^PDEN]|[FMYI]);	[452]-HDNNCT*FSETC-[462]
		CTF3	S459	NO	Mps1 (if -2 phos)	[ST][A-Z]([ST])[^DP]	[454]-NNCTFS*ETCFY-[464]
		CTF3	T461	NO	Mps1 (if -2 phos)	[ST][A-Z]([ST])[^DP]	[456]-CTFSET*CFYVL-[466]
		CTF3	T503	NO	Mps1; Cdc5; Cdc5 (if +1 phos);	[DENC][A-Z]([ST])[^DP]; [DENC][A-Z]([ST])(?:[^PDEN]|[FMYI]); [DENC][A-Z]([ST])[ST];	[498]-IFNNAT*SNRFS-[508]
		CTF3	S508	NO	Ipl1	[RK][A-Z]([ST])[^P]	[503]-TSNRFS*TMAFI-[513]
		CTF3	T526	NO	Ipl1	[RK][A-Z]([ST])[^P]	[521]-QLSKQT*KSDYA-[531]
		CTF3	T589	NO	Mps1	[DENC][A-Z]([ST])[^DP]	[584]-YIMDLT*NYLYR-[594]
		CTF3	S602	NO	Mps1 (if -2 phos)	[ST][A-Z]([ST])[^DP]	[597]-VLSSKS*LFGVS-[607]
		CTF3	S607	NO	Cdk1	([ST])[P](?:[A-Z][KR])?	[602]-SLFGVS*PDFFK-[612]
		CTF3	T634	NO	Mps1 (if -2 phos)	[ST][A-Z]([ST])[^DP]	[629]-KFFTIT*GIPAL-[639]
		CTF3	T656	NO	Mps1; Cdc5;	[DENC][A-Z]([ST])[^DP]; [DENC][A-Z]([ST])(?:[^PDEN]|[FMYI]);	[651]-ETAENT*KIKFT-[661]
		CTF3	T661	NO	Ipl1	[RK][A-Z]([ST])[^P]	[656]-TKIKFT*SGIIN-[666]
		CTF3	T669	NO	Mps1; Cdc5;	[DENC][A-Z]([ST])[^DP]; [DENC][A-Z]([ST])(?:[^PDEN]|[FMYI]);	[664]-IINEET*FNNFF-[674]
		CTF3	T707	NO	Mps1 (if -2 phos)	[ST][A-Z]([ST])[^DP]	[702]-MHLSNT*ANPYR-[712]
		CTF3	S726	NO	Mps1 (if -2 phos)	[ST][A-Z]([ST])[^DP]	[721]-YLKSLS*KYSVQ-[731]
		CTF3	S729	NO	Ipl1	[RK][A-Z]([ST])[^P]	[724]-SLSKYS*VQN-[732]
CCAN	YJR135C	MCM22	13					0
		MCM22	T37	NO	Mps1; Cdc5;	[DENC][A-Z]([ST])[^DP]; [DENC][A-Z]([ST])(?:[^PDEN]|[FMYI]);	[32]-AIDEIT*KRSLD-[42]
		MCM22	S40	NO	Ipl1	[RK][A-Z]([ST])[^P]	[35]-EITKRS*LDTEG-[45]
		MCM22	T75	NO	Mps1 (if -2 phos)	[ST][A-Z]([ST])[^DP]	[70]-IGFSLT*SNFLS-[80]
		MCM22	S87	NO	Mps1 (if -2 phos)	[ST][A-Z]([ST])[^DP]	[82]-RAQSSS*EWLSL-[92]
		MCM22	S97	NO	Mps1; Cdc5;	[DENC][A-Z]([ST])[^DP]; [DENC][A-Z]([ST])(?:[^PDEN]|[FMYI]);	[92]-LMNDQS*VDQKA-[102]
		MCM22	S170	NO	Mps1; Cdc5;	[DENC][A-Z]([ST])[^DP]; [DENC][A-Z]([ST])(?:[^PDEN]|[FMYI]);	[165]-DDNDES*IDSLT-[175]
		MCM22	T175	NO	Mps1 (if -2 phos)	[ST][A-Z]([ST])[^DP]	[170]-SIDSLT*NEVML-[180]
		MCM22	T193	NO	Mps1; Cdc5;	[DENC][A-Z]([ST])[^DP]; [DENC][A-Z]([ST])(?:[^PDEN]|[FMYI]);	[188]-HDLNLT*LNDFS-[198]
		MCM22	S198	NO	Mps1; Cdc5; Cdc5 (if +1 phos);	[DENC][A-Z]([ST])[^DP]; [DENC][A-Z]([ST])(?:[^PDEN]|[FMYI]); [DENC][A-Z]([ST])[ST];	[193]-TLNDFS*SKTIP-[203]
		MCM22	T201	NO	Mps1 (if -2 phos)	[ST][A-Z]([ST])[^DP]	[196]-DFSSKT*IPIYR-[206]
		MCM22	S220	NO	Mps1; Cdc5; Cdc5 (if +1 phos);	[DENC][A-Z]([ST])[^DP]; [DENC][A-Z]([ST])(?:[^PDEN]|[FMYI]); [DENC][A-Z]([ST])[ST];	[215]-TVIEGS*TNPGT-[225]
		MCM22	T236	NO	Mps1; Cdc5; Cdc5 (if +1 phos);	[DENC][A-Z]([ST])[^DP]; [DENC][A-Z]([ST])(?:[^PDEN]|[FMYI]); [DENC][A-Z]([ST])[ST];	[231]-IDFNET*SL-[238]
		MCM22	S237	NO	Mps1; Cdc5;	[DENC][A-Z]([ST])[^DP]; [DENC][A-Z]([ST])(?:[^PDEN]|[FMYI]);	[232]-DFNETS*L-[238]
CCAN	YBR107C	IML3	9					0
		IML3	S63	NO	Mps1	[DENC][A-Z]([ST])[^DP]	[58]-MRLDIS*NLDEG-[68]
		IML3	T69	NO	Mps1; Cdc5;	[DENC][A-Z]([ST])[^DP]; [DENC][A-Z]([ST])(?:[^PDEN]|[FMYI]);	[64]-NLDEGT*YSKFI-[74]
		IML3	S71	NO	Mps1 (if -2 phos)	[ST][A-Z]([ST])[^DP]	[66]-DEGTYS*KFIFL-[76]
		IML3	S128	NO	Mps1; Cdc5;	[DENC][A-Z]([ST])[^DP]; [DENC][A-Z]([ST])(?:[^PDEN]|[FMYI]);	[123]-KLADAS*IVHVT-[133]
		IML3	S169	NO	Ipl1	[RK][A-Z]([ST])[^P]	[164]-EIPRES*CEGLA-[174]
		IML3	T196	NO	Mps1; Cdc5;	[DENC][A-Z]([ST])[^DP]; [DENC][A-Z]([ST])(?:[^PDEN]|[FMYI]);	[191]-YIYNET*GMAVE-[201]
		IML3	S220	NO	Ipl1	[RK][A-Z]([ST])[^P]	[215]-KIMRES*IVTST-[225]
		IML3	T225	NO	Mps1 (if -2 phos)	[ST][A-Z]([ST])[^DP]	[220]-SIVTST*RSLRN-[230]
		IML3	S227	NO	Mps1 (if -2 phos)	[ST][A-Z]([ST])[^DP]	[222]-VTSTRS*LRNRV-[232]
CCAN	YDR254W	CHL4	19					1
		CHL4	T17	NO	Mps1 (if -2 phos)	[ST][A-Z]([ST])[^DP]	[12]-VPTSDT*LVVFK-[22]
		CHL4	T36	NO	Mps1; Cdc5;	[DENC][A-Z]([ST])[^DP]; [DENC][A-Z]([ST])(?:[^PDEN]|[FMYI]);	[31]-VLYDLT*LSWFA-[41]
		CHL4	S38	NO	Mps1 (if -2 phos)	[ST][A-Z]([ST])[^DP]	[33]-YDLTLS*WFAKF-[43]
		CHL4	T57	NO	Mps1 (if -2 phos)	[ST][A-Z]([ST])[^DP]	[52]-YLLTET*LDLLI-[62]
		CHL4	T171	NO	Cdk1	([ST])[P](?:[A-Z][KR])?	[166]-NLFLST*PNIGS-[176]
		CHL4	S181	NO	Ipl1	[RK][A-Z]([ST])[^P]	[176]-SINKES*LYNKL-[186]
		CHL4	S208	NO	Cdk1	([ST])[P](?:[A-Z][KR])?	[203]-AFPLNS*PIIFH-[213]
		CHL4	S229	NO	Mps1 (if -2 phos)	[ST][A-Z]([ST])[^DP]	[224]-VLQSIS*RTISE-[234]
		CHL4	T231	NO	Mps1 (if -2 phos)	[ST][A-Z]([ST])[^DP]	[226]-QSISRT*ISERE-[236]
		CHL4	S233	NO	Mps1 (if -2 phos)	[ST][A-Z]([ST])[^DP]	[228]-ISRTIS*ERETI-[238]
		CHL4	T237	NO	Ipl1	[RK][A-Z]([ST])[^P]	[232]-ISERET*IIFKP-[242]
		CHL4	S281	NO	Cdk1	([ST])[P](?:[A-Z][KR])?	[276]-ANFERS*PLHDY-[286]	Reported	Lanz MC, et al. (2021) (PMID: 33491328); Böhm M, et al. (2021) (PMID: 34308839); Zhou X, et al. (2021) (PMID: 33481703)
		CHL4	S305	NO	Mps1; Cdc5;	[DENC][A-Z]([ST])[^DP]; [DENC][A-Z]([ST])(?:[^PDEN]|[FMYI]);	[300]-REFDDS*FLNDD-[310]
		CHL4	S336	NO	Ipl1	[RK][A-Z]([ST])[^P]	[331]-IKFKGS*ANGVM-[341]
		CHL4	S367	NO	Mps1; Cdc5;	[DENC][A-Z]([ST])[^DP]; [DENC][A-Z]([ST])(?:[^PDEN]|[FMYI]);	[362]-KKNEDS*GEPVY-[372]
		CHL4	S377	NO	Ipl1	[RK][A-Z]([ST])[^P]	[372]-YISRYS*SLVPI-[382]
		CHL4	S437	NO	Mps1; Cdc5;	[DENC][A-Z]([ST])[^DP]; [DENC][A-Z]([ST])(?:[^PDEN]|[FMYI]);	[432]-AGENGS*FSGTI-[442]
		CHL4	S439	NO	Mps1 (if -2 phos)	[ST][A-Z]([ST])[^DP]	[434]-ENGSFS*GTIMN-[444]
		CHL4	T441	NO	Mps1 (if -2 phos)	[ST][A-Z]([ST])[^DP]	[436]-GSFSGT*IMNGD-[446]
CCAN	YDR383C	NKP1	17					3
		NKP1	T4	NO	Mps1 (if -2 phos)	[ST][A-Z]([ST])[^DP]	[1]-MTDT*YNSIS-[9]
		NKP1	S9	NO	Mps1 (if -2 phos)	[ST][A-Z]([ST])[^DP]	[4]-TYNSIS*NFIEN-[14]
		NKP1	T17	NO	Mps1; Cdc5;	[DENC][A-Z]([ST])[^DP]; [DENC][A-Z]([ST])(?:[^PDEN]|[FMYI]);	[12]-IENELT*ALLSS-[22]
		NKP1	S71	NO	Mps1	[DENC][A-Z]([ST])[^DP]	[66]-IYDNES*ELRAS-[76]	Reported	Zhou X, et al. (2021) (PMID: 33481703); Lanz MC, et al. (2021) (PMID: 33491328)
		NKP1	S76	YES	Ipl1	[RK][A-Z]([ST])[^P]	[71]-SELRAS*QSQQI-[81]
		NKP1	S78	NO	Mps1 (if -2 phos)	[ST][A-Z]([ST])[^DP]	[73]-LRASQS*QQIME-[83]	Reported	Lanz MC, et al. (2021) (PMID: 33491328); Zhou X, et al. (2021) (PMID: 33481703)
		NKP1	S92	NO	Ipl1	[RK][A-Z]([ST])[^P]	[87]-DIPKYS*LGSEL-[97]
		NKP1	S109	NO	Mps1 (if -2 phos)	[ST][A-Z]([ST])[^DP]	[104]-EPQSTS*IERLI-[114]
		NKP1	S144	NO	Mps1	[DENC][A-Z]([ST])[^DP]	[139]-VLSEYS*NLRKD-[149]
		NKP1	S165	NO	Ipl1	[RK][A-Z]([ST])[^P]	[160]-GESKLS*DILSQ-[170]
		NKP1	T171	NO	Mps1 (if -2 phos)	[ST][A-Z]([ST])[^DP]	[166]-DILSQT*NSINS-[176]
		NKP1	S173	NO	Mps1 (if -2 phos)	[ST][A-Z]([ST])[^DP]	[168]-LSQTNS*INSLT-[178]
		NKP1	T178	NO	Mps1 (if -2 phos)	[ST][A-Z]([ST])[^DP]	[173]-SINSLT*TSIKE-[183]
		NKP1	S180	NO	Mps1 (if -2 phos)	[ST][A-Z]([ST])[^DP]	[175]-NSLTTS*IKEAS-[185]
		NKP1	S185	NO	Mps1	[DENC][A-Z]([ST])[^DP]	[180]-SIKEAS*EDDDI-[190]
		NKP1	S191	NO	Mps1	[DENC][A-Z]([ST])[^DP]	[186]-EDDDIS*EYFAT-[196]
		NKP1	S222	NO	Cdk1	([ST])[P](?:[A-Z][KR])?	[217]-KTFGNS*PEKRE-[227]	Reported	Albuquerque CP, et al. (2008) (PMID: 18407956); Böhm M, et al. (2021) (PMID: 34308839); Zhou X, et al. (2021) (PMID: 33481703); Lanz MC, et al. (2021) (PMID: 33491328); MacGilvray ME, et al. (2020) (PMID: 32597660)
CCAN	YLR315W	NKP2	9					1
		NKP2	S14	NO	Mps1 (if -2 phos)	[ST][A-Z]([ST])[^DP]	[9]-NYVSDS*LLTTL-[19]
		NKP2	T33	NO	Mps1 (if -2 phos)	[ST][A-Z]([ST])[^DP]	[28]-QLQSYT*SDEQQ-[38]
		NKP2	T54	NO	Ipl1	[RK][A-Z]([ST])[^P]	[49]-RDARVT*SELEA-[59]
		NKP2	S84	NO	Mps1 (if -2 phos)	[ST][A-Z]([ST])[^DP]	[79]-EQLSHS*LSLET-[89]
		NKP2	S86	NO	Mps1 (if -2 phos)	[ST][A-Z]([ST])[^DP]	[81]-LSHSLS*LETLI-[91]
		NKP2	T116	NO	Mps1; Cdc5; Cdc5 (if +1 phos);	[DENC][A-Z]([ST])[^DP]; [DENC][A-Z]([ST])(?:[^PDEN]|[FMYI]); [DENC][A-Z]([ST])[ST];	[111]-AIQEKT*SELAE-[121]
		NKP2	S117	NO	Ipl1	[RK][A-Z]([ST])[^P]	[112]-IQEKTS*ELAEF-[122]
		NKP2	S128	NO	Cdk1	([ST])[P](?:[A-Z][KR])?	[123]-ENMVRS*PSAGD-[133]	Reported	Lanz MC, et al. (2021) (PMID: 33491328)
		NKP2	S130	NO	Mps1 (if -2 phos)	[ST][A-Z]([ST])[^DP]	[125]-MVRSPS*AGDNA-[135]
CCAN	YKL089W	MIF2	47					16
		MIF2	T13	NO	Ipl1	[RK][A-Z]([ST])[^P]	[8]-LKSRKT*GIDVK-[18]
		MIF2	S27	NO	Mps1; Cdc5;	[DENC][A-Z]([ST])[^DP]; [DENC][A-Z]([ST])(?:[^PDEN]|[FMYI]);	[22]-PKDEYS*MENID-[32]
		MIF2	T40	NO	Mps1; Cdc5; Cdc5 (if +1 phos);	[DENC][A-Z]([ST])[^DP]; [DENC][A-Z]([ST])(?:[^PDEN]|[FMYI]); [DENC][A-Z]([ST])[ST];	[35]-FKDDET*SLISM-[45]
		MIF2	S41	NO	Mps1; Cdc5;	[DENC][A-Z]([ST])[^DP]; [DENC][A-Z]([ST])(?:[^PDEN]|[FMYI]);	[36]-KDDETS*LISMR-[46]	Reported	Breitkreutz A, et al. (2010) (PMID: 20489023); Zhou X, et al. (2021) (PMID: 33481703)
		MIF2	S49	NO	Ipl1	[RK][A-Z]([ST])[^P]	[44]-SMRRKS*RRKSS-[54]
		MIF2	S53	NO	Ipl1	[RK][A-Z]([ST])[^P]	[48]-KSRRKS*SLFLP-[58]	Reported	Holt LJ, et al. (2009) (PMID: 19779198)
		MIF2	S54	YES	Ipl1	[RK][A-Z]([ST])[^P]	[49]-SRRKSS*LFLPS-[59]	Reported	Westermann S, et al. (2003) (PMID: 14581449); Holt LJ, et al. (2009) (PMID: 19779198); Zhou X, et al. (2021) (PMID: 33481703)
		MIF2	S86	NO	Cdk1	([ST])[P](?:[A-Z][KR])?	[81]-DEVVQS*PSGKG-[91]	Reported	MacGilvray ME, et al. (2020) (PMID: 32597660); Zhou X, et al. (2021) (PMID: 33481703); Swaney DL, et al. (2013) (PMID: 23749301); Lanz MC, et al. (2021) (PMID: 33491328)
		MIF2	S88	YES	Mps1 (if -2 phos)	[ST][A-Z]([ST])[^DP]	[83]-VVQSPS*GKGDG-[93]	Reported	Zhou X, et al. (2021) (PMID: 33481703)
		MIF2	S94	NO	Mps1; Cdc5;	[DENC][A-Z]([ST])[^DP]; [DENC][A-Z]([ST])(?:[^PDEN]|[FMYI]);	[89]-GKGDGS*RRSSL-[99]	Reported	MacGilvray ME, et al. (2020) (PMID: 32597660)
		MIF2	S97	NO	Ipl1	[RK][A-Z]([ST])[^P]	[92]-DGSRRS*SLLSH-[102]
		MIF2	S98	NO	Ipl1	[RK][A-Z]([ST])[^P]	[93]-GSRRSS*LLSHQ-[103]	Reported	Westermann S, et al. (2003) (PMID: 14581449)
		MIF2	S108	NO	Cdk1	([ST])[P](?:[A-Z][KR])?	[103]-QSNFLS*PANDF-[113]	Reported	Lanz MC, et al. (2021) (PMID: 33491328)
		MIF2	T134	NO	Cdk1	([ST])[P](?:[A-Z][KR])?	[129]-GNDFAT*PITQK-[139]	Reported	Zhou X, et al. (2021) (PMID: 33481703); Breitkreutz A, et al. (2010) (PMID: 20489023)
		MIF2	S141	NO	Ipl1	[RK][A-Z]([ST])[^P]	[136]-ITQKLS*KPTYK-[146]
		MIF2	T144	NO	Ipl1	[RK][A-Z]([ST])[^P]	[139]-KLSKPT*YKRKY-[149]	Reported	Lanz MC, et al. (2021) (PMID: 33491328)
		MIF2	S150	NO	Ipl1	[RK][A-Z]([ST])[^P]	[145]-YKRKYS*TRYSL-[155]
		MIF2	S154	YES	Ipl1	[RK][A-Z]([ST])[^P]	[149]-YSTRYS*LDTSE-[159]	Reported	Lanz MC, et al. (2021) (PMID: 33491328); Zhou X, et al. (2021) (PMID: 33481703); Swaney DL, et al. (2013) (PMID: 23749301); Westermann S, et al. (2003) (PMID: 14581449)
		MIF2	S158	NO	Mps1	[DENC][A-Z]([ST])[^DP]	[153]-YSLDTS*ESPSV-[163]	Reported	Zhou X, et al. (2021) (PMID: 33481703)
		MIF2	S160	YES	Cdk1	([ST])[P](?:[A-Z][KR])?	[155]-LDTSES*PSVRL-[165]	Reported	Lanz MC, et al. (2021) (PMID: 33491328); Zhou X, et al. (2021) (PMID: 33481703)
		MIF2	S162	YES	Mps1 (if -2 phos)	[ST][A-Z]([ST])[^DP]	[157]-TSESPS*VRLTP-[167]
		MIF2	T166	YES	Cdk1	([ST])[P](?:[A-Z][KR])?	[161]-PSVRLT*PDRIT-[171]	Reported	Swaney DL, et al. (2013) (PMID: 23749301); Lanz MC, et al. (2021) (PMID: 33491328); MacGilvray ME, et al. (2020) (PMID: 32597660)
		MIF2	T171	NO	Ipl1	[RK][A-Z]([ST])[^P]	[166]-TPDRIT*NKNVY-[176]
		MIF2	S195	NO	Mps1; Cdc5;	[DENC][A-Z]([ST])[^DP]; [DENC][A-Z]([ST])(?:[^PDEN]|[FMYI]);	[190]-DRVNTS*LNTSD-[200]
		MIF2	S228	NO	Mps1 (if -2 phos)	[ST][A-Z]([ST])[^DP]	[223]-YIESDS*SLDSG-[233]
		MIF2	S229	NO	Mps1; Cdc5;	[DENC][A-Z]([ST])[^DP]; [DENC][A-Z]([ST])(?:[^PDEN]|[FMYI]);	[224]-IESDSS*LDSGS-[234]
		MIF2	S236	NO	Mps1 (if -2 phos)	[ST][A-Z]([ST])[^DP]	[231]-DSGSDS*ASDSD-[241]
		MIF2	T245	NO	Mps1; Cdc5;	[DENC][A-Z]([ST])[^DP]; [DENC][A-Z]([ST])(?:[^PDEN]|[FMYI]);	[240]-SDGDNT*YQEVE-[250]
		MIF2	S277	NO	Mps1 (if -2 phos)	[ST][A-Z]([ST])[^DP]	[272]-VVRTDS*IIDRN-[282]	Reported	Lanz MC, et al. (2021) (PMID: 33491328)
		MIF2	S287	NO	Ipl1	[RK][A-Z]([ST])[^P]	[282]-NGLRKS*TRVKV-[292]
		MIF2	T288	NO	Ipl1	[RK][A-Z]([ST])[^P]	[283]-GLRKST*RVKVA-[293]
		MIF2	S309	NO	Ipl1	[RK][A-Z]([ST])[^P]	[304]-VYKRKS*NKPVL-[314]
		MIF2	S325	YES	Mps1	[DENC][A-Z]([ST])[^DP]	[320]-VTYDES*EDEEE-[330]	Reported	Lanz MC, et al. (2021) (PMID: 33491328); Westermann S, et al. (2003) (PMID: 14581449); Holt LJ, et al. (2009) (PMID: 19779198); Zhou X, et al. (2021) (PMID: 33481703); Albuquerque CP, et al. (2008) (PMID: 18407956); Swaney DL, et al. (2013) (PMID: 23749301)
		MIF2	T345	NO	Cdk1	([ST])[P](?:[A-Z][KR])?	[340]-QKKKPT*PTRPY-[350]
		MIF2	T347	NO	Mps1 (if -2 phos)	[ST][A-Z]([ST])[^DP]	[342]-KKPTPT*RPYNY-[352]
		MIF2	S408	NO	Ipl1	[RK][A-Z]([ST])[^P]	[403]-ANVKIS*DTKEE-[413]
		MIF2	T410	NO	Mps1 (if -2 phos)	[ST][A-Z]([ST])[^DP]	[405]-VKISDT*KEETK-[415]
		MIF2	T414	NO	Mps1; Cdc5;	[DENC][A-Z]([ST])[^DP]; [DENC][A-Z]([ST])(?:[^PDEN]|[FMYI]);	[409]-DTKEET*KDEII-[419]
		MIF2	S426	NO	Mps1; Cdc5;	[DENC][A-Z]([ST])[^DP]; [DENC][A-Z]([ST])(?:[^PDEN]|[FMYI]);	[421]-FAPNLS*QTEQV-[431]
		MIF2	T428	NO	Mps1 (if -2 phos)	[ST][A-Z]([ST])[^DP]	[423]-PNLSQT*EQVKD-[433]
		MIF2	T434	NO	Ipl1	[RK][A-Z]([ST])[^P]	[429]-EQVKDT*KDENF-[439]
		MIF2	S469	NO	Ipl1	[RK][A-Z]([ST])[^P]	[464]-GQKKLS*NSFRT-[474]
		MIF2	S471	NO	Mps1 (if -2 phos)	[ST][A-Z]([ST])[^DP]	[466]-KKLSNS*FRTYI-[476]
		MIF2	T488	NO	Mps1; Cdc5;	[DENC][A-Z]([ST])[^DP]; [DENC][A-Z]([ST])(?:[^PDEN]|[FMYI]);	[483]-GIVEVT*VCKNK-[493]
		MIF2	S500	NO	Ipl1	[RK][A-Z]([ST])[^P]	[495]-LSVKGS*TFQIP-[505]
		MIF2	S530	NO	Mps1 (if -2 phos)	[ST][A-Z]([ST])[^DP]	[525]-VQVTVS*EDAND-[535]
		MIF2	T544	NO	Mps1; Cdc5;	[DENC][A-Z]([ST])[^DP]; [DENC][A-Z]([ST])(?:[^PDEN]|[FMYI]);	[539]-KELDST*FDTF-[548]
CCAN	YPL018W	CTF19	23					0
		CTF19	T4	NO	Mps1; Cdc5; Cdc5 (if +1 phos);	[DENC][A-Z]([ST])[^DP]; [DENC][A-Z]([ST])(?:[^PDEN]|[FMYI]); [DENC][A-Z]([ST])[ST];	[1]-MDFT*SDTTN-[9]
		CTF19	T7	NO	Mps1 (if -2 phos)	[ST][A-Z]([ST])[^DP]	[2]-DFTSDT*TNSHD-[12]
		CTF19	T8	NO	Mps1	[DENC][A-Z]([ST])[^DP]	[3]-FTSDTT*NSHDT-[13]
		CTF19	S10	NO	Mps1 (if -2 phos)	[ST][A-Z]([ST])[^DP]	[5]-SDTTNS*HDTSN-[15]
		CTF19	S14	NO	Mps1	[DENC][A-Z]([ST])[^DP]	[9]-NSHDTS*NSHLS-[19]
		CTF19	S16	NO	Mps1 (if -2 phos)	[ST][A-Z]([ST])[^DP]	[11]-HDTSNS*HLSLE-[21]
		CTF19	T70	NO	Ipl1	[RK][A-Z]([ST])[^P]	[65]-LTRRNT*LLQEI-[75]
		CTF19	S88	NO	Mps1; Cdc5;	[DENC][A-Z]([ST])[^DP]; [DENC][A-Z]([ST])(?:[^PDEN]|[FMYI]);	[83]-MKENNS*KTKNG-[93]
		CTF19	T90	NO	Mps1 (if -2 phos)	[ST][A-Z]([ST])[^DP]	[85]-ENNSKT*KNGDI-[95]
		CTF19	T101	NO	Mps1; Cdc5;	[DENC][A-Z]([ST])[^DP]; [DENC][A-Z]([ST])(?:[^PDEN]|[FMYI]);	[96]-LQNDIT*QDFLN-[106]
		CTF19	S111	NO	Mps1 (if -2 phos)	[ST][A-Z]([ST])[^DP]	[106]-NLISIS*SSNPN-[116]
		CTF19	S113	NO	Mps1 (if -2 phos)	[ST][A-Z]([ST])[^DP]	[108]-ISISSS*NPNSA-[118]
		CTF19	S155	NO	Ipl1	[RK][A-Z]([ST])[^P]	[150]-MNLRLS*YLRDH-[160]
		CTF19	T161	NO	Mps1; Cdc5;	[DENC][A-Z]([ST])[^DP]; [DENC][A-Z]([ST])(?:[^PDEN]|[FMYI]);	[156]-YLRDHT*YPHLQ-[166]
		CTF19	T193	NO	Ipl1	[RK][A-Z]([ST])[^P]	[188]-KFCRNT*MNPFE-[198]
		CTF19	S210	NO	Mps1; Cdc5; Cdc5 (if +1 phos);	[DENC][A-Z]([ST])[^DP]; [DENC][A-Z]([ST])(?:[^PDEN]|[FMYI]); [DENC][A-Z]([ST])[ST];	[205]-YKFEDS*TLLKW-[215]
		CTF19	T211	NO	Mps1; Cdc5;	[DENC][A-Z]([ST])[^DP]; [DENC][A-Z]([ST])(?:[^PDEN]|[FMYI]);	[206]-KFEDST*LLKWE-[216]
		CTF19	S221	NO	Ipl1	[RK][A-Z]([ST])[^P]	[216]-EILRIS*TNVRL-[226]
		CTF19	T255	NO	Ipl1	[RK][A-Z]([ST])[^P]	[250]-IKSKKT*GIFQN-[260]
		CTF19	T269	NO	Ipl1	[RK][A-Z]([ST])[^P]	[264]-LLKRKT*RCYLM-[274]
		CTF19	S279	NO	Mps1 (if -2 phos)	[ST][A-Z]([ST])[^DP]	[274]-MNNSDS*LIVER-[284]
		CTF19	T292	NO	Ipl1	[RK][A-Z]([ST])[^P]	[287]-REGRLT*TIKLQ-[297]
		CTF19	S322	NO	Ipl1	[RK][A-Z]([ST])[^P]	[317]-PMSKIS*IALWK-[327]
CCAN	YDR318W	MCM21	19					2
		MCM21	S24	NO	Mps1; Cdc5;	[DENC][A-Z]([ST])[^DP]; [DENC][A-Z]([ST])(?:[^PDEN]|[FMYI]);	[19]-NSLEES*REKLK-[29]
		MCM21	S41	NO	Mps1; Cdc5;	[DENC][A-Z]([ST])[^DP]; [DENC][A-Z]([ST])(?:[^PDEN]|[FMYI]);	[36]-RKNEES*ANPIV-[46]
		MCM21	S79	NO	Mps1; Cdc5;	[DENC][A-Z]([ST])[^DP]; [DENC][A-Z]([ST])(?:[^PDEN]|[FMYI]);	[74]-DDKDIS*RAQAD-[84]
		MCM21	T88	YES	Cdk1	([ST])[P](?:[A-Z][KR])?	[83]-ADIPAT*PIPYE-[93]	Reported	Albuquerque CP, et al. (2008) (PMID: 18407956); Zhou X, et al. (2021) (PMID: 33481703)
		MCM21	S139	YES	Cdk1	([ST])[P](?:[A-Z][KR])?	[134]-TDILTS*PSKRK-[144]	Reported	Lanz MC, et al. (2021) (PMID: 33491328); Böhm M, et al. (2021) (PMID: 34308839); Swaney DL, et al. (2013) (PMID: 23749301)
		MCM21	S141	NO	Mps1 (if -2 phos)	[ST][A-Z]([ST])[^DP]	[136]-ILTSPS*KRKRK-[146]
		MCM21	S153	NO	Mps1; Cdc5; Cdc5 (if +1 phos);	[DENC][A-Z]([ST])[^DP]; [DENC][A-Z]([ST])(?:[^PDEN]|[FMYI]); [DENC][A-Z]([ST])[ST];	[148]-KIDDIS*TSDRS-[158]
		MCM21	S158	NO	Mps1	[DENC][A-Z]([ST])[^DP]	[153]-STSDRS*ELEDY-[163]
		MCM21	S192	NO	Mps1; Cdc5;	[DENC][A-Z]([ST])[^DP]; [DENC][A-Z]([ST])(?:[^PDEN]|[FMYI]);	[187]-KIKDAS*GEIFV-[197]
		MCM21	T213	NO	Mps1; Cdc5; Cdc5 (if +1 phos);	[DENC][A-Z]([ST])[^DP]; [DENC][A-Z]([ST])(?:[^PDEN]|[FMYI]); [DENC][A-Z]([ST])[ST];	[208]-VFSERT*SQFEK-[218]
		MCM21	S214	NO	Ipl1	[RK][A-Z]([ST])[^P]	[209]-FSERTS*QFEKP-[219]
		MCM21	S232	NO	Mps1 (if -2 phos)	[ST][A-Z]([ST])[^DP]	[227]-RIKSNS*WFLFK-[237]
		MCM21	T239	NO	Ipl1	[RK][A-Z]([ST])[^P]	[234]-FLFKHT*IPSFI-[244]
		MCM21	T253	NO	Mps1	[DENC][A-Z]([ST])[^DP]	[248]-GIFDDT*NGGLV-[258]
		MCM21	S304	NO	Mps1; Cdc5;	[DENC][A-Z]([ST])[^DP]; [DENC][A-Z]([ST])(?:[^PDEN]|[FMYI]);	[299]-LDLESS*MVSFF-[309]
		MCM21	S328	NO	Mps1 (if -2 phos)	[ST][A-Z]([ST])[^DP]	[323]-EIVSCS*ILDDI-[333]
		MCM21	S337	NO	Mps1; Cdc5;	[DENC][A-Z]([ST])[^DP]; [DENC][A-Z]([ST])(?:[^PDEN]|[FMYI]);	[332]-DIHDFS*QNNKS-[342]
		MCM21	S342	NO	Mps1; Cdc5;	[DENC][A-Z]([ST])[^DP]; [DENC][A-Z]([ST])(?:[^PDEN]|[FMYI]);	[337]-SQNNKS*KWEIA-[347]
		MCM21	S362	NO	Mps1; Cdc5;	[DENC][A-Z]([ST])[^DP]; [DENC][A-Z]([ST])(?:[^PDEN]|[FMYI]);	[357]-LKLNHS*FATIF-[367]
CCAN	YFR046C	CNN1	34					11
		CNN1	T3	YES	Cdk1	([ST])[P](?:[A-Z][KR])?	[1]-MST*PRKAA-[8]	Reported	Bock LJ, et al. (2012) (PMID: 22561345)
		CNN1	T14	NO	Mps1	[DENC][A-Z]([ST])[^DP]	[9]-GNNENT*EVSEI-[19]	Reported	Bock LJ, et al. (2012) (PMID: 22561345)
		CNN1	S17	NO	Mps1	[DENC][A-Z]([ST])[^DP]	[12]-ENTEVS*EIRTP-[22]	Reported	Bock LJ, et al. (2012) (PMID: 22561345); Zhou X, et al. (2021) (PMID: 33481703)
		CNN1	T21	YES	Cdk1	([ST])[P](?:[A-Z][KR])?	[16]-VSEIRT*PFRER-[26]	Reported	Swaney DL, et al. (2013) (PMID: 23749301); Bock LJ, et al. (2012) (PMID: 22561345); Breitkreutz A, et al. (2010) (PMID: 20489023); Böhm M, et al. (2021) (PMID: 34308839); Zhou X, et al. (2021) (PMID: 33481703)
		CNN1	T42	YES	Cdk1	([ST])[P](?:[A-Z][KR])?	[37]-VLIRNT*PGYRK-[47]	Reported	Böhm M, et al. (2021) (PMID: 34308839)
		CNN1	S52	NO	Mps1 (if -2 phos)	[ST][A-Z]([ST])[^DP]	[47]-KLLSAS*TKSHD-[57]
		CNN1	S55	NO	Mps1 (if -2 phos)	[ST][A-Z]([ST])[^DP]	[50]-SASTKS*HDILN-[60]
		CNN1	S74	NO	Mps1; Cdc5;	[DENC][A-Z]([ST])[^DP]; [DENC][A-Z]([ST])(?:[^PDEN]|[FMYI]);	[69]-FLQDLS*QVLAR-[79]	Reported	Bock LJ, et al. (2012) (PMID: 22561345)
		CNN1	S81	NO	Ipl1	[RK][A-Z]([ST])[^P]	[76]-VLARKS*QGNDT-[86]
		CNN1	T86	NO	Mps1; Cdc5; Cdc5 (if +1 phos);	[DENC][A-Z]([ST])[^DP]; [DENC][A-Z]([ST])(?:[^PDEN]|[FMYI]); [DENC][A-Z]([ST])[ST];	[81]-SQGNDT*TTNKT-[91]
		CNN1	T87	NO	Mps1; Cdc5; Cdc5 (if +1 phos);	[DENC][A-Z]([ST])[^DP]; [DENC][A-Z]([ST])(?:[^PDEN]|[FMYI]); [DENC][A-Z]([ST])[ST];	[82]-QGNDTT*TNKTQ-[92]
		CNN1	T88	NO	Mps1 (if -2 phos)	[ST][A-Z]([ST])[^DP]	[83]-GNDTTT*NKTQA-[93]
		CNN1	T91	NO	Mps1; Cdc5;	[DENC][A-Z]([ST])[^DP]; [DENC][A-Z]([ST])(?:[^PDEN]|[FMYI]);	[86]-TTTNKT*QARNL-[96]
		CNN1	S105	YES	Mps1; Cdc5;	[DENC][A-Z]([ST])[^DP]; [DENC][A-Z]([ST])(?:[^PDEN]|[FMYI]);	[100]-LAYEES*QPEEN-[110]
		CNN1	S117	NO	Mps1 (if -2 phos)	[ST][A-Z]([ST])[^DP]	[112]-LLRSRS*EKLTD-[122]
		CNN1	T121	NO	Ipl1	[RK][A-Z]([ST])[^P]	[116]-RSEKLT*DNNIG-[126]
		CNN1	T129	NO	Mps1; Cdc5;	[DENC][A-Z]([ST])[^DP]; [DENC][A-Z]([ST])(?:[^PDEN]|[FMYI]);	[124]-NIGNET*QPDYT-[134]
		CNN1	T134	NO	Mps1; Cdc5; Cdc5 (if +1 phos);	[DENC][A-Z]([ST])[^DP]; [DENC][A-Z]([ST])(?:[^PDEN]|[FMYI]); [DENC][A-Z]([ST])[ST];	[129]-TQPDYT*SLSQT-[139]
		CNN1	S137	NO	Mps1 (if -2 phos)	[ST][A-Z]([ST])[^DP]	[132]-DYTSLS*QTVFA-[142]
		CNN1	T139	NO	Mps1 (if -2 phos)	[ST][A-Z]([ST])[^DP]	[134]-TSLSQT*VFAKL-[144]
		CNN1	T174	NO	Mps1; Cdc5;	[DENC][A-Z]([ST])[^DP]; [DENC][A-Z]([ST])(?:[^PDEN]|[FMYI]);	[169]-HEDELT*VHSPD-[179]	Reported	Zhou X, et al. (2021) (PMID: 33481703); Bock LJ, et al. (2012) (PMID: 22561345)
		CNN1	S177	YES	Cdk1	([ST])[P](?:[A-Z][KR])?	[172]-ELTVHS*PDKAN-[182]	Reported	Zhou X, et al. (2021) (PMID: 33481703); Bock LJ, et al. (2012) (PMID: 22561345); Lanz MC, et al. (2021) (PMID: 33491328); Böhm M, et al. (2021) (PMID: 34308839); Bock LJ, et al. (2012) (PMID: 22561345)
		CNN1	S185	YES	Mps1 (if -2 phos)	[ST][A-Z]([ST])[^DP]	[180]-KANSIS*MEVLR-[190]	Reported	Zhou X, et al. (2021) (PMID: 33481703)
		CNN1	S192	NO	Cdk1	([ST])[P](?:[A-Z][KR])?	[187]-EVLRTS*PSIGM-[197]	Reported	Böhm M, et al. (2021) (PMID: 34308839)
		CNN1	S194	NO	Mps1 (if -2 phos)	[ST][A-Z]([ST])[^DP]	[189]-LRTSPS*IGMDQ-[199]
		CNN1	T214	NO	Mps1 (if -2 phos)	[ST][A-Z]([ST])[^DP]	[209]-VPISIT*QQEEP-[219]
		CNN1	T232	NO	Mps1	[DENC][A-Z]([ST])[^DP]	[227]-DDKEET*EEAEN-[237]
		CNN1	S241	NO	Mps1; Cdc5;	[DENC][A-Z]([ST])[^DP]; [DENC][A-Z]([ST])(?:[^PDEN]|[FMYI]);	[236]-ENEDYS*FENTS-[246]
		CNN1	T245	NO	Mps1; Cdc5; Cdc5 (if +1 phos);	[DENC][A-Z]([ST])[^DP]; [DENC][A-Z]([ST])(?:[^PDEN]|[FMYI]); [DENC][A-Z]([ST])[ST];	[240]-YSFENT*SDENL-[250]
		CNN1	S268	NO	Ipl1	[RK][A-Z]([ST])[^P]	[263]-PAVRRS*SIKPL-[273]
		CNN1	S269	NO	Ipl1	[RK][A-Z]([ST])[^P]	[264]-AVRRSS*IKPLQ-[274]	Reported	Lanz MC, et al. (2021) (PMID: 33491328); Bock LJ, et al. (2012) (PMID: 22561345); Bock LJ, et al. (2012) (PMID: 22561345)
		CNN1	T297	NO	Ipl1	[RK][A-Z]([ST])[^P]	[292]-ILPKQT*WSTIQ-[302]
		CNN1	S299	NO	Mps1 (if -2 phos)	[ST][A-Z]([ST])[^DP]	[294]-PKQTWS*TIQEE-[304]
		CNN1	S305	NO	Mps1; Cdc5;	[DENC][A-Z]([ST])[^DP]; [DENC][A-Z]([ST])(?:[^PDEN]|[FMYI]);	[300]-TIQEES*LNIMD-[310]
CCAN	YDR374W-A	WIP1	2					0
		WIP1	S37	NO	Mps1; Cdc5;	[DENC][A-Z]([ST])[^DP]; [DENC][A-Z]([ST])(?:[^PDEN]|[FMYI]);	[32]-EDQESS*QEYNK-[42]
		WIP1	T66	NO	Ipl1	[RK][A-Z]([ST])[^P]	[61]-ARTRAT*AEGLR-[71]
OA	YGR179C	OKP1	32					6
		OKP1	S16	NO	Mps1; Cdc5;	[DENC][A-Z]([ST])[^DP]; [DENC][A-Z]([ST])(?:[^PDEN]|[FMYI]);	[11]-NIENDS*INNGQ-[21]
		OKP1	S26	NO	Cdk1	([ST])[P](?:[A-Z][KR])?	[21]-QAMDLS*PNRSS-[31]	Reported	Lanz MC, et al. (2021) (PMID: 33491328)
		OKP1	S30	NO	Mps1; Cdc5; Cdc5 (if +1 phos);	[DENC][A-Z]([ST])[^DP]; [DENC][A-Z]([ST])(?:[^PDEN]|[FMYI]); [DENC][A-Z]([ST])[ST];	[25]-LSPNRS*SSESD-[35]
		OKP1	S31	NO	Ipl1	[RK][A-Z]([ST])[^P]	[26]-SPNRSS*SESDS-[36]
		OKP1	S32	NO	Mps1 (if -2 phos)	[ST][A-Z]([ST])[^DP]	[27]-PNRSSS*ESDSS-[37]
		OKP1	S36	NO	Mps1 (if -2 phos)	[ST][A-Z]([ST])[^DP]	[31]-SSESDS*SILMN-[41]
		OKP1	S37	NO	Mps1; Cdc5;	[DENC][A-Z]([ST])[^DP]; [DENC][A-Z]([ST])(?:[^PDEN]|[FMYI]);	[32]-SESDSS*ILMNV-[42]
		OKP1	T59	NO	Ipl1	[RK][A-Z]([ST])[^P]	[54]-PEAKST*QSKKS-[64]
		OKP1	S61	NO	Mps1 (if -2 phos)	[ST][A-Z]([ST])[^DP]	[56]-AKSTQS*KKSLF-[66]
		OKP1	S64	NO	Ipl1	[RK][A-Z]([ST])[^P]	[59]-TQSKKS*LFYEN-[69]
		OKP1	T82	NO	Mps1	[DENC][A-Z]([ST])[^DP]	[77]-EIEERT*NKEEG-[87]
		OKP1	S94	NO	Ipl1	[RK][A-Z]([ST])[^P]	[89]-YHHKGS*KQLRF-[99]
		OKP1	S105	NO	Ipl1	[RK][A-Z]([ST])[^P]	[100]-EVGKES*TGKLQ-[110]	Reported	Lanz MC, et al. (2021) (PMID: 33491328)
		OKP1	T106	NO	Mps1; Cdc5;	[DENC][A-Z]([ST])[^DP]; [DENC][A-Z]([ST])(?:[^PDEN]|[FMYI]);	[101]-VGKEST*GKLQS-[111]
		OKP1	S117	YES	Mps1; Cdc5;	[DENC][A-Z]([ST])[^DP]; [DENC][A-Z]([ST])(?:[^PDEN]|[FMYI]);	[112]-HLSDGS*ATSGE-[122]	Reported	Lanz MC, et al. (2021) (PMID: 33491328)
		OKP1	T119	NO	Mps1 (if -2 phos)	[ST][A-Z]([ST])[^DP]	[114]-SDGSAT*SGEGN-[124]	Reported	Holt LJ, et al. (2009) (PMID: 19779198)
		OKP1	S155	NO	Ipl1	[RK][A-Z]([ST])[^P]	[150]-HWKKPS*KIMIG-[160]
		OKP1	T170	NO	Mps1 (if -2 phos)	[ST][A-Z]([ST])[^DP]	[165]-LLETNT*VSALD-[175]
		OKP1	S172	NO	Mps1 (if -2 phos)	[ST][A-Z]([ST])[^DP]	[167]-ETNTVS*ALDSV-[177]
		OKP1	S228	NO	Ipl1	[RK][A-Z]([ST])[^P]	[223]-FPSRIS*ERDLD-[233]
		OKP1	S249	NO	Ipl1	[RK][A-Z]([ST])[^P]	[244]-IQNRYS*QELQN-[254]
		OKP1	T272	NO	Mps1; Cdc5;	[DENC][A-Z]([ST])[^DP]; [DENC][A-Z]([ST])(?:[^PDEN]|[FMYI]);	[267]-NLLEET*RKLCM-[277]
		OKP1	T288	NO	Ipl1	[RK][A-Z]([ST])[^P]	[283]-NKKRLT*EKLIQ-[293]
		OKP1	T307	NO	Mps1; Cdc5;	[DENC][A-Z]([ST])[^DP]; [DENC][A-Z]([ST])(?:[^PDEN]|[FMYI]);	[302]-KAMEYT*YGLES-[312]
		OKP1	T313	NO	Mps1	[DENC][A-Z]([ST])[^DP]	[308]-YGLEST*NGFMH-[318]
		OKP1	S329	NO	Mps1; Cdc5;	[DENC][A-Z]([ST])[^DP]; [DENC][A-Z]([ST])(?:[^PDEN]|[FMYI]);	[324]-TFRNDS*HELNL-[334]	Reported	Lanz MC, et al. (2021) (PMID: 33491328)
		OKP1	T343	NO	Ipl1	[RK][A-Z]([ST])[^P]	[338]-DPIKST*ADVRL-[348]
		OKP1	T364	NO	Mps1; Cdc5;	[DENC][A-Z]([ST])[^DP]; [DENC][A-Z]([ST])(?:[^PDEN]|[FMYI]);	[359]-SLKEYT*KKSKE-[369]
		OKP1	S367	NO	Ipl1	[RK][A-Z]([ST])[^P]	[362]-EYTKKS*KELKE-[372]
		OKP1	T373	NO	Ipl1	[RK][A-Z]([ST])[^P]	[368]-KELKET*MGQMI-[378]
		OKP1	S381	NO	Mps1 (if -2 phos)	[ST][A-Z]([ST])[^DP]	[376]-QMISDS*HEEEI-[386]
		OKP1	T401	YES	Mps1	[DENC][A-Z]([ST])[^DP]	[396]-SHQDKT*EEDI-[405]	Reported	Breitkreutz A, et al. (2010) (PMID: 20489023); Lanz MC, et al. (2021) (PMID: 33491328)
OA	YBR211C	AME1	20					7
		AME1	T5	NO	Ipl1	[RK][A-Z]([ST])[^P]	[1]-MDRDT*KLAFR-[10]
		AME1	S14	NO	Ipl1	[RK][A-Z]([ST])[^P]	[9]-FRLRGS*HSRRT-[19]
		AME1	S16	NO	Mps1 (if -2 phos)	[ST][A-Z]([ST])[^DP]	[11]-LRGSHS*RRTDD-[21]
		AME1	T19	NO	Ipl1	[RK][A-Z]([ST])[^P]	[14]-SHSRRT*DDIDD-[24]
		AME1	T31	YES	Cdk1	([ST])[P](?:[A-Z][KR])?	[26]-VIVFKT*PNAVY-[36]	Reported	Böhm M, et al. (2021) (PMID: 34308839)
		AME1	S41	YES	Cdk1	([ST])[P](?:[A-Z][KR])?	[36]-YREENS*PIQSP-[46]	Reported	Albuquerque CP, et al. (2008) (PMID: 18407956); Holt LJ, et al. (2009) (PMID: 19779198); Böhm M, et al. (2021) (PMID: 34308839); Lanz MC, et al. (2021) (PMID: 33491328); Zhou X, et al. (2021) (PMID: 33481703); Swaney DL, et al. (2013) (PMID: 23749301); MacGilvray ME, et al. (2020) (PMID: 32597660)
		AME1	S45	YES	Cdk1	([ST])[P](?:[A-Z][KR])?	[40]-NSPIQS*PVQPI-[50]	Reported	Lanz MC, et al. (2021) (PMID: 33491328); Holt LJ, et al. (2009) (PMID: 19779198); Swaney DL, et al. (2013) (PMID: 23749301); Zhou X, et al. (2021) (PMID: 33481703); Böhm M, et al. (2021) (PMID: 34308839)
		AME1	S53	YES	Cdk1	([ST])[P](?:[A-Z][KR])?	[48]-QPILSS*PKLAN-[58]	Reported	Zhou X, et al. (2021) (PMID: 33481703); Böhm M, et al. (2021) (PMID: 34308839); Holt LJ, et al. (2009) (PMID: 19779198); Albuquerque CP, et al. (2008) (PMID: 18407956); Swaney DL, et al. (2013) (PMID: 23749301); MacGilvray ME, et al. (2020) (PMID: 32597660); Lanz MC, et al. (2021) (PMID: 33491328)
		AME1	S96	NO	Mps1; Cdc5;	[DENC][A-Z]([ST])[^DP]; [DENC][A-Z]([ST])(?:[^PDEN]|[FMYI]);	[91]-DSENKS*LISES-[101]	Reported	Lanz MC, et al. (2021) (PMID: 33491328)
		AME1	S101	NO	Cdk1	([ST])[P](?:[A-Z][KR])?	[96]-SLISES*PQNVR-[106]	Reported	Albuquerque CP, et al. (2008) (PMID: 18407956); Breitkreutz A, et al. (2010) (PMID: 20489023); Lanz MC, et al. (2021) (PMID: 33491328); MacGilvray ME, et al. (2020) (PMID: 32597660); Swaney DL, et al. (2013) (PMID: 23749301); Holt LJ, et al. (2009) (PMID: 19779198)
		AME1	T112	NO	Mps1; Cdc5; Cdc5 (if +1 phos);	[DENC][A-Z]([ST])[^DP]; [DENC][A-Z]([ST])(?:[^PDEN]|[FMYI]); [DENC][A-Z]([ST])[ST];	[107]-NDEDLT*TRYNF-[117]
		AME1	S128	NO	Mps1 (if -2 phos)	[ST][A-Z]([ST])[^DP]	[123]-RQLSSS*ITSVT-[133]
		AME1	T130	NO	Mps1 (if -2 phos)	[ST][A-Z]([ST])[^DP]	[125]-LSSSIT*SVTTI-[135]
		AME1	T133	NO	Mps1 (if -2 phos)	[ST][A-Z]([ST])[^DP]	[128]-SITSVT*TIDVL-[138]
		AME1	S198	NO	Mps1	[DENC][A-Z]([ST])[^DP]	[193]-LDINVS*NNELC-[203]
		AME1	T260	NO	Mps1; Cdc5; Cdc5 (if +1 phos);	[DENC][A-Z]([ST])[^DP]; [DENC][A-Z]([ST])(?:[^PDEN]|[FMYI]); [DENC][A-Z]([ST])[ST];	[255]-RLNDLT*STLLG-[265]
		AME1	T262	NO	Mps1 (if -2 phos)	[ST][A-Z]([ST])[^DP]	[257]-NDLTST*LLGKY-[267]
		AME1	S282	NO	Mps1; Cdc5;	[DENC][A-Z]([ST])[^DP]; [DENC][A-Z]([ST])(?:[^PDEN]|[FMYI]);	[277]-DSEDDS*IRDDS-[287]	Reported	Lanz MC, et al. (2021) (PMID: 33491328)
		AME1	S287	NO	Mps1	[DENC][A-Z]([ST])[^DP]	[282]-SIRDDS*NILDI-[292]
		AME1	S317	NO	Mps1	[DENC][A-Z]([ST])[^DP]	[312]-INENLS*NELQP-[322]
Mis12 complex	YAL034W-A	MTW1	16					0
		MTW1	T9	NO	Ipl1	[RK][A-Z]([ST])[^P]	[4]-PTMRST*SILTE-[14]
		MTW1	S10	NO	Mps1 (if -2 phos)	[ST][A-Z]([ST])[^DP]	[5]-TMRSTS*ILTEH-[15]
		MTW1	T39	NO	Ipl1	[RK][A-Z]([ST])[^P]	[34]-IMYKCT*AAMEK-[44]
		MTW1	S50	NO	Mps1 (if -2 phos)	[ST][A-Z]([ST])[^DP]	[45]-YLLSKS*KIGEE-[55]
		MTW1	S75	NO	Mps1; Cdc5;	[DENC][A-Z]([ST])[^DP]; [DENC][A-Z]([ST])(?:[^PDEN]|[FMYI]);	[70]-SLLENS*VDKNF-[80]
		MTW1	S123	NO	Ipl1	[RK][A-Z]([ST])[^P]	[118]-NELKKS*EEKLR-[128]
		MTW1	T149	NO	Ipl1	[RK][A-Z]([ST])[^P]	[144]-LLKRVT*KVKRL-[154]
		MTW1	T190	NO	Mps1; Cdc5;	[DENC][A-Z]([ST])[^DP]; [DENC][A-Z]([ST])(?:[^PDEN]|[FMYI]);	[185]-KPIDDT*MTLLT-[195]
		MTW1	T192	NO	Mps1 (if -2 phos)	[ST][A-Z]([ST])[^DP]	[187]-IDDTMT*LLTDS-[197]
		MTW1	S197	NO	Mps1 (if -2 phos)	[ST][A-Z]([ST])[^DP]	[192]-TLLTDS*LRKLY-[202]
		MTW1	S207	NO	Mps1 (if -2 phos)	[ST][A-Z]([ST])[^DP]	[202]-YVDSES*TSSTE-[212]
		MTW1	T208	NO	Mps1; Cdc5; Cdc5 (if +1 phos);	[DENC][A-Z]([ST])[^DP]; [DENC][A-Z]([ST])(?:[^PDEN]|[FMYI]); [DENC][A-Z]([ST])[ST];	[203]-VDSEST*SSTEE-[213]
		MTW1	S209	NO	Mps1 (if -2 phos)	[ST][A-Z]([ST])[^DP]	[204]-DSESTS*STEEV-[214]
		MTW1	S210	NO	Mps1 (if -2 phos)	[ST][A-Z]([ST])[^DP]	[205]-SESTSS*TEEVE-[215]
		MTW1	T211	NO	Mps1 (if -2 phos)	[ST][A-Z]([ST])[^DP]	[206]-ESTSST*EEVEA-[216]
		MTW1	S260	NO	Ipl1	[RK][A-Z]([ST])[^P]	[255]-EDEKQS*AKPDA-[265]
Mis12 complex	YJR112W	NNF1	5					0
		NNF1	S23	NO	Mps1; Cdc5;	[DENC][A-Z]([ST])[^DP]; [DENC][A-Z]([ST])(?:[^PDEN]|[FMYI]);	[18]-RALDQS*ISKLQ-[28]
		NNF1	S25	NO	Mps1 (if -2 phos)	[ST][A-Z]([ST])[^DP]	[20]-LDQSIS*KLQSW-[30]
		NNF1	S34	NO	Ipl1	[RK][A-Z]([ST])[^P]	[29]-SWDKVS*SCFPQ-[39]
		NNF1	T97	NO	Ipl1	[RK][A-Z]([ST])[^P]	[92]-AKERYT*DRDQD-[102]
		NNF1	S114	NO	Mps1; Cdc5; Cdc5 (if +1 phos);	[DENC][A-Z]([ST])[^DP]; [DENC][A-Z]([ST])(?:[^PDEN]|[FMYI]); [DENC][A-Z]([ST])[ST];	[109]-AIDELS*SKELV-[119]
Mis12 complex	YPL233W	NSL1	6					2
		NSL1	T12	NO	Mps1; Cdc5;	[DENC][A-Z]([ST])[^DP]; [DENC][A-Z]([ST])(?:[^PDEN]|[FMYI]);	[7]-KKLDVT*VEQLR-[17]
		NSL1	S67	NO	Mps1 (if -2 phos)	[ST][A-Z]([ST])[^DP]	[62]-TMASKS*LEVVN-[72]
		NSL1	T114	NO	Mps1; Cdc5;	[DENC][A-Z]([ST])[^DP]; [DENC][A-Z]([ST])(?:[^PDEN]|[FMYI]);	[109]-EWEDET*VKVAQ-[119]	Reported	Breitkreutz A, et al. (2010) (PMID: 20489023)
		NSL1	T123	NO	Ipl1	[RK][A-Z]([ST])[^P]	[118]-AQLRQT*GPAKI-[128]
		NSL1	S135	NO	Mps1; Cdc5;	[DENC][A-Z]([ST])[^DP]; [DENC][A-Z]([ST])(?:[^PDEN]|[FMYI]);	[130]-EVYNNS*KDEYL-[140]
		NSL1	S165	YES	Mps1; Cdc5; Cdc5 (if +1 phos);	[DENC][A-Z]([ST])[^DP]; [DENC][A-Z]([ST])(?:[^PDEN]|[FMYI]); [DENC][A-Z]([ST])[ST];	[160]-ADHDDS*TDDAD-[170]	Reported	Lanz MC, et al. (2021) (PMID: 33491328)
Mis12 complex	YIR010W	DSN1	48					13
		DSN1	T6	NO	Mps1; Cdc5;	[DENC][A-Z]([ST])[^DP]; [DENC][A-Z]([ST])(?:[^PDEN]|[FMYI]);	[1]-MSLEPT*QTVSG-[11]
		DSN1	T8	NO	Mps1 (if -2 phos)	[ST][A-Z]([ST])[^DP]	[3]-LEPTQT*VSGTP-[13]	Reported	Lanz MC, et al. (2021) (PMID: 33491328)
		DSN1	S10	YES	Mps1 (if -2 phos)	[ST][A-Z]([ST])[^DP]	[5]-PTQTVS*GTPPM-[15]
		DSN1	T12	YES	Cdk1	([ST])[P](?:[A-Z][KR])?	[7]-QTVSGT*PPMLH-[17]	Reported	Lanz MC, et al. (2021) (PMID: 33491328)
		DSN1	S39	NO	Mps1 (if -2 phos)	[ST][A-Z]([ST])[^DP]	[34]-ILESDS*KATLQ-[44]
		DSN1	T42	NO	Ipl1	[RK][A-Z]([ST])[^P]	[37]-SDSKAT*LQSNE-[47]
		DSN1	T49	NO	Mps1; Cdc5;	[DENC][A-Z]([ST])[^DP]; [DENC][A-Z]([ST])(?:[^PDEN]|[FMYI]);	[44]-QSNEPT*QKDEE-[54]
		DSN1	T56	NO	Mps1	[DENC][A-Z]([ST])[^DP]	[51]-KDEEET*EYFEN-[61]	Reported	Breitkreutz A, et al. (2010) (PMID: 20489023)
		DSN1	S64	NO	Ipl1	[RK][A-Z]([ST])[^P]	[59]-FENKQS*VSNLS-[69]
		DSN1	S66	NO	Mps1 (if -2 phos)	[ST][A-Z]([ST])[^DP]	[61]-NKQSVS*NLSPD-[71]	Reported	Lanz MC, et al. (2021) (PMID: 33491328)
		DSN1	S69	YES	Cdk1	([ST])[P](?:[A-Z][KR])?	[64]-SVSNLS*PDLKF-[74]	Reported	Lanz MC, et al. (2021) (PMID: 33491328); Swaney DL, et al. (2013) (PMID: 23749301); Albuquerque CP, et al. (2008) (PMID: 18407956); Pultz D, et al. (2012) (PMID: 22218487); MacGilvray ME, et al. (2020) (PMID: 32597660); Zhou X, et al. (2021) (PMID: 33481703)
		DSN1	S110	NO	Mps1; Cdc5;	[DENC][A-Z]([ST])[^DP]; [DENC][A-Z]([ST])(?:[^PDEN]|[FMYI]);	[105]-ENFNSS*APIAD-[115]	Reported	Plowman R, et al. (2019) (PMID: 31037469)
		DSN1	S119	NO	Mps1; Cdc5;	[DENC][A-Z]([ST])[^DP]; [DENC][A-Z]([ST])(?:[^PDEN]|[FMYI]);	[114]-ADDNHS*GDATA-[124]
		DSN1	T123	NO	Mps1; Cdc5;	[DENC][A-Z]([ST])[^DP]; [DENC][A-Z]([ST])(?:[^PDEN]|[FMYI]);	[118]-HSGDAT*ANATA-[128]
		DSN1	T127	NO	Mps1; Cdc5;	[DENC][A-Z]([ST])[^DP]; [DENC][A-Z]([ST])(?:[^PDEN]|[FMYI]);	[122]-ATANAT*ANATA-[132]
		DSN1	T131	NO	Mps1; Cdc5;	[DENC][A-Z]([ST])[^DP]; [DENC][A-Z]([ST])(?:[^PDEN]|[FMYI]);	[126]-ATANAT*ANATA-[136]
		DSN1	T135	NO	Mps1; Cdc5;	[DENC][A-Z]([ST])[^DP]; [DENC][A-Z]([ST])(?:[^PDEN]|[FMYI]);	[130]-ATANAT*ANVNA-[140]
		DSN1	S141	NO	Mps1; Cdc5;	[DENC][A-Z]([ST])[^DP]; [DENC][A-Z]([ST])(?:[^PDEN]|[FMYI]);	[136]-ANVNAS*AMPAP-[146]
		DSN1	T161	NO	Cdk1	([ST])[P](?:[A-Z][KR])?	[156]-PMNAPT*PAMIP-[166]
		DSN1	S170	NO	Cdk1	([ST])[P](?:[A-Z][KR])?	[165]-IPYPGS*PMHSI-[175]
		DSN1	S180	NO	Mps1; Cdc5;	[DENC][A-Z]([ST])[^DP]; [DENC][A-Z]([ST])(?:[^PDEN]|[FMYI]);	[175]-IMPNSS*LQPFY-[185]
		DSN1	T197	NO	Mps1; Cdc5; Cdc5 (if +1 phos);	[DENC][A-Z]([ST])[^DP]; [DENC][A-Z]([ST])(?:[^PDEN]|[FMYI]); [DENC][A-Z]([ST])[ST];	[192]-GGPDMT*TPQNI-[202]
		DSN1	T198	NO	Cdk1	([ST])[P](?:[A-Z][KR])?	[193]-GPDMTT*PQNIS-[203]
		DSN1	S203	NO	Mps1; Cdc5; Cdc5 (if +1 phos);	[DENC][A-Z]([ST])[^DP]; [DENC][A-Z]([ST])(?:[^PDEN]|[FMYI]); [DENC][A-Z]([ST])[ST];	[198]-TPQNIS*SSQQL-[208]
		DSN1	S205	NO	Mps1 (if -2 phos)	[ST][A-Z]([ST])[^DP]	[200]-QNISSS*QQLLP-[210]
		DSN1	S240	NO	Ipl1	[RK][A-Z]([ST])[^P]	[235]-RERKKS*IGSQR-[245]	Reported	Lanz MC, et al. (2021) (PMID: 33491328)
		DSN1	S250	YES	Ipl1	[RK][A-Z]([ST])[^P]	[245]-RGRRLS*MLASQ-[255]	Reported	Westermann S, et al. (2003) (PMID: 14581449); Holt LJ, et al. (2009) (PMID: 19779198); Maskell DP, et al. (2010) (PMID: 20819936); Breitkreutz A, et al. (2010) (PMID: 20489023)
		DSN1	S264	YES	Cdk1	([ST])[P](?:[A-Z][KR])?	[259]-GSTIIS*PHKDI-[269]	Reported	Lanz MC, et al. (2021) (PMID: 33491328)
		DSN1	S282	NO	Mps1; Cdc5;	[DENC][A-Z]([ST])[^DP]; [DENC][A-Z]([ST])(?:[^PDEN]|[FMYI]);	[277]-VVGNAS*FGKNL-[287]	Reported	Lanz MC, et al. (2021) (PMID: 33491328)
		DSN1	S324	NO	Ipl1	[RK][A-Z]([ST])[^P]	[319]-HLTKKS*KLEST-[329]
		DSN1	T329	NO	Mps1; Cdc5;	[DENC][A-Z]([ST])[^DP]; [DENC][A-Z]([ST])(?:[^PDEN]|[FMYI]);	[324]-SKLEST*KAETD-[334]
		DSN1	T380	YES	Mps1	[DENC][A-Z]([ST])[^DP]	[375]-KILDNT*ENYDD-[385]	Reported	Lanz MC, et al. (2021) (PMID: 33491328); Breitkreutz A, et al. (2010) (PMID: 20489023); Chen YC, et al. (2018) (PMID: 30516470); Zhou X, et al. (2021) (PMID: 33481703)
		DSN1	T386	NO	Mps1	[DENC][A-Z]([ST])[^DP]	[381]-ENYDDT*ELRQL-[391]	Reported	Lanz MC, et al. (2021) (PMID: 33491328); Zhou X, et al. (2021) (PMID: 33481703); Breitkreutz A, et al. (2010) (PMID: 20489023)
		DSN1	S408	NO	Mps1	[DENC][A-Z]([ST])[^DP]	[403]-DEVDYS*EIQRS-[413]
		DSN1	S418	NO	Ipl1	[RK][A-Z]([ST])[^P]	[413]-SRRKFS*ERRKA-[423]
		DSN1	T441	NO	Mps1; Cdc5;	[DENC][A-Z]([ST])[^DP]; [DENC][A-Z]([ST])(?:[^PDEN]|[FMYI]);	[436]-KNVENT*KNLSI-[446]
		DSN1	S445	NO	Mps1; Cdc5;	[DENC][A-Z]([ST])[^DP]; [DENC][A-Z]([ST])(?:[^PDEN]|[FMYI]);	[440]-NTKNLS*ILTSK-[450]
		DSN1	S468	NO	Mps1; Cdc5;	[DENC][A-Z]([ST])[^DP]; [DENC][A-Z]([ST])(?:[^PDEN]|[FMYI]);	[463]-VTLDTS*RPDLE-[473]
		DSN1	T478	NO	Mps1; Cdc5; Cdc5 (if +1 phos);	[DENC][A-Z]([ST])[^DP]; [DENC][A-Z]([ST])(?:[^PDEN]|[FMYI]); [DENC][A-Z]([ST])[ST];	[473]-EWQELT*SFSSQ-[483]
		DSN1	S481	NO	Mps1 (if -2 phos)	[ST][A-Z]([ST])[^DP]	[476]-ELTSFS*SQPLE-[486]
		DSN1	T491	NO	Mps1 (if -2 phos)	[ST][A-Z]([ST])[^DP]	[486]-EPLSDT*EEPDL-[496]
		DSN1	S523	NO	Mps1 (if -2 phos)	[ST][A-Z]([ST])[^DP]	[518]-ILNSHS*LALNE-[528]
		DSN1	T530	NO	Mps1	[DENC][A-Z]([ST])[^DP]	[525]-ALNEIT*NSKVN-[535]
		DSN1	S532	NO	Mps1 (if -2 phos)	[ST][A-Z]([ST])[^DP]	[527]-NEITNS*KVNKL-[537]
		DSN1	S546	YES	Ipl1	[RK][A-Z]([ST])[^P]	[541]-TMRKIS*SETDD-[551]
		DSN1	S554	YES	Mps1; Cdc5;	[DENC][A-Z]([ST])[^DP]; [DENC][A-Z]([ST])(?:[^PDEN]|[FMYI]);	[549]-TDDDHS*QVINP-[559]	Reported	Zhou X, et al. (2021) (PMID: 33481703)
		DSN1	S569	NO	Mps1 (if -2 phos)	[ST][A-Z]([ST])[^DP]	[564]-KGLSLS*FSKKL-[574]
		DSN1	S571	NO	Mps1 (if -2 phos)	[ST][A-Z]([ST])[^DP]	[566]-LSLSFS*KKLD-[575]
Ndc80 complex	YIL144W	NDC80	53					11
		NDC80	T5	NO	Mps1 (if -2 phos)	[ST][A-Z]([ST])[^DP]	[1]-MQSST*STDQH-[10]
		NDC80	S6	NO	Mps1 (if -2 phos)	[ST][A-Z]([ST])[^DP]	[1]-MQSSTS*TDQHV-[11]
		NDC80	T21	NO	Ipl1	[RK][A-Z]([ST])[^P]	[16]-DPHRFT*SQIPT-[26]
		NDC80	T28	NO	Mps1 (if -2 phos)	[ST][A-Z]([ST])[^DP]	[23]-QIPTAT*SSQLR-[33]
		NDC80	S30	NO	Mps1 (if -2 phos)	[ST][A-Z]([ST])[^DP]	[25]-PTATSS*QLRRR-[35]
		NDC80	S37	YES	Ipl1	[RK][A-Z]([ST])[^P]	[32]-LRRRNS*TNQGL-[42]	Reported	Chen YC, et al. (2018) (PMID: 30516470); Akiyoshi B, et al. (2009) (PMID: 19822728); Holt LJ, et al. (2009) (PMID: 19779198); MacGilvray ME, et al. (2020) (PMID: 32597660); Zhou X, et al. (2021) (PMID: 33481703); Lanz MC, et al. (2021) (PMID: 33491328); Swaney DL, et al. (2013) (PMID: 23749301)
		NDC80	T38	YES	Mps1	[DENC][A-Z]([ST])[^DP]	[33]-RRRNST*NQGLT-[43]	Reported	Holt LJ, et al. (2009) (PMID: 19779198); Zhou X, et al. (2021) (PMID: 33481703); Breitkreutz A, et al. (2010) (PMID: 20489023)
		NDC80	S49	NO	Mps1; Cdc5;	[DENC][A-Z]([ST])[^DP]; [DENC][A-Z]([ST])(?:[^PDEN]|[FMYI]);	[44]-DMINKS*IARNT-[54]
		NDC80	T54	YES	Ipl1	[RK][A-Z]([ST])[^P]	[49]-SIARNT*ISGTG-[59]	Reported	Swaney DL, et al. (2013) (PMID: 23749301); Zhou X, et al. (2021) (PMID: 33481703); Chen J, et al. (2020) (PMID: 31919192); Breitkreutz A, et al. (2010) (PMID: 20489023); Akiyoshi B, et al. (2009) (PMID: 19822728)
		NDC80	S56	NO	Mps1 (if -2 phos)	[ST][A-Z]([ST])[^DP]	[51]-ARNTIS*GTGIP-[61]
		NDC80	T58	NO	Mps1 (if -2 phos)	[ST][A-Z]([ST])[^DP]	[53]-NTISGT*GIPTG-[63]
		NDC80	T71	YES	Ipl1	[RK][A-Z]([ST])[^P]	[66]-NKNKRT*RSTVA-[76]	Reported	Swaney DL, et al. (2013) (PMID: 23749301)
		NDC80	S73	YES	Mps1 (if -2 phos)	[ST][A-Z]([ST])[^DP]	[68]-NKRTRS*TVAGG-[78]
		NDC80	T74	YES	Ipl1	[RK][A-Z]([ST])[^P]	[69]-KRTRST*VAGGT-[79]	Reported	Akiyoshi B, et al. (2009) (PMID: 19822728)
		NDC80	T82	NO	Mps1; Cdc5;	[DENC][A-Z]([ST])[^DP]; [DENC][A-Z]([ST])(?:[^PDEN]|[FMYI]);	[77]-GGTNGT*ALALN-[87]
		NDC80	S90	NO	Mps1	[DENC][A-Z]([ST])[^DP]	[85]-ALNDKS*NSRNS-[95]
		NDC80	S92	NO	Mps1 (if -2 phos)	[ST][A-Z]([ST])[^DP]	[87]-NDKSNS*RNSVS-[97]
		NDC80	S95	YES	Ipl1	[RK][A-Z]([ST])[^P]	[90]-SNSRNS*VSRLS-[100]
		NDC80	S97	YES	Mps1 (if -2 phos)	[ST][A-Z]([ST])[^DP]	[92]-SRNSVS*RLSIN-[102]
		NDC80	S100	NO	Ipl1	[RK][A-Z]([ST])[^P]	[95]-SVSRLS*INQLG-[105]	Reported	Lanz MC, et al. (2021) (PMID: 33491328)
		NDC80	S182	NO	Mps1 (if -2 phos)	[ST][A-Z]([ST])[^DP]	[177]-YGFTKS*IENEI-[187]
		NDC80	S205	NO	Mps1; Cdc5;	[DENC][A-Z]([ST])[^DP]; [DENC][A-Z]([ST])(?:[^PDEN]|[FMYI]);	[200]-ESINKS*QISAV-[210]
		NDC80	S242	NO	Mps1; Cdc5;	[DENC][A-Z]([ST])[^DP]; [DENC][A-Z]([ST])(?:[^PDEN]|[FMYI]);	[237]-NKVDRS*LINQN-[247]
		NDC80	T252	YES	Mps1; Cdc5;	[DENC][A-Z]([ST])[^DP]; [DENC][A-Z]([ST])(?:[^PDEN]|[FMYI]);	[247]-NTQEIT*ILSQP-[257]	Reported	Zhou X, et al. (2021) (PMID: 33481703)
		NDC80	S286	NO	Mps1 (if -2 phos)	[ST][A-Z]([ST])[^DP]	[281]-DYFTES*YKSFL-[291]
		NDC80	S300	NO	Mps1; Cdc5;	[DENC][A-Z]([ST])[^DP]; [DENC][A-Z]([ST])(?:[^PDEN]|[FMYI]);	[295]-DNYEPS*MQELK-[305]
		NDC80	S340	NO	Ipl1	[RK][A-Z]([ST])[^P]	[335]-EVMKIS*QKIKT-[345]
		NDC80	T346	NO	Ipl1	[RK][A-Z]([ST])[^P]	[341]-QKIKTT*REKWK-[351]
		NDC80	S357	NO	Mps1 (if -2 phos)	[ST][A-Z]([ST])[^DP]	[352]-ALKSDS*NKYEN-[362]
		NDC80	S400	NO	Mps1	[DENC][A-Z]([ST])[^DP]	[395]-LQSNIS*ELHKI-[405]
		NDC80	T427	NO	Ipl1	[RK][A-Z]([ST])[^P]	[422]-EREKLT*RELDK-[432]
		NDC80	T441	NO	Ipl1	[RK][A-Z]([ST])[^P]	[436]-QSDKLT*SSIKS-[446]
		NDC80	S443	NO	Mps1 (if -2 phos)	[ST][A-Z]([ST])[^DP]	[438]-DKLTSS*IKSRK-[448]
		NDC80	S468	NO	Mps1; Cdc5;	[DENC][A-Z]([ST])[^DP]; [DENC][A-Z]([ST])(?:[^PDEN]|[FMYI]);	[463]-RQYDSS*IQNLT-[473]
		NDC80	T473	NO	Mps1; Cdc5;	[DENC][A-Z]([ST])[^DP]; [DENC][A-Z]([ST])(?:[^PDEN]|[FMYI]);	[468]-SIQNLT*RSRSQ-[478]
		NDC80	S475	NO	Mps1 (if -2 phos)	[ST][A-Z]([ST])[^DP]	[470]-QNLTRS*RSQLG-[480]
		NDC80	S477	NO	Mps1 (if -2 phos)	[ST][A-Z]([ST])[^DP]	[472]-LTRSRS*QLGHN-[482]	Reported	Lanz MC, et al. (2021) (PMID: 33491328)
		NDC80	S486	NO	Mps1; Cdc5; Cdc5 (if +1 phos);	[DENC][A-Z]([ST])[^DP]; [DENC][A-Z]([ST])(?:[^PDEN]|[FMYI]); [DENC][A-Z]([ST])[ST];	[481]-HNVNDS*SLKIN-[491]	Reported	Swaney DL, et al. (2013) (PMID: 23749301); Lanz MC, et al. (2021) (PMID: 33491328)
		NDC80	S487	YES	Mps1; Cdc5;	[DENC][A-Z]([ST])[^DP]; [DENC][A-Z]([ST])(?:[^PDEN]|[FMYI]);	[482]-NVNDSS*LKINI-[492]	Reported	Swaney DL, et al. (2013) (PMID: 23749301)
		NDC80	S493	NO	Mps1	[DENC][A-Z]([ST])[^DP]	[488]-LKINIS*ENLLD-[498]
		NDC80	S515	NO	Ipl1	[RK][A-Z]([ST])[^P]	[510]-LFPKGS*GINES-[520]
		NDC80	S520	NO	Mps1; Cdc5;	[DENC][A-Z]([ST])[^DP]; [DENC][A-Z]([ST])(?:[^PDEN]|[FMYI]);	[515]-SGINES*IKKSI-[525]
		NDC80	S524	NO	Ipl1	[RK][A-Z]([ST])[^P]	[519]-ESIKKS*ILKLN-[529]
		NDC80	T545	NO	Mps1; Cdc5;	[DENC][A-Z]([ST])[^DP]; [DENC][A-Z]([ST])(?:[^PDEN]|[FMYI]);	[540]-EKDNIT*LEKDI-[550]
		NDC80	T561	NO	Mps1; Cdc5;	[DENC][A-Z]([ST])[^DP]; [DENC][A-Z]([ST])(?:[^PDEN]|[FMYI]);	[556]-DINEKT*QINEK-[566]
		NDC80	S572	NO	Mps1	[DENC][A-Z]([ST])[^DP]	[567]-LELELS*EANSK-[577]
		NDC80	S581	NO	Mps1; Cdc5;	[DENC][A-Z]([ST])[^DP]; [DENC][A-Z]([ST])(?:[^PDEN]|[FMYI]);	[576]-SKFELS*KQENE-[586]
		NDC80	S606	NO	Mps1	[DENC][A-Z]([ST])[^DP]	[601]-KKINDS*NLLMK-[611]
		NDC80	S615	NO	Ipl1	[RK][A-Z]([ST])[^P]	[610]-MKTKIS*DAEEL-[620]
		NDC80	T624	NO	Mps1 (if -2 phos)	[ST][A-Z]([ST])[^DP]	[619]-ELVTST*ELKLE-[629]
		NDC80	T653	NO	Mps1; Cdc5; Cdc5 (if +1 phos);	[DENC][A-Z]([ST])[^DP]; [DENC][A-Z]([ST])(?:[^PDEN]|[FMYI]); [DENC][A-Z]([ST])[ST];	[648]-HVIDIT*SKFKI-[658]
		NDC80	S667	NO	Mps1	[DENC][A-Z]([ST])[^DP]	[662]-SSLENS*ENELG-[672]
		NDC80	T690	YES	Mps1	[DENC][A-Z]([ST])[^DP]	[685]-TEHNVT*-[690]	Reported	Zhou X, et al. (2021) (PMID: 33481703); Breitkreutz A, et al. (2010) (PMID: 20489023); Lanz MC, et al. (2021) (PMID: 33491328); Swaney DL, et al. (2013) (PMID: 23749301)
Ndc80 complex	YOL069W	NUF2	19					1
		NUF2	S34	NO	Mps1; Cdc5;	[DENC][A-Z]([ST])[^DP]; [DENC][A-Z]([ST])(?:[^PDEN]|[FMYI]);	[29]-TQENIS*RPTSD-[39]
		NUF2	T37	NO	Ipl1	[RK][A-Z]([ST])[^P]	[32]-NISRPT*SDYMV-[42]
		NUF2	S64	NO	Mps1	[DENC][A-Z]([ST])[^DP]	[59]-SLLNSS*NQETG-[69]
		NUF2	S142	NO	Mps1; Cdc5;	[DENC][A-Z]([ST])[^DP]; [DENC][A-Z]([ST])(?:[^PDEN]|[FMYI]);	[137]-MFDCNS*FILQM-[147]
		NUF2	T203	NO	Ipl1	[RK][A-Z]([ST])[^P]	[198]-QLKKLT*KIQET-[208]
		NUF2	S210	NO	Mps1 (if -2 phos)	[ST][A-Z]([ST])[^DP]	[205]-IQETLS*IDYND-[215]
		NUF2	S219	NO	Ipl1	[RK][A-Z]([ST])[^P]	[214]-NDYKIS*KQSIF-[224]
		NUF2	S222	NO	Ipl1	[RK][A-Z]([ST])[^P]	[217]-KISKQS*IFKDL-[227]
		NUF2	S248	YES	Ipl1	[RK][A-Z]([ST])[^P]	[243]-KLIKIS*NTDME-[253]
		NUF2	S256	NO	Mps1	[DENC][A-Z]([ST])[^DP]	[251]-DMEELS*EGIKE-[261]
		NUF2	T272	NO	Ipl1	[RK][A-Z]([ST])[^P]	[267]-IQRKKT*LDDLT-[277]
		NUF2	T277	NO	Mps1; Cdc5;	[DENC][A-Z]([ST])[^DP]; [DENC][A-Z]([ST])(?:[^PDEN]|[FMYI]);	[272]-TLDDLT*AQQKN-[282]
		NUF2	T288	NO	Mps1 (if -2 phos)	[ST][A-Z]([ST])[^DP]	[283]-LQDTVT*TFETI-[293]
		NUF2	T314	NO	Mps1	[DENC][A-Z]([ST])[^DP]	[309]-QESNRT*ETELV-[319]
		NUF2	T316	NO	Mps1 (if -2 phos)	[ST][A-Z]([ST])[^DP]	[311]-SNRTET*ELVGL-[321]
		NUF2	S362	NO	Ipl1	[RK][A-Z]([ST])[^P]	[357]-NLEKLS*QDTKE-[367]	Reported	Lanz MC, et al. (2021) (PMID: 33491328)
		NUF2	S369	NO	Mps1; Cdc5;	[DENC][A-Z]([ST])[^DP]; [DENC][A-Z]([ST])(?:[^PDEN]|[FMYI]);	[364]-DTKEES*RLNDT-[374]
		NUF2	T374	YES	Mps1; Cdc5;	[DENC][A-Z]([ST])[^DP]; [DENC][A-Z]([ST])(?:[^PDEN]|[FMYI]);	[369]-SRLNDT*KLMDL-[379]
		NUF2	S433	NO	Mps1; Cdc5;	[DENC][A-Z]([ST])[^DP]; [DENC][A-Z]([ST])(?:[^PDEN]|[FMYI]);	[428]-IEIEYS*LLSGH-[438]
Ndc80 complex	YMR117C	SPC24	13					3
		SPC24	S21	NO	Ipl1	[RK][A-Z]([ST])[^P]	[16]-KEVRES*FDIQQ-[26]
		SPC24	S45	NO	Mps1	[DENC][A-Z]([ST])[^DP]	[40]-VIKEES*EARIS-[50]
		SPC24	S50	NO	Ipl1	[RK][A-Z]([ST])[^P]	[45]-SEARIS*KEHSK-[55]
		SPC24	S54	NO	Mps1; Cdc5;	[DENC][A-Z]([ST])[^DP]; [DENC][A-Z]([ST])(?:[^PDEN]|[FMYI]);	[49]-ISKEHS*KVSES-[59]
		SPC24	S57	NO	Ipl1	[RK][A-Z]([ST])[^P]	[52]-EHSKVS*ESNKK-[62]
		SPC24	S59	NO	Mps1 (if -2 phos)	[ST][A-Z]([ST])[^DP]	[54]-SKVSES*NKKLN-[64]
		SPC24	T80	NO	Mps1	[DENC][A-Z]([ST])[^DP]	[75]-GDLEYT*NEESN-[85]
		SPC24	S84	NO	Mps1	[DENC][A-Z]([ST])[^DP]	[79]-YTNEES*NEFGS-[89]
		SPC24	S125	NO	Ipl1	[RK][A-Z]([ST])[^P]	[120]-LYLKDS*EIIST-[130]
		SPC24	T130	YES	Cdk1	([ST])[P](?:[A-Z][KR])?	[125]-SEIIST*PNGSK-[135]	Reported	Albuquerque CP, et al. (2008) (PMID: 18407956); Zhou X, et al. (2021) (PMID: 33481703); MacGilvray ME, et al. (2020) (PMID: 32597660); Swaney DL, et al. (2013) (PMID: 23749301); Lanz MC, et al. (2021) (PMID: 33491328); Breitkreutz A, et al. (2010) (PMID: 20489023); Pultz D, et al. (2012) (PMID: 22218487)
		SPC24	S134	YES	Mps1; Cdc5;	[DENC][A-Z]([ST])[^DP]; [DENC][A-Z]([ST])(?:[^PDEN]|[FMYI]);	[129]-STPNGS*KIKAK-[139]	Reported	Lanz MC, et al. (2021) (PMID: 33491328)
		SPC24	S149	YES	Mps1; Cdc5;	[DENC][A-Z]([ST])[^DP]; [DENC][A-Z]([ST])(?:[^PDEN]|[FMYI]);	[144]-ELEEQS*AVTPE-[154]
		SPC24	T152	YES	Cdk1	([ST])[P](?:[A-Z][KR])?	[147]-EQSAVT*PEANE-[157]	Reported	Lanz MC, et al. (2021) (PMID: 33491328)
Ndc80 complex	YER018C	SPC25	7					1
		SPC25	T80	NO	Mps1 (if -2 phos)	[ST][A-Z]([ST])[^DP]	[75]-QQATNT*TREQW-[85]
		SPC25	T81	NO	Mps1; Cdc5;	[DENC][A-Z]([ST])[^DP]; [DENC][A-Z]([ST])(?:[^PDEN]|[FMYI]);	[76]-QATNTT*REQWR-[86]
		SPC25	S93	NO	Ipl1	[RK][A-Z]([ST])[^P]	[88]-YHERES*ELSRR-[98]
		SPC25	S96	NO	Mps1; Cdc5;	[DENC][A-Z]([ST])[^DP]; [DENC][A-Z]([ST])(?:[^PDEN]|[FMYI]);	[91]-RESELS*RRQST-[101]
		SPC25	S100	YES	Ipl1	[RK][A-Z]([ST])[^P]	[95]-LSRRQS*TLAAQ-[105]	Reported	MacGilvray ME, et al. (2020) (PMID: 32597660); Lanz MC, et al. (2021) (PMID: 33491328)
		SPC25	S167	NO	Mps1; Cdc5;	[DENC][A-Z]([ST])[^DP]; [DENC][A-Z]([ST])(?:[^PDEN]|[FMYI]);	[162]-VFGDDS*RCWIE-[172]
		SPC25	T195	NO	Ipl1	[RK][A-Z]([ST])[^P]	[190]-PKSRAT*LEHVL-[200]
Spc105 complex	YGL093W	SPC105	80					15
		SPC105	S7	NO	Mps1; Cdc5;	[DENC][A-Z]([ST])[^DP]; [DENC][A-Z]([ST])(?:[^PDEN]|[FMYI]);	[2]-NVDERS*RIGGR-[12]
		SPC105	S28	NO	Mps1; Cdc5; Cdc5 (if +1 phos);	[DENC][A-Z]([ST])[^DP]; [DENC][A-Z]([ST])(?:[^PDEN]|[FMYI]); [DENC][A-Z]([ST])[ST];	[23]-LKQNQS*SQMTS-[33]
		SPC105	S34	NO	Mps1 (if -2 phos)	[ST][A-Z]([ST])[^DP]	[29]-SQMTSS*FLENP-[39]
		SPC105	S57	NO	Mps1	[DENC][A-Z]([ST])[^DP]	[52]-EVLDGS*NTTSR-[62]
		SPC105	T59	YES	Mps1 (if -2 phos)	[ST][A-Z]([ST])[^DP]	[54]-LDGSNT*TSRIN-[64]
		SPC105	T60	NO	Mps1; Cdc5; Cdc5 (if +1 phos);	[DENC][A-Z]([ST])[^DP]; [DENC][A-Z]([ST])(?:[^PDEN]|[FMYI]); [DENC][A-Z]([ST])[ST];	[55]-DGSNTT*SRINT-[65]	Reported	Zhou X, et al. (2021) (PMID: 33481703)
		SPC105	S61	NO	Mps1 (if -2 phos)	[ST][A-Z]([ST])[^DP]	[56]-GSNTTS*RINTS-[66]	Reported	Swaney DL, et al. (2013) (PMID: 23749301)
		SPC105	S66	YES	Mps1	[DENC][A-Z]([ST])[^DP]	[61]-SRINTS*NLQSM-[71]
		SPC105	S77	YES	Ipl1	[RK][A-Z]([ST])[^P]	[72]-VKRRVS*FAPDV-[82]	Reported	Holt LJ, et al. (2009) (PMID: 19779198); Lanz MC, et al. (2021) (PMID: 33491328); Albuquerque CP, et al. (2008) (PMID: 18407956)
		SPC105	T83	YES	Mps1; Cdc5;	[DENC][A-Z]([ST])[^DP]; [DENC][A-Z]([ST])(?:[^PDEN]|[FMYI]);	[78]-FAPDVT*LHSFT-[88]
		SPC105	T88	NO	Mps1 (if -2 phos)	[ST][A-Z]([ST])[^DP]	[83]-TLHSFT*FVPEQ-[93]
		SPC105	T105	YES	Ipl1	[RK][A-Z]([ST])[^P]	[100]-PRRRKT*STNSP-[110]
		SPC105	S106	YES	Ipl1	[RK][A-Z]([ST])[^P]	[101]-RRRKTS*TNSPT-[111]
		SPC105	T107	YES	Mps1 (if -2 phos)	[ST][A-Z]([ST])[^DP]	[102]-RRKTST*NSPTK-[112]
		SPC105	S109	YES	Cdk1	([ST])[P](?:[A-Z][KR])?	[104]-KTSTNS*PTKIS-[114]	Reported	Lanz MC, et al. (2021) (PMID: 33491328); MacGilvray ME, et al. (2020) (PMID: 32597660)
		SPC105	T111	YES	Mps1 (if -2 phos)	[ST][A-Z]([ST])[^DP]	[106]-STNSPT*KISSQ-[116]
		SPC105	S114	YES	Ipl1	[RK][A-Z]([ST])[^P]	[109]-SPTKIS*SQEEP-[119]	Reported	Lanz MC, et al. (2021) (PMID: 33491328)
		SPC105	T124	NO	Mps1 (if -2 phos)	[ST][A-Z]([ST])[^DP]	[119]-PLVTST*QIDDA-[129]
		SPC105	T135	NO	Mps1; Cdc5;	[DENC][A-Z]([ST])[^DP]; [DENC][A-Z]([ST])(?:[^PDEN]|[FMYI]);	[130]-RTEEKT*AAEED-[140]
		SPC105	S144	YES	Mps1; Cdc5;	[DENC][A-Z]([ST])[^DP]; [DENC][A-Z]([ST])(?:[^PDEN]|[FMYI]);	[139]-EDPDTS*GMELT-[149]	Reported	Zhou X, et al. (2021) (PMID: 33481703); Swaney DL, et al. (2013) (PMID: 23749301); Lanz MC, et al. (2021) (PMID: 33491328)
		SPC105	T149	NO	Mps1	[DENC][A-Z]([ST])[^DP]	[144]-SGMELT*EPIVA-[154]	Reported	Zhou X, et al. (2021) (PMID: 33481703)
		SPC105	T155	NO	Cdk1	([ST])[P](?:[A-Z][KR])?	[150]-EPIVAT*PDSNK-[160]	Reported	Lanz MC, et al. (2021) (PMID: 33491328); Zhou X, et al. (2021) (PMID: 33481703)
		SPC105	S162	NO	Ipl1	[RK][A-Z]([ST])[^P]	[157]-DSNKAS*QHDPT-[167]
		SPC105	T167	NO	Mps1; Cdc5; Cdc5 (if +1 phos);	[DENC][A-Z]([ST])[^DP]; [DENC][A-Z]([ST])(?:[^PDEN]|[FMYI]); [DENC][A-Z]([ST])[ST];	[162]-SQHDPT*SMEMT-[172]
		SPC105	T172	YES	Mps1	[DENC][A-Z]([ST])[^DP]	[167]-TSMEMT*EVFPR-[177]
		SPC105	S194	NO	Mps1; Cdc5;	[DENC][A-Z]([ST])[^DP]; [DENC][A-Z]([ST])(?:[^PDEN]|[FMYI]);	[189]-ESIESS*QQIDD-[199]
		SPC105	T207	NO	Mps1; Cdc5;	[DENC][A-Z]([ST])[^DP]; [DENC][A-Z]([ST])(?:[^PDEN]|[FMYI]);	[202]-AVREET*MELTA-[212]
		SPC105	T211	NO	Mps1; Cdc5;	[DENC][A-Z]([ST])[^DP]; [DENC][A-Z]([ST])(?:[^PDEN]|[FMYI]);	[206]-ETMELT*AIHNV-[216]
		SPC105	S223	NO	Mps1 (if -2 phos)	[ST][A-Z]([ST])[^DP]	[218]-DYDSIS*KDTVE-[228]
		SPC105	T226	NO	Ipl1	[RK][A-Z]([ST])[^P]	[221]-SISKDT*VEGEP-[231]
		SPC105	T235	NO	Mps1	[DENC][A-Z]([ST])[^DP]	[230]-EPIDLT*EYESK-[240]
		SPC105	S248	NO	Mps1 (if -2 phos)	[ST][A-Z]([ST])[^DP]	[243]-VPNSVS*RSTGK-[253]
		SPC105	S250	YES	Mps1 (if -2 phos)	[ST][A-Z]([ST])[^DP]	[245]-NSVSRS*TGKSS-[255]
		SPC105	T251	NO	Ipl1	[RK][A-Z]([ST])[^P]	[246]-SVSRST*GKSSD-[256]
		SPC105	S255	NO	Ipl1	[RK][A-Z]([ST])[^P]	[250]-STGKSS*DYSVE-[260]
		SPC105	S258	YES	Mps1; Cdc5;	[DENC][A-Z]([ST])[^DP]; [DENC][A-Z]([ST])(?:[^PDEN]|[FMYI]);	[253]-KSSDYS*VERSN-[263]	Reported	Lanz MC, et al. (2021) (PMID: 33491328)
		SPC105	S262	NO	Mps1	[DENC][A-Z]([ST])[^DP]	[257]-YSVERS*NDKSD-[267]	Reported	Lanz MC, et al. (2021) (PMID: 33491328)
		SPC105	S269	NO	Mps1; Cdc5;	[DENC][A-Z]([ST])[^DP]; [DENC][A-Z]([ST])(?:[^PDEN]|[FMYI]);	[264]-DKSDLS*KSENK-[274]
		SPC105	S271	NO	Mps1 (if -2 phos)	[ST][A-Z]([ST])[^DP]	[266]-SDLSKS*ENKTN-[276]
		SPC105	T275	NO	Mps1	[DENC][A-Z]([ST])[^DP]	[270]-KSENKT*NSSQP-[280]
		SPC105	S277	NO	Mps1 (if -2 phos)	[ST][A-Z]([ST])[^DP]	[272]-ENKTNS*SQPME-[282]
		SPC105	S278	NO	Mps1; Cdc5;	[DENC][A-Z]([ST])[^DP]; [DENC][A-Z]([ST])(?:[^PDEN]|[FMYI]);	[273]-NKTNSS*QPMEI-[283]
		SPC105	T313	NO	Mps1; Cdc5;	[DENC][A-Z]([ST])[^DP]; [DENC][A-Z]([ST])(?:[^PDEN]|[FMYI]);	[308]-NEMELT*QIQTN-[318]
		SPC105	S329	YES	Cdk1	([ST])[P](?:[A-Z][KR])?	[324]-HHIDES*PSEKH-[334]	Reported	Lanz MC, et al. (2021) (PMID: 33491328); MacGilvray ME, et al. (2020) (PMID: 32597660); Zhou X, et al. (2021) (PMID: 33481703)
		SPC105	S331	NO	Mps1 (if -2 phos)	[ST][A-Z]([ST])[^DP]	[326]-IDESPS*EKHAF-[336]
		SPC105	T355	YES	Mps1 (if -2 phos)	[ST][A-Z]([ST])[^DP]	[350]-YAASVT*TPVKE-[360]
		SPC105	T356	YES	Cdk1	([ST])[P](?:[A-Z][KR])?	[351]-AASVTT*PVKEA-[361]	Reported	Holt LJ, et al. (2009) (PMID: 19779198); MacGilvray ME, et al. (2020) (PMID: 32597660); Lanz MC, et al. (2021) (PMID: 33491328); Swaney DL, et al. (2013) (PMID: 23749301); Albuquerque CP, et al. (2008) (PMID: 18407956); Breitkreutz A, et al. (2010) (PMID: 20489023); Zhou X, et al. (2021) (PMID: 33481703)
		SPC105	T364	YES	Ipl1	[RK][A-Z]([ST])[^P]	[359]-KEAKDT*SGEDN-[369]
		SPC105	S365	NO	Mps1; Cdc5;	[DENC][A-Z]([ST])[^DP]; [DENC][A-Z]([ST])(?:[^PDEN]|[FMYI]);	[360]-EAKDTS*GEDND-[370]	Reported	Lanz MC, et al. (2021) (PMID: 33491328)
		SPC105	S380	YES	Cdk1	([ST])[P](?:[A-Z][KR])?	[375]-MMEKMS*PITFS-[385]	Reported	Zhou X, et al. (2021) (PMID: 33481703); Swaney DL, et al. (2013) (PMID: 23749301); Soulard A, et al. (2010) (PMID: 20702584); Breitkreutz A, et al. (2010) (PMID: 20489023); Lanz MC, et al. (2021) (PMID: 33491328); Holt LJ, et al. (2009) (PMID: 19779198); Albuquerque CP, et al. (2008) (PMID: 18407956)
		SPC105	S395	NO	Mps1 (if -2 phos)	[ST][A-Z]([ST])[^DP]	[390]-KIGTRS*NDVFT-[400]
		SPC105	T408	NO	Mps1; Cdc5;	[DENC][A-Z]([ST])[^DP]; [DENC][A-Z]([ST])(?:[^PDEN]|[FMYI]);	[403]-PGTEDT*GMQTA-[413]
		SPC105	T434	NO	Mps1; Cdc5;	[DENC][A-Z]([ST])[^DP]; [DENC][A-Z]([ST])(?:[^PDEN]|[FMYI]);	[429]-KIVEKT*RLPEI-[439]
		SPC105	T455	NO	Mps1; Cdc5;	[DENC][A-Z]([ST])[^DP]; [DENC][A-Z]([ST])(?:[^PDEN]|[FMYI]);	[450]-PTQDYT*LREFI-[460]
		SPC105	S526	NO	Mps1; Cdc5;	[DENC][A-Z]([ST])[^DP]; [DENC][A-Z]([ST])(?:[^PDEN]|[FMYI]);	[521]-RSINES*KDKFK-[531]
		SPC105	S540	NO	Mps1; Cdc5;	[DENC][A-Z]([ST])[^DP]; [DENC][A-Z]([ST])(?:[^PDEN]|[FMYI]);	[535]-AQIDKS*HPPLL-[545]
		SPC105	S643	NO	Mps1 (if -2 phos)	[ST][A-Z]([ST])[^DP]	[638]-NLPSDS*YKPTL-[648]
		SPC105	T647	NO	Ipl1	[RK][A-Z]([ST])[^P]	[642]-DSYKPT*LMNRI-[652]
		SPC105	S665	NO	Mps1; Cdc5;	[DENC][A-Z]([ST])[^DP]; [DENC][A-Z]([ST])(?:[^PDEN]|[FMYI]);	[660]-ELMEHS*ISLSS-[670]
		SPC105	S667	NO	Mps1 (if -2 phos)	[ST][A-Z]([ST])[^DP]	[662]-MEHSIS*LSSSN-[672]
		SPC105	S669	NO	Mps1 (if -2 phos)	[ST][A-Z]([ST])[^DP]	[664]-HSISLS*SSNDF-[674]
		SPC105	S671	NO	Mps1 (if -2 phos)	[ST][A-Z]([ST])[^DP]	[666]-ISLSSS*NDFTQ-[676]
		SPC105	T675	YES	Mps1; Cdc5;	[DENC][A-Z]([ST])[^DP]; [DENC][A-Z]([ST])(?:[^PDEN]|[FMYI]);	[670]-SSNDFT*QEMRS-[680]
		SPC105	S689	NO	Ipl1	[RK][A-Z]([ST])[^P]	[684]-AIAKKS*NDILT-[694]
		SPC105	T723	NO	Ipl1	[RK][A-Z]([ST])[^P]	[718]-PKLRDT*LKILE-[728]
		SPC105	T731	NO	Mps1 (if -2 phos)	[ST][A-Z]([ST])[^DP]	[726]-ILESLT*GVRFL-[736]
		SPC105	S739	NO	Ipl1	[RK][A-Z]([ST])[^P]	[734]-RFLKFS*KATLS-[744]
		SPC105	T742	NO	Ipl1	[RK][A-Z]([ST])[^P]	[737]-KFSKAT*LSIAF-[747]
		SPC105	S744	NO	Mps1 (if -2 phos)	[ST][A-Z]([ST])[^DP]	[739]-SKATLS*IAFLQ-[749]
		SPC105	S776	NO	Mps1	[DENC][A-Z]([ST])[^DP]	[771]-KVMNDS*NNDDM-[781]
		SPC105	S782	NO	Mps1; Cdc5;	[DENC][A-Z]([ST])[^DP]; [DENC][A-Z]([ST])(?:[^PDEN]|[FMYI]);	[777]-NNDDMS*YHLFT-[787]
		SPC105	T831	NO	Ipl1	[RK][A-Z]([ST])[^P]	[826]-FPVKIT*QTEEE-[836]
		SPC105	T833	NO	Mps1 (if -2 phos)	[ST][A-Z]([ST])[^DP]	[828]-VKITQT*EEEEA-[838]
		SPC105	T851	NO	Mps1; Cdc5;	[DENC][A-Z]([ST])[^DP]; [DENC][A-Z]([ST])(?:[^PDEN]|[FMYI]);	[846]-DRRNKT*AFFYV-[856]
		SPC105	S886	NO	Cdk1	([ST])[P](?:[A-Z][KR])?	[881]-TQQDYS*PSREV-[891]	Reported	Lanz MC, et al. (2021) (PMID: 33491328)
		SPC105	S888	NO	Mps1 (if -2 phos)	[ST][A-Z]([ST])[^DP]	[883]-QDYSPS*REVLS-[893]
		SPC105	T897	NO	Ipl1	[RK][A-Z]([ST])[^P]	[892]-LSDRIT*HKISG-[902]
		SPC105	S901	NO	Ipl1	[RK][A-Z]([ST])[^P]	[896]-ITHKIS*GVLPS-[906]
		SPC105	T908	NO	Mps1 (if -2 phos)	[ST][A-Z]([ST])[^DP]	[903]-VLPSFT*KSRIH-[913]
		SPC105	S910	NO	Mps1 (if -2 phos)	[ST][A-Z]([ST])[^DP]	[905]-PSFTKS*RIHLE-[915]
Spc105 complex	YDR532C	KRE28	29					4
		KRE28	S5	NO	Mps1 (if -2 phos)	[ST][A-Z]([ST])[^DP]	[1]-MDTGS*ASIKD-[10]
		KRE28	S7	NO	Mps1 (if -2 phos)	[ST][A-Z]([ST])[^DP]	[2]-DTGSAS*IKDYE-[12]
		KRE28	S21	NO	Mps1; Cdc5;	[DENC][A-Z]([ST])[^DP]; [DENC][A-Z]([ST])(?:[^PDEN]|[FMYI]);	[16]-TDIEDS*IAVSS-[26]
		KRE28	T40	NO	Ipl1	[RK][A-Z]([ST])[^P]	[35]-LRLKNT*LHEIT-[45]	Reported	Holt LJ, et al. (2009) (PMID: 19779198)
		KRE28	T45	NO	Mps1; Cdc5; Cdc5 (if +1 phos);	[DENC][A-Z]([ST])[^DP]; [DENC][A-Z]([ST])(?:[^PDEN]|[FMYI]); [DENC][A-Z]([ST])[ST];	[40]-TLHEIT*SSILA-[50]	Reported	Holt LJ, et al. (2009) (PMID: 19779198)
		KRE28	S47	NO	Mps1 (if -2 phos)	[ST][A-Z]([ST])[^DP]	[42]-HEITSS*ILAIN-[52]	Reported	Holt LJ, et al. (2009) (PMID: 19779198)
		KRE28	S66	NO	Mps1; Cdc5;	[DENC][A-Z]([ST])[^DP]; [DENC][A-Z]([ST])(?:[^PDEN]|[FMYI]);	[61]-LRNDES*LDVEG-[71]	Reported	Lanz MC, et al. (2021) (PMID: 33491328)
		KRE28	T98	NO	Ipl1	[RK][A-Z]([ST])[^P]	[93]-ELLKLT*YLEQE-[103]
		KRE28	T112	NO	Ipl1	[RK][A-Z]([ST])[^P]	[107]-YFFRFT*LSSTK-[117]
		KRE28	S114	NO	Mps1 (if -2 phos)	[ST][A-Z]([ST])[^DP]	[109]-FRFTLS*STKPL-[119]
		KRE28	T116	NO	Mps1 (if -2 phos)	[ST][A-Z]([ST])[^DP]	[111]-FTLSST*KPLQL-[121]
		KRE28	S144	NO	Mps1	[DENC][A-Z]([ST])[^DP]	[139]-LKEEIS*NVQES-[149]
		KRE28	T180	NO	Mps1; Cdc5;	[DENC][A-Z]([ST])[^DP]; [DENC][A-Z]([ST])(?:[^PDEN]|[FMYI]);	[175]-LYLEAT*GDIEN-[185]
		KRE28	T197	NO	Mps1	[DENC][A-Z]([ST])[^DP]	[192]-ELKNLT*NKEDK-[202]
		KRE28	T210	NO	Ipl1	[RK][A-Z]([ST])[^P]	[205]-MGEKDT*ILNSS-[215]
		KRE28	T224	NO	Mps1; Cdc5;	[DENC][A-Z]([ST])[^DP]; [DENC][A-Z]([ST])(?:[^PDEN]|[FMYI]);	[219]-DFVEET*YTNWQ-[229]
		KRE28	T226	NO	Mps1 (if -2 phos)	[ST][A-Z]([ST])[^DP]	[221]-VEETYT*NWQKL-[231]
		KRE28	T242	NO	Ipl1	[RK][A-Z]([ST])[^P]	[237]-QNQRLT*KELKE-[247]
		KRE28	S262	NO	Mps1; Cdc5;	[DENC][A-Z]([ST])[^DP]; [DENC][A-Z]([ST])(?:[^PDEN]|[FMYI]);	[257]-RKGEQS*KKEDS-[267]
		KRE28	S267	NO	Mps1; Cdc5;	[DENC][A-Z]([ST])[^DP]; [DENC][A-Z]([ST])(?:[^PDEN]|[FMYI]);	[262]-SKKEDS*GHLMA-[272]
		KRE28	S275	NO	Mps1	[DENC][A-Z]([ST])[^DP]	[270]-LMANES*ELCQS-[280]
		KRE28	S280	NO	Mps1; Cdc5;	[DENC][A-Z]([ST])[^DP]; [DENC][A-Z]([ST])(?:[^PDEN]|[FMYI]);	[275]-SELCQS*INLLT-[285]
		KRE28	S297	NO	Ipl1	[RK][A-Z]([ST])[^P]	[292]-FLLKGS*KTTIL-[302]
		KRE28	T299	NO	Mps1 (if -2 phos)	[ST][A-Z]([ST])[^DP]	[294]-LKGSKT*TILNF-[304]
		KRE28	T300	NO	Ipl1	[RK][A-Z]([ST])[^P]	[295]-KGSKTT*ILNFE-[305]
		KRE28	T340	NO	Mps1; Cdc5;	[DENC][A-Z]([ST])[^DP]; [DENC][A-Z]([ST])(?:[^PDEN]|[FMYI]);	[335]-MIKDIT*ILQKA-[345]
		KRE28	S356	NO	Mps1; Cdc5; Cdc5 (if +1 phos);	[DENC][A-Z]([ST])[^DP]; [DENC][A-Z]([ST])(?:[^PDEN]|[FMYI]); [DENC][A-Z]([ST])[ST];	[351]-TDIEAS*SKFNN-[361]
		KRE28	T367	NO	Mps1; Cdc5;	[DENC][A-Z]([ST])[^DP]; [DENC][A-Z]([ST])(?:[^PDEN]|[FMYI]);	[362]-KYRNNT*KVQIF-[372]
		KRE28	T383	NO	Mps1	[DENC][A-Z]([ST])[^DP]	[378]-IISELT*N-[384]
Dam1 complex	YGR113W	DAM1	36					10
		DAM1	S13	NO	Mps1 (if -2 phos)	[ST][A-Z]([ST])[^DP]	[8]-LGTTRS*ATEYR-[18]
		DAM1	T15	NO	Mps1 (if -2 phos)	[ST][A-Z]([ST])[^DP]	[10]-TTRSAT*EYRLS-[20]	Reported	Lanz MC, et al. (2021) (PMID: 33491328)
		DAM1	S20	YES	Ipl1	[RK][A-Z]([ST])[^P]	[15]-TEYRLS*IGSAP-[25]	Reported	Swaney DL, et al. (2013) (PMID: 23749301); Soulard A, et al. (2010) (PMID: 20702584); Lanz MC, et al. (2021) (PMID: 33491328); Zhou X, et al. (2021) (PMID: 33481703); MacGilvray ME, et al. (2020) (PMID: 32597660); Holt LJ, et al. (2009) (PMID: 19779198)
		DAM1	S30	YES	Ipl1	[RK][A-Z]([ST])[^P]	[25]-PTSRRS*SMGES-[35]	Reported	Lanz MC, et al. (2021) (PMID: 33491328); Zhou X, et al. (2021) (PMID: 33481703); Soulard A, et al. (2010) (PMID: 20702584); MacGilvray ME, et al. (2020) (PMID: 32597660); Albuquerque CP, et al. (2008) (PMID: 18407956)
		DAM1	S31	YES	Ipl1	[RK][A-Z]([ST])[^P]	[26]-TSRRSS*MGESS-[36]	Reported	Zhou X, et al. (2021) (PMID: 33481703); Soulard A, et al. (2010) (PMID: 20702584); Swaney DL, et al. (2013) (PMID: 23749301); MacGilvray ME, et al. (2020) (PMID: 32597660); Lanz MC, et al. (2021) (PMID: 33491328); Albuquerque CP, et al. (2008) (PMID: 18407956); Holt LJ, et al. (2009) (PMID: 19779198)
		DAM1	S36	NO	Mps1; Cdc5; Cdc5 (if +1 phos);	[DENC][A-Z]([ST])[^DP]; [DENC][A-Z]([ST])(?:[^PDEN]|[FMYI]); [DENC][A-Z]([ST])[ST];	[31]-SMGESS*SLMKF-[41]
		DAM1	S37	NO	Mps1 (if -2 phos)	[ST][A-Z]([ST])[^DP]	[32]-MGESSS*LMKFA-[42]
		DAM1	S50	NO	Mps1 (if -2 phos)	[ST][A-Z]([ST])[^DP]	[45]-EGLTSS*VGEYN-[55]
		DAM1	T58	NO	Mps1; Cdc5;	[DENC][A-Z]([ST])[^DP]; [DENC][A-Z]([ST])(?:[^PDEN]|[FMYI]);	[53]-EYNENT*IQQLL-[63]
		DAM1	S73	NO	Mps1 (if -2 phos)	[ST][A-Z]([ST])[^DP]	[68]-RELSDS*IITLD-[78]
		DAM1	T82	NO	Mps1; Cdc5;	[DENC][A-Z]([ST])[^DP]; [DENC][A-Z]([ST])(?:[^PDEN]|[FMYI]);	[77]-LDSNFT*RLNFI-[87]
		DAM1	S97	NO	Mps1; Cdc5;	[DENC][A-Z]([ST])[^DP]; [DENC][A-Z]([ST])(?:[^PDEN]|[FMYI]);	[92]-ADLNES*LGSLL-[102]
		DAM1	S109	NO	Mps1 (if -2 phos)	[ST][A-Z]([ST])[^DP]	[104]-GIMSNS*WCVEF-[114]
		DAM1	S115	NO	Mps1; Cdc5;	[DENC][A-Z]([ST])[^DP]; [DENC][A-Z]([ST])(?:[^PDEN]|[FMYI]);	[110]-WCVEFS*QAPHD-[120]
		DAM1	S146	NO	Mps1	[DENC][A-Z]([ST])[^DP]	[141]-LVMELS*NMERG-[151]
		DAM1	S168	NO	Ipl1	[RK][A-Z]([ST])[^P]	[163]-DLAKAS*QNKQF-[173]
		DAM1	S198	NO	Ipl1	[RK][A-Z]([ST])[^P]	[193]-DKRKPS*KIGNN-[203]
		DAM1	T216	NO	Mps1; Cdc5; Cdc5 (if +1 phos);	[DENC][A-Z]([ST])[^DP]; [DENC][A-Z]([ST])(?:[^PDEN]|[FMYI]); [DENC][A-Z]([ST])[ST];	[211]-DYEDDT*SSEAS-[221]
		DAM1	S217	NO	Mps1; Cdc5; Cdc5 (if +1 phos);	[DENC][A-Z]([ST])[^DP]; [DENC][A-Z]([ST])(?:[^PDEN]|[FMYI]); [DENC][A-Z]([ST])[ST];	[212]-YEDDTS*SEASF-[222]
		DAM1	S218	NO	Mps1 (if -2 phos)	[ST][A-Z]([ST])[^DP]	[213]-EDDTSS*EASFV-[223]	Reported	Shimogawa MM, et al. (2006) (PMID: 16890524)
		DAM1	S221	NO	Mps1; Cdc5;	[DENC][A-Z]([ST])[^DP]; [DENC][A-Z]([ST])(?:[^PDEN]|[FMYI]);	[216]-TSSEAS*FVLNP-[226]	Reported	Shimogawa MM, et al. (2006) (PMID: 16890524)
		DAM1	T227	NO	Mps1	[DENC][A-Z]([ST])[^DP]	[222]-FVLNPT*NIGMS-[232]
		DAM1	S234	NO	Mps1 (if -2 phos)	[ST][A-Z]([ST])[^DP]	[229]-IGMSKS*SQGHV-[239]
		DAM1	S235	NO	Ipl1	[RK][A-Z]([ST])[^P]	[230]-GMSKSS*QGHVT-[240]
		DAM1	T242	NO	Mps1 (if -2 phos)	[ST][A-Z]([ST])[^DP]	[237]-GHVTKT*TRLNN-[247]
		DAM1	T243	NO	Ipl1	[RK][A-Z]([ST])[^P]	[238]-HVTKTT*RLNNN-[248]
		DAM1	T249	NO	Mps1	[DENC][A-Z]([ST])[^DP]	[244]-RLNNNT*NSKLR-[254]
		DAM1	S251	NO	Mps1 (if -2 phos)	[ST][A-Z]([ST])[^DP]	[246]-NNNTNS*KLRRK-[256]
		DAM1	S257	YES	Ipl1	[RK][A-Z]([ST])[^P]	[252]-KLRRKS*ILHTI-[262]	Reported	Holt LJ, et al. (2009) (PMID: 19779198); Lanz MC, et al. (2021) (PMID: 33491328); Swaney DL, et al. (2013) (PMID: 23749301); Zhou X, et al. (2021) (PMID: 33481703); Soulard A, et al. (2010) (PMID: 20702584)
		DAM1	S265	NO	Ipl1	[RK][A-Z]([ST])[^P]	[260]-HTIRNS*IASGA-[270]	Reported	Swaney DL, et al. (2013) (PMID: 23749301); Holt LJ, et al. (2009) (PMID: 19779198); Rødkær SV, et al. (2014) (PMID: 24909858); Zhou X, et al. (2021) (PMID: 33481703)
		DAM1	S292	YES	Ipl1	[RK][A-Z]([ST])[^P]	[287]-PNNRIS*LGSGA-[297]	Reported	Zhou X, et al. (2021) (PMID: 33481703); Holt LJ, et al. (2009) (PMID: 19779198); Lanz MC, et al. (2021) (PMID: 33491328); MacGilvray ME, et al. (2020) (PMID: 32597660); Swaney DL, et al. (2013) (PMID: 23749301); Soulard A, et al. (2010) (PMID: 20702584)
		DAM1	S311	NO	Ipl1	[RK][A-Z]([ST])[^P]	[306]-TKNRNS*MFSGR-[316]	Reported	Soulard A, et al. (2010) (PMID: 20702584); Rødkær SV, et al. (2014) (PMID: 24909858); Swaney DL, et al. (2013) (PMID: 23749301)
		DAM1	T322	NO	Ipl1	[RK][A-Z]([ST])[^P]	[317]-AERKPT*ESRHS-[327]
		DAM1	S324	NO	Mps1 (if -2 phos)	[ST][A-Z]([ST])[^DP]	[319]-RKPTES*RHSVA-[329]
		DAM1	S327	NO	Ipl1	[RK][A-Z]([ST])[^P]	[322]-TESRHS*VAKKT-[332]
		DAM1	T332	NO	Ipl1	[RK][A-Z]([ST])[^P]	[327]-SVAKKT*EKKIN-[337]
Dam1 complex	YDR016C	DAD1	7					4
		DAD1	S6	NO	Mps1 (if -2 phos)	[ST][A-Z]([ST])[^DP]	[1]-MMASTS*NDEEK-[11]	Reported	Lanz MC, et al. (2021) (PMID: 33491328)
		DAD1	T34	NO	Mps1; Cdc5;	[DENC][A-Z]([ST])[^DP]; [DENC][A-Z]([ST])(?:[^PDEN]|[FMYI]);	[29]-QEINET*MNSIL-[39]
		DAD1	S48	NO	Mps1; Cdc5;	[DENC][A-Z]([ST])[^DP]; [DENC][A-Z]([ST])(?:[^PDEN]|[FMYI]);	[43]-NGLNIS*LESSI-[53]
		DAD1	S52	NO	Mps1; Cdc5;	[DENC][A-Z]([ST])[^DP]; [DENC][A-Z]([ST])(?:[^PDEN]|[FMYI]);	[47]-ISLESS*IAVGR-[57]
		DAD1	S89	NO	Mps1 (if -2 phos)	[ST][A-Z]([ST])[^DP]	[84]-EQPTLS*QSKT-[93]	Reported	Lanz MC, et al. (2021) (PMID: 33491328); Chen SH, et al. (2010) (PMID: 20190278); Chen SH, et al. (2010) (PMID: 20190278); Zhou X, et al. (2021) (PMID: 33481703); Albuquerque CP, et al. (2008) (PMID: 18407956)
		DAD1	S91	YES	Mps1 (if -2 phos)	[ST][A-Z]([ST])[^DP]	[86]-PTLSQS*KT-[93]	Reported	Albuquerque CP, et al. (2008) (PMID: 18407956); Lanz MC, et al. (2021) (PMID: 33491328)
		DAD1	T93	NO	Mps1 (if -2 phos)	[ST][A-Z]([ST])[^DP]	[88]-LSQSKT*-[93]	Reported	Lanz MC, et al. (2021) (PMID: 33491328)
Dam1 complex	YKR083C	DAD2	6					0
		DAD2	T22	NO	Ipl1	[RK][A-Z]([ST])[^P]	[17]-SLQKIT*SLTDG-[27]
		DAD2	S64	NO	Mps1; Cdc5;	[DENC][A-Z]([ST])[^DP]; [DENC][A-Z]([ST])(?:[^PDEN]|[FMYI]);	[59]-IINNIS*QASLG-[69]
		DAD2	S86	NO	Ipl1	[RK][A-Z]([ST])[^P]	[81]-GPWKDS*KKKES-[91]
		DAD2	S91	NO	Ipl1	[RK][A-Z]([ST])[^P]	[86]-SKKKES*EQSNE-[96]
		DAD2	S94	NO	Mps1	[DENC][A-Z]([ST])[^DP]	[89]-KESEQS*NETGL-[99]
		DAD2	T97	NO	Mps1; Cdc5;	[DENC][A-Z]([ST])[^DP]; [DENC][A-Z]([ST])(?:[^PDEN]|[FMYI]);	[92]-EQSNET*GLEAQ-[102]
Dam1 complex	YBR233W-A	DAD3	6					2
		DAD3	S6	NO	Cdk1	([ST])[P](?:[A-Z][KR])?	[1]-MEHNLS*PLQQE-[11]	Reported	Lanz MC, et al. (2021) (PMID: 33491328)
		DAD3	T29	NO	Mps1; Cdc5;	[DENC][A-Z]([ST])[^DP]; [DENC][A-Z]([ST])(?:[^PDEN]|[FMYI]);	[24]-KALDET*IKELN-[34]
		DAD3	S36	NO	Mps1; Cdc5;	[DENC][A-Z]([ST])[^DP]; [DENC][A-Z]([ST])(?:[^PDEN]|[FMYI]);	[31]-KELNYS*QHRQQ-[41]
		DAD3	S49	NO	Cdk1	([ST])[P](?:[A-Z][KR])?	[44]-QQETVS*PDEIL-[54]
		DAD3	S74	NO	Ipl1	[RK][A-Z]([ST])[^P]	[69]-TLLKGS*VYSLI-[79]
		DAD3	S93	NO	Mps1 (if -2 phos)	[ST][A-Z]([ST])[^DP]	[88]-SLGSNS*-[93]	Reported	Lanz MC, et al. (2021) (PMID: 33491328)
Dam1 complex	YDR320C-A	DAD4	2					0
		DAD4	S26	NO	Mps1; Cdc5;	[DENC][A-Z]([ST])[^DP]; [DENC][A-Z]([ST])(?:[^PDEN]|[FMYI]);	[21]-KRLNES*VAILN-[31]
		DAD4	T65	NO	Mps1	[DENC][A-Z]([ST])[^DP]	[60]-FNLEAT*NNKKP-[70]
Dam1 complex	YKL052C	ASK1	26					13
		ASK1	S5	NO	Mps1 (if -2 phos)	[ST][A-Z]([ST])[^DP]	[1]-MDSAS*KEETL-[10]
		ASK1	T9	NO	Mps1; Cdc5;	[DENC][A-Z]([ST])[^DP]; [DENC][A-Z]([ST])(?:[^PDEN]|[FMYI]);	[4]-ASKEET*LEKLD-[14]
		ASK1	T18	NO	Mps1; Cdc5;	[DENC][A-Z]([ST])[^DP]; [DENC][A-Z]([ST])(?:[^PDEN]|[FMYI]);	[13]-LDQEIT*VNLQK-[23]
		ASK1	S29	NO	Mps1; Cdc5;	[DENC][A-Z]([ST])[^DP]; [DENC][A-Z]([ST])(?:[^PDEN]|[FMYI]);	[24]-IDSNLS*FCFHK-[34]	Reported	Lanz MC, et al. (2021) (PMID: 33491328)
		ASK1	T36	NO	Ipl1	[RK][A-Z]([ST])[^P]	[31]-CFHKIT*QDIIP-[41]
		ASK1	S47	NO	Mps1 (if -2 phos)	[ST][A-Z]([ST])[^DP]	[42]-HVATYS*EICER-[52]
		ASK1	T57	NO	Mps1	[DENC][A-Z]([ST])[^DP]	[52]-RIMDST*EWLGT-[62]
		ASK1	S104	NO	Mps1; Cdc5;	[DENC][A-Z]([ST])[^DP]; [DENC][A-Z]([ST])(?:[^PDEN]|[FMYI]);	[99]-SAEEAS*RQSQT-[109]	Reported	Lanz MC, et al. (2021) (PMID: 33491328)
		ASK1	S107	NO	Ipl1	[RK][A-Z]([ST])[^P]	[102]-EASRQS*QTDNG-[112]	Reported	Swaney DL, et al. (2013) (PMID: 23749301); Lanz MC, et al. (2021) (PMID: 33491328); Zhou X, et al. (2021) (PMID: 33481703); Albuquerque CP, et al. (2008) (PMID: 18407956)
		ASK1	S134	YES	Mps1; Cdc5;	[DENC][A-Z]([ST])[^DP]; [DENC][A-Z]([ST])(?:[^PDEN]|[FMYI]);	[129]-MFNNDS*IDDFH-[139]	Reported	Holt LJ, et al. (2009) (PMID: 19779198); Lanz MC, et al. (2021) (PMID: 33491328)
		ASK1	T144	NO	Mps1; Cdc5; Cdc5 (if +1 phos);	[DENC][A-Z]([ST])[^DP]; [DENC][A-Z]([ST])(?:[^PDEN]|[FMYI]); [DENC][A-Z]([ST])[ST];	[139]-HTANIT*STGQI-[149]
		ASK1	T146	NO	Mps1 (if -2 phos)	[ST][A-Z]([ST])[^DP]	[141]-ANITST*GQILK-[151]
		ASK1	T160	NO	Mps1; Cdc5;	[DENC][A-Z]([ST])[^DP]; [DENC][A-Z]([ST])(?:[^PDEN]|[FMYI]);	[155]-SSDEDT*GSEAV-[165]	Reported	Lanz MC, et al. (2021) (PMID: 33491328); Holt LJ, et al. (2009) (PMID: 19779198); Zhou X, et al. (2021) (PMID: 33481703)
		ASK1	S162	NO	Mps1 (if -2 phos)	[ST][A-Z]([ST])[^DP]	[157]-DEDTGS*EAVPS-[167]	Reported	Zhou X, et al. (2021) (PMID: 33481703)
		ASK1	T174	NO	Mps1; Cdc5;	[DENC][A-Z]([ST])[^DP]; [DENC][A-Z]([ST])(?:[^PDEN]|[FMYI]);	[169]-EQTDLT*GEGHG-[179]	Reported	Rødkær SV, et al. (2014) (PMID: 24909858); Lanz MC, et al. (2021) (PMID: 33491328); Zhou X, et al. (2021) (PMID: 33481703)
		ASK1	S188	YES	Mps1; Cdc5; Cdc5 (if +1 phos);	[DENC][A-Z]([ST])[^DP]; [DENC][A-Z]([ST])(?:[^PDEN]|[FMYI]); [DENC][A-Z]([ST])[ST];	[183]-DEQDES*TIQRQ-[193]	Reported	Swaney DL, et al. (2013) (PMID: 23749301); Lanz MC, et al. (2021) (PMID: 33491328); Zhou X, et al. (2021) (PMID: 33481703); Rødkær SV, et al. (2014) (PMID: 24909858)
		ASK1	T189	NO	Mps1; Cdc5;	[DENC][A-Z]([ST])[^DP]; [DENC][A-Z]([ST])(?:[^PDEN]|[FMYI]);	[184]-EQDEST*IQRQS-[194]	Reported	Rødkær SV, et al. (2014) (PMID: 24909858); Lanz MC, et al. (2021) (PMID: 33491328); Swaney DL, et al. (2013) (PMID: 23749301); Zhou X, et al. (2021) (PMID: 33481703)
		ASK1	S194	NO	Ipl1	[RK][A-Z]([ST])[^P]	[189]-TIQRQS*RKRKI-[199]
		ASK1	S200	YES	Ipl1	[RK][A-Z]([ST])[^P]	[195]-RKRKIS*LLLQQ-[205]	Reported	Lanz MC, et al. (2021) (PMID: 33491328); Holt LJ, et al. (2009) (PMID: 19779198); Albuquerque CP, et al. (2008) (PMID: 18407956)
		ASK1	S211	NO	Mps1 (if -2 phos)	[ST][A-Z]([ST])[^DP]	[206]-QYGSSS*SMVPS-[216]
		ASK1	S212	NO	Mps1 (if -2 phos)	[ST][A-Z]([ST])[^DP]	[207]-YGSSSS*MVPSP-[217]
		ASK1	S216	YES	Cdk1	([ST])[P](?:[A-Z][KR])?	[211]-SSMVPS*PIVPN-[221]	Reported	Gutierrez A, et al. (2020) (PMID: 32946748)
		ASK1	S244	YES	Mps1	[DENC][A-Z]([ST])[^DP]	[239]-NDDENS*NNIES-[249]	Reported	Lanz MC, et al. (2021) (PMID: 33491328); Swaney DL, et al. (2013) (PMID: 23749301)
		ASK1	S250	YES	Cdk1	([ST])[P](?:[A-Z][KR])?	[245]-NNIESS*PLKQG-[255]	Reported	Holt LJ, et al. (2009) (PMID: 19779198); Lanz MC, et al. (2021) (PMID: 33491328); Zhou X, et al. (2021) (PMID: 33481703); Gutierrez A, et al. (2020) (PMID: 32946748)
		ASK1	S275	YES	Mps1; Cdc5; Cdc5 (if +1 phos);	[DENC][A-Z]([ST])[^DP]; [DENC][A-Z]([ST])(?:[^PDEN]|[FMYI]); [DENC][A-Z]([ST])[ST];	[270]-PDEEES*TKEVP-[280]
		ASK1	T276	YES	Mps1; Cdc5;	[DENC][A-Z]([ST])[^DP]; [DENC][A-Z]([ST])(?:[^PDEN]|[FMYI]);	[271]-DEEEST*KEVPK-[281]
Dam1 complex	YGL061C	DUO1	26					3
		DUO1	S5	YES	Mps1; Cdc5;	[DENC][A-Z]([ST])[^DP]; [DENC][A-Z]([ST])(?:[^PDEN]|[FMYI]);	[1]-MSEQS*QLDDS-[10]	Reported	Lanz MC, et al. (2021) (PMID: 33491328)
		DUO1	S10	NO	Mps1; Cdc5; Cdc5 (if +1 phos);	[DENC][A-Z]([ST])[^DP]; [DENC][A-Z]([ST])(?:[^PDEN]|[FMYI]); [DENC][A-Z]([ST])[ST];	[5]-SQLDDS*TIDKL-[15]
		DUO1	T11	NO	Mps1; Cdc5;	[DENC][A-Z]([ST])[^DP]; [DENC][A-Z]([ST])(?:[^PDEN]|[FMYI]);	[6]-QLDDST*IDKLI-[16]	Reported	Lanz MC, et al. (2021) (PMID: 33491328); Pultz D, et al. (2012) (PMID: 22218487)
		DUO1	T30	YES	Mps1; Cdc5; Cdc5 (if +1 phos);	[DENC][A-Z]([ST])[^DP]; [DENC][A-Z]([ST])(?:[^PDEN]|[FMYI]); [DENC][A-Z]([ST])[ST];	[25]-SNLNNT*TNKFP-[35]
		DUO1	T31	YES	Mps1	[DENC][A-Z]([ST])[^DP]	[26]-NLNNTT*NKFPK-[36]
		DUO1	T38	NO	Ipl1	[RK][A-Z]([ST])[^P]	[33]-KFPKST*GGGAS-[43]
		DUO1	S47	YES	Mps1; Cdc5;	[DENC][A-Z]([ST])[^DP]; [DENC][A-Z]([ST])(?:[^PDEN]|[FMYI]);	[42]-ASDNIS*ANSNS-[52]
		DUO1	S52	NO	Mps1 (if -2 phos)	[ST][A-Z]([ST])[^DP]	[47]-SANSNS*IRSFN-[57]
		DUO1	T60	NO	Mps1 (if -2 phos)	[ST][A-Z]([ST])[^DP]	[55]-SFNSIT*TQSLL-[65]
		DUO1	S63	NO	Mps1 (if -2 phos)	[ST][A-Z]([ST])[^DP]	[58]-SITTQS*LLKES-[68]
		DUO1	S68	NO	Ipl1	[RK][A-Z]([ST])[^P]	[63]-SLLKES*ESLDK-[73]
		DUO1	S70	NO	Mps1 (if -2 phos)	[ST][A-Z]([ST])[^DP]	[65]-LKESES*LDKIT-[75]
		DUO1	T75	NO	Ipl1	[RK][A-Z]([ST])[^P]	[70]-SLDKIT*AMIKN-[80]
		DUO1	T82	NO	Mps1; Cdc5;	[DENC][A-Z]([ST])[^DP]; [DENC][A-Z]([ST])(?:[^PDEN]|[FMYI]);	[77]-MIKNVT*AALKN-[87]
		DUO1	S102	NO	Mps1; Cdc5; Cdc5 (if +1 phos);	[DENC][A-Z]([ST])[^DP]; [DENC][A-Z]([ST])(?:[^PDEN]|[FMYI]); [DENC][A-Z]([ST])[ST];	[97]-HEVCKS*TNSIL-[107]
		DUO1	T103	NO	Ipl1	[RK][A-Z]([ST])[^P]	[98]-EVCKST*NSILD-[108]
		DUO1	S105	NO	Mps1 (if -2 phos)	[ST][A-Z]([ST])[^DP]	[100]-CKSTNS*ILDSW-[110]
		DUO1	T128	NO	Mps1; Cdc5;	[DENC][A-Z]([ST])[^DP]; [DENC][A-Z]([ST])(?:[^PDEN]|[FMYI]);	[123]-LMSDQT*YLKLI-[133]
		DUO1	S150	NO	Mps1; Cdc5; Cdc5 (if +1 phos);	[DENC][A-Z]([ST])[^DP]; [DENC][A-Z]([ST])(?:[^PDEN]|[FMYI]); [DENC][A-Z]([ST])[ST];	[145]-NDEDGS*TLHNV-[155]
		DUO1	T216	NO	Ipl1	[RK][A-Z]([ST])[^P]	[211]-GRVRKT*HVPAS-[221]
		DUO1	S225	NO	Ipl1	[RK][A-Z]([ST])[^P]	[220]-ASKRPS*GIPRV-[230]	Reported	Lanz MC, et al. (2021) (PMID: 33491328)
		DUO1	T231	NO	Ipl1	[RK][A-Z]([ST])[^P]	[226]-GIPRVT*NRWTK-[236]
		DUO1	T235	NO	Ipl1	[RK][A-Z]([ST])[^P]	[230]-VTNRWT*KPTAS-[240]
		DUO1	T238	NO	Ipl1	[RK][A-Z]([ST])[^P]	[233]-RWTKPT*ASSSR-[243]
		DUO1	S240	NO	Mps1 (if -2 phos)	[ST][A-Z]([ST])[^DP]	[235]-TKPTAS*SSRKM-[245]
		DUO1	S242	NO	Mps1 (if -2 phos)	[ST][A-Z]([ST])[^DP]	[237]-PTASSS*RKMF-[246]
Dam1 complex	YKL138C-A	HSK3	1					0
		HSK3	T27	NO	Mps1; Cdc5;	[DENC][A-Z]([ST])[^DP]; [DENC][A-Z]([ST])(?:[^PDEN]|[FMYI]);	[22]-NLQETT*KQLDI-[32]
Dam1 complex	YDR201W	SPC19	10					3
		SPC19	S8	NO	Mps1; Cdc5;	[DENC][A-Z]([ST])[^DP]; [DENC][A-Z]([ST])(?:[^PDEN]|[FMYI]);	[3]-DALEQS*VLALE-[13]
		SPC19	T15	NO	Mps1; Cdc5;	[DENC][A-Z]([ST])[^DP]; [DENC][A-Z]([ST])(?:[^PDEN]|[FMYI]);	[10]-LALEGT*VSVLK-[20]
		SPC19	S17	NO	Mps1 (if -2 phos)	[ST][A-Z]([ST])[^DP]	[12]-LEGTVS*VLKDS-[22]
		SPC19	S22	NO	Ipl1	[RK][A-Z]([ST])[^P]	[17]-SVLKDS*VESLK-[27]
		SPC19	S33	NO	Mps1; Cdc5; Cdc5 (if +1 phos);	[DENC][A-Z]([ST])[^DP]; [DENC][A-Z]([ST])(?:[^PDEN]|[FMYI]); [DENC][A-Z]([ST])[ST];	[28]-CANEPS*TNLAS-[38]
		SPC19	S58	NO	Mps1; Cdc5;	[DENC][A-Z]([ST])[^DP]; [DENC][A-Z]([ST])(?:[^PDEN]|[FMYI]);	[53]-YDVERS*KLDLI-[63]
		SPC19	S80	NO	Ipl1	[RK][A-Z]([ST])[^P]	[75]-DKLRKS*MGRMQ-[85]
		SPC19	S107	NO	Mps1; Cdc5;	[DENC][A-Z]([ST])[^DP]; [DENC][A-Z]([ST])(?:[^PDEN]|[FMYI]);	[102]-LKKNIS*MDDDD-[112]	Reported	Holt LJ, et al. (2009) (PMID: 19779198); Swaney DL, et al. (2013) (PMID: 23749301); Lanz MC, et al. (2021) (PMID: 33491328); Zhou X, et al. (2021) (PMID: 33481703)
		SPC19	S116	YES	Cdk1	([ST])[P](?:[A-Z][KR])?	[111]-DDALNS*PDMGQ-[121]	Reported	Zhou X, et al. (2021) (PMID: 33481703); Lanz MC, et al. (2021) (PMID: 33491328); Swaney DL, et al. (2013) (PMID: 23749301); Albuquerque CP, et al. (2008) (PMID: 18407956); Holt LJ, et al. (2009) (PMID: 19779198); Pultz D, et al. (2012) (PMID: 22218487)
		SPC19	T138	NO	Mps1 (if -2 phos)	[ST][A-Z]([ST])[^DP]	[133]-MMASST*NEELE-[143]	Reported	Zhou X, et al. (2021) (PMID: 33481703)
Dam1 complex	YKR037C	SPC34	18					1
		SPC34	S20	NO	Mps1 (if -2 phos)	[ST][A-Z]([ST])[^DP]	[15]-AVDSMS*TLYFK-[25]
		SPC34	S43	NO	Ipl1	[RK][A-Z]([ST])[^P]	[38]-ASNKAS*IRKDI-[48]
		SPC34	T49	NO	Mps1; Cdc5;	[DENC][A-Z]([ST])[^DP]; [DENC][A-Z]([ST])(?:[^PDEN]|[FMYI]);	[44]-IRKDIT*RLIKD-[54]
		SPC34	S72	NO	Ipl1	[RK][A-Z]([ST])[^P]	[67]-NPEKQS*VSRRD-[77]
		SPC34	S74	NO	Mps1 (if -2 phos)	[ST][A-Z]([ST])[^DP]	[69]-EKQSVS*RRDGK-[79]
		SPC34	T91	NO	Ipl1	[RK][A-Z]([ST])[^P]	[86]-VIKRDT*DMKRN-[96]
		SPC34	T130	NO	Ipl1	[RK][A-Z]([ST])[^P]	[125]-NKRRRT*ATTSG-[135]
		SPC34	T132	NO	Mps1 (if -2 phos)	[ST][A-Z]([ST])[^DP]	[127]-RRRTAT*TSGGG-[137]
		SPC34	S134	NO	Mps1 (if -2 phos)	[ST][A-Z]([ST])[^DP]	[129]-RTATTS*GGGLN-[139]
		SPC34	S156	NO	Mps1 (if -2 phos)	[ST][A-Z]([ST])[^DP]	[151]-SVISNS*SSGTF-[161]
		SPC34	S157	NO	Mps1; Cdc5; Cdc5 (if +1 phos);	[DENC][A-Z]([ST])[^DP]; [DENC][A-Z]([ST])(?:[^PDEN]|[FMYI]); [DENC][A-Z]([ST])[ST];	[152]-VISNSS*SGTFK-[162]
		SPC34	S158	NO	Mps1 (if -2 phos)	[ST][A-Z]([ST])[^DP]	[153]-ISNSSS*GTFKA-[163]
		SPC34	T160	NO	Mps1 (if -2 phos)	[ST][A-Z]([ST])[^DP]	[155]-NSSSGT*FKALS-[165]
		SPC34	S185	NO	Mps1; Cdc5;	[DENC][A-Z]([ST])[^DP]; [DENC][A-Z]([ST])(?:[^PDEN]|[FMYI]);	[180]-ALENGS*VLMEE-[190]
		SPC34	S192	YES	Mps1	[DENC][A-Z]([ST])[^DP]	[187]-LMEEES*NNQRR-[197]
		SPC34	T199	NO	Ipl1	[RK][A-Z]([ST])[^P]	[194]-NQRRKT*IFVED-[204]	Reported	Lanz MC, et al. (2021) (PMID: 33491328)
		SPC34	S262	NO	Mps1 (if -2 phos)	[ST][A-Z]([ST])[^DP]	[257]-RLKTMS*QYHPS-[267]
		SPC34	S269	NO	Mps1 (if -2 phos)	[ST][A-Z]([ST])[^DP]	[264]-YHPSSS*HDVAK-[274]
SAC	YOR026W	BUB3	19					0
		BUB3	S24	NO	Mps1 (if -2 phos)	[ST][A-Z]([ST])[^DP]	[19]-IIPSKS*LLLIT-[29]
		BUB3	S34	NO	Mps1; Cdc5;	[DENC][A-Z]([ST])[^DP]; [DENC][A-Z]([ST])(?:[^PDEN]|[FMYI]);	[29]-TSWDGS*LTVYK-[39]
		BUB3	T36	NO	Mps1 (if -2 phos)	[ST][A-Z]([ST])[^DP]	[31]-WDGSLT*VYKFD-[41]
		BUB3	S89	NO	Cdk1	([ST])[P](?:[A-Z][KR])?	[84]-VDLIGS*PSFQA-[94]
		BUB3	S91	NO	Mps1 (if -2 phos)	[ST][A-Z]([ST])[^DP]	[86]-LIGSPS*FQALT-[96]
		BUB3	T147	NO	Mps1; Cdc5;	[DENC][A-Z]([ST])[^DP]; [DENC][A-Z]([ST])(?:[^PDEN]|[FMYI]);	[142]-LNSNNT*KVKNK-[152]
		BUB3	S160	NO	Mps1 (if -2 phos)	[ST][A-Z]([ST])[^DP]	[155]-TMDTNS*SRLIV-[165]
		BUB3	S161	NO	Mps1; Cdc5;	[DENC][A-Z]([ST])[^DP]; [DENC][A-Z]([ST])(?:[^PDEN]|[FMYI]);	[156]-MDTNSS*RLIVG-[166]
		BUB3	S170	NO	Mps1; Cdc5;	[DENC][A-Z]([ST])[^DP]; [DENC][A-Z]([ST])(?:[^PDEN]|[FMYI]);	[165]-VGMNNS*QVQWF-[175]
		BUB3	T186	NO	Mps1; Cdc5;	[DENC][A-Z]([ST])[^DP]; [DENC][A-Z]([ST])(?:[^PDEN]|[FMYI]);	[181]-EDDNGT*IEESG-[191]
		BUB3	S190	NO	Mps1; Cdc5;	[DENC][A-Z]([ST])[^DP]; [DENC][A-Z]([ST])(?:[^PDEN]|[FMYI]);	[185]-GTIEES*GLKYQ-[195]
		BUB3	S213	NO	Mps1; Cdc5;	[DENC][A-Z]([ST])[^DP]; [DENC][A-Z]([ST])(?:[^PDEN]|[FMYI]);	[208]-GYACSS*IDGRV-[218]
		BUB3	S233	NO	Mps1; Cdc5;	[DENC][A-Z]([ST])[^DP]; [DENC][A-Z]([ST])(?:[^PDEN]|[FMYI]);	[228]-DDYNSS*KRFAF-[238]
		BUB3	T248	NO	Ipl1	[RK][A-Z]([ST])[^P]	[243]-LNLKDT*NLAYP-[253]
		BUB3	S260	NO	Cdk1	([ST])[P](?:[A-Z][KR])?	[255]-NSIEFS*PRHKF-[265]
		BUB3	S296	NO	Mps1; Cdc5;	[DENC][A-Z]([ST])[^DP]; [DENC][A-Z]([ST])(?:[^PDEN]|[FMYI]);	[291]-KFNEDS*VVKIA-[301]
		BUB3	T315	NO	Mps1; Cdc5;	[DENC][A-Z]([ST])[^DP]; [DENC][A-Z]([ST])(?:[^PDEN]|[FMYI]);	[310]-ATSDDT*FKTNA-[320]
		BUB3	T325	NO	Mps1; Cdc5;	[DENC][A-Z]([ST])[^DP]; [DENC][A-Z]([ST])(?:[^PDEN]|[FMYI]);	[320]-AAIDQT*IELNA-[330]
		BUB3	S331	NO	Mps1; Cdc5; Cdc5 (if +1 phos);	[DENC][A-Z]([ST])[^DP]; [DENC][A-Z]([ST])(?:[^PDEN]|[FMYI]); [DENC][A-Z]([ST])[ST];	[326]-IELNAS*SIYII-[336]
SAC	YGR188C	BUB1	73					12
		BUB1	T18	NO	Ipl1	[RK][A-Z]([ST])[^P]	[13]-ESDKDT*FPQSK-[23]	Reported	Lanz MC, et al. (2021) (PMID: 33491328)
		BUB1	S28	NO	Mps1 (if -2 phos)	[ST][A-Z]([ST])[^DP]	[23]-KGVSSS*QKEQH-[33]	Reported	Lanz MC, et al. (2021) (PMID: 33491328)
		BUB1	T39	NO	Mps1; Cdc5;	[DENC][A-Z]([ST])[^DP]; [DENC][A-Z]([ST])(?:[^PDEN]|[FMYI]);	[34]-SQLNQT*KIAYE-[44]
		BUB1	S71	NO	Mps1 (if -2 phos)	[ST][A-Z]([ST])[^DP]	[66]-IWISTS*YIEVD-[76]
		BUB1	S79	NO	Mps1 (if -2 phos)	[ST][A-Z]([ST])[^DP]	[74]-EVDSES*GQEVL-[84]
		BUB1	T87	NO	Ipl1	[RK][A-Z]([ST])[^P]	[82]-EVLRST*MERCL-[92]
		BUB1	T129	NO	Mps1; Cdc5;	[DENC][A-Z]([ST])[^DP]; [DENC][A-Z]([ST])(?:[^PDEN]|[FMYI]);	[124]-HESENT*FKYMF-[134]
		BUB1	S143	NO	Ipl1	[RK][A-Z]([ST])[^P]	[138]-IGTKLS*LFYEE-[148]
		BUB1	S150	NO	Mps1; Cdc5;	[DENC][A-Z]([ST])[^DP]; [DENC][A-Z]([ST])(?:[^PDEN]|[FMYI]);	[145]-FYEEFS*KLLEN-[155]
		BUB1	S185	NO	Mps1 (if -2 phos)	[ST][A-Z]([ST])[^DP]	[180]-LLRSLS*NYEDR-[190]
		BUB1	S230	NO	Mps1 (if -2 phos)	[ST][A-Z]([ST])[^DP]	[225]-KFLTSS*LMTDD-[235]	Reported	Breitkreutz A, et al. (2010) (PMID: 20489023)
		BUB1	T269	NO	Mps1 (if -2 phos)	[ST][A-Z]([ST])[^DP]	[264]-DFKSET*ERLNL-[274]
		BUB1	S277	NO	Mps1; Cdc5;	[DENC][A-Z]([ST])[^DP]; [DENC][A-Z]([ST])(?:[^PDEN]|[FMYI]);	[272]-LNLNSS*KQPSN-[282]
		BUB1	T292	NO	Ipl1	[RK][A-Z]([ST])[^P]	[287]-NGNKKT*SIYAD-[297]
		BUB1	S293	NO	Ipl1	[RK][A-Z]([ST])[^P]	[288]-GNKKTS*IYADQ-[298]	Reported	Jones MH, et al. (2011) (PMID: 22031224)
		BUB1	S301	NO	Ipl1	[RK][A-Z]([ST])[^P]	[296]-ADQKQS*NNPVY-[306]
		BUB1	T311	NO	Cdk1	([ST])[P](?:[A-Z][KR])?	[306]-YKLINT*PGRKP-[316]
		BUB1	T357	NO	Ipl1	[RK][A-Z]([ST])[^P]	[352]-RGKKHT*EDYTS-[362]
		BUB1	T361	NO	Mps1; Cdc5; Cdc5 (if +1 phos);	[DENC][A-Z]([ST])[^DP]; [DENC][A-Z]([ST])(?:[^PDEN]|[FMYI]); [DENC][A-Z]([ST])[ST];	[356]-HTEDYT*SDKNR-[366]
		BUB1	T393	NO	Ipl1	[RK][A-Z]([ST])[^P]	[388]-VVPKST*RIEVF-[398]
		BUB1	S405	NO	Mps1; Cdc5;	[DENC][A-Z]([ST])[^DP]; [DENC][A-Z]([ST])(?:[^PDEN]|[FMYI]);	[400]-DDDNPS*QSTHH-[410]
		BUB1	S407	NO	Mps1 (if -2 phos)	[ST][A-Z]([ST])[^DP]	[402]-DNPSQS*THHKN-[412]
		BUB1	T413	NO	Ipl1	[RK][A-Z]([ST])[^P]	[408]-THHKNT*QVQVQ-[418]
		BUB1	T421	NO	Mps1 (if -2 phos)	[ST][A-Z]([ST])[^DP]	[416]-QVQTTT*SILPL-[426]
		BUB1	S422	NO	Mps1 (if -2 phos)	[ST][A-Z]([ST])[^DP]	[417]-VQTTTS*ILPLK-[427]
		BUB1	T438	NO	Cdk1	([ST])[P](?:[A-Z][KR])?	[433]-NLAHET*PVKPS-[443]	Reported	Roy B, et al. (2022) (PMID: 34861183)
		BUB1	S443	NO	Ipl1	[RK][A-Z]([ST])[^P]	[438]-TPVKPS*LTSNA-[448]
		BUB1	T445	NO	Mps1 (if -2 phos)	[ST][A-Z]([ST])[^DP]	[440]-VKPSLT*SNASR-[450]
		BUB1	S449	NO	Mps1; Cdc5;	[DENC][A-Z]([ST])[^DP]; [DENC][A-Z]([ST])(?:[^PDEN]|[FMYI]);	[444]-LTSNAS*RSPTV-[454]
		BUB1	S451	NO	Cdk1	([ST])[P](?:[A-Z][KR])?	[446]-SNASRS*PTVTA-[456]
		BUB1	T453	NO	Mps1 (if -2 phos)	[ST][A-Z]([ST])[^DP]	[448]-ASRSPT*VTAFS-[458]
		BUB1	T455	NO	Mps1 (if -2 phos)	[ST][A-Z]([ST])[^DP]	[450]-RSPTVT*AFSKD-[460]
		BUB1	T475	NO	Cdk1	([ST])[P](?:[A-Z][KR])?	[470]-NQHYST*PGALL-[480]	Reported	Roy B, et al. (2022) (PMID: 34861183)
		BUB1	T485	NO	Mps1; Cdc5; Cdc5 (if +1 phos);	[DENC][A-Z]([ST])[^DP]; [DENC][A-Z]([ST])(?:[^PDEN]|[FMYI]); [DENC][A-Z]([ST])[ST];	[480]-LDGDDT*TTSKF-[490]
		BUB1	T486	NO	Mps1; Cdc5; Cdc5 (if +1 phos);	[DENC][A-Z]([ST])[^DP]; [DENC][A-Z]([ST])(?:[^PDEN]|[FMYI]); [DENC][A-Z]([ST])[ST];	[481]-DGDDTT*TSKFN-[491]
		BUB1	T487	NO	Mps1 (if -2 phos)	[ST][A-Z]([ST])[^DP]	[482]-GDDTTT*SKFNV-[492]
		BUB1	S488	NO	Mps1 (if -2 phos)	[ST][A-Z]([ST])[^DP]	[483]-DDTTTS*KFNVF-[493]
		BUB1	T497	NO	Mps1; Cdc5;	[DENC][A-Z]([ST])[^DP]; [DENC][A-Z]([ST])(?:[^PDEN]|[FMYI]);	[492]-VFENFT*QEFTA-[502]
		BUB1	T501	NO	Mps1; Cdc5;	[DENC][A-Z]([ST])[^DP]; [DENC][A-Z]([ST])(?:[^PDEN]|[FMYI]);	[496]-FTQEFT*AKNIE-[506]
		BUB1	T509	NO	Mps1	[DENC][A-Z]([ST])[^DP]	[504]-NIEDLT*EVKDP-[514]	Reported	Zhou X, et al. (2021) (PMID: 33481703); Lanz MC, et al. (2021) (PMID: 33491328)
		BUB1	S520	NO	Mps1 (if -2 phos)	[ST][A-Z]([ST])[^DP]	[515]-KQETVS*QQTTS-[525]
		BUB1	S525	NO	Mps1 (if -2 phos)	[ST][A-Z]([ST])[^DP]	[520]-SQQTTS*TNETN-[530]
		BUB1	T526	NO	Mps1 (if -2 phos)	[ST][A-Z]([ST])[^DP]	[521]-QQTTST*NETND-[531]
		BUB1	T529	NO	Mps1	[DENC][A-Z]([ST])[^DP]	[524]-TSTNET*NDRYE-[534]
		BUB1	S537	NO	Ipl1	[RK][A-Z]([ST])[^P]	[532]-RYERLS*NSSTR-[542]	Reported	MacGilvray ME, et al. (2020) (PMID: 32597660); Lanz MC, et al. (2021) (PMID: 33491328)
		BUB1	S539	NO	Mps1 (if -2 phos)	[ST][A-Z]([ST])[^DP]	[534]-ERLSNS*STRPE-[544]
		BUB1	S540	NO	Mps1; Cdc5; Cdc5 (if +1 phos);	[DENC][A-Z]([ST])[^DP]; [DENC][A-Z]([ST])(?:[^PDEN]|[FMYI]); [DENC][A-Z]([ST])[ST];	[535]-RLSNSS*TRPEK-[545]
		BUB1	T541	NO	Mps1 (if -2 phos)	[ST][A-Z]([ST])[^DP]	[536]-LSNSST*RPEKA-[546]
		BUB1	T550	NO	Cdk1	([ST])[P](?:[A-Z][KR])?	[545]-KADYMT*PIKET-[555]	Reported	Roy B, et al. (2022) (PMID: 34861183); Lanz MC, et al. (2021) (PMID: 33491328); Zhou X, et al. (2021) (PMID: 33481703)
		BUB1	T555	NO	Ipl1	[RK][A-Z]([ST])[^P]	[550]-TPIKET*TETDV-[560]
		BUB1	T556	NO	Mps1	[DENC][A-Z]([ST])[^DP]	[551]-PIKETT*ETDVV-[561]	Reported	Roy B, et al. (2022) (PMID: 34861183)
		BUB1	T566	YES	Cdk1	([ST])[P](?:[A-Z][KR])?	[561]-VPIIQT*PKEQI-[571]	Reported	Breitkreutz A, et al. (2010) (PMID: 20489023); Zhou X, et al. (2021) (PMID: 33481703); Swaney DL, et al. (2013) (PMID: 23749301); Lanz MC, et al. (2021) (PMID: 33491328)
		BUB1	S578	NO	Ipl1	[RK][A-Z]([ST])[^P]	[573]-TEDKKS*GDNTE-[583]
		BUB1	T582	NO	Mps1	[DENC][A-Z]([ST])[^DP]	[577]-KSGDNT*ETQTQ-[587]
		BUB1	T584	NO	Mps1 (if -2 phos)	[ST][A-Z]([ST])[^DP]	[579]-GDNTET*QTQLT-[589]
		BUB1	T586	NO	Mps1 (if -2 phos)	[ST][A-Z]([ST])[^DP]	[581]-NTETQT*QLTST-[591]
		BUB1	T591	NO	Mps1 (if -2 phos)	[ST][A-Z]([ST])[^DP]	[586]-TQLTST*TIQSS-[596]
		BUB1	T592	NO	Mps1 (if -2 phos)	[ST][A-Z]([ST])[^DP]	[587]-QLTSTT*IQSSP-[597]
		BUB1	S596	NO	Cdk1	([ST])[P](?:[A-Z][KR])?	[591]-TTIQSS*PFLTQ-[601]	Reported	Roy B, et al. (2022) (PMID: 34861183); Breitkreutz A, et al. (2010) (PMID: 20489023); Swaney DL, et al. (2013) (PMID: 23749301)
		BUB1	S616	NO	Mps1	[DENC][A-Z]([ST])[^DP]	[611]-QTAEHS*EKSKE-[621]
		BUB1	S619	NO	Mps1; Cdc5;	[DENC][A-Z]([ST])[^DP]; [DENC][A-Z]([ST])(?:[^PDEN]|[FMYI]);	[614]-EHSEKS*KEHYP-[624]
		BUB1	S658	NO	Cdk1	([ST])[P](?:[A-Z][KR])?	[653]-FLSEIS*PPLFQ-[663]
		BUB1	S677	NO	Ipl1	[RK][A-Z]([ST])[^P]	[672]-QELKMS*SLLKK-[682]
		BUB1	S687	NO	Ipl1	[RK][A-Z]([ST])[^P]	[682]-KIHRVS*RNENK-[692]
		BUB1	T701	NO	Ipl1	[RK][A-Z]([ST])[^P]	[696]-VDFKKT*GDLYC-[706]
		BUB1	S725	NO	Mps1; Cdc5;	[DENC][A-Z]([ST])[^DP]; [DENC][A-Z]([ST])(?:[^PDEN]|[FMYI]);	[720]-YLAESS*QGHLR-[730]
		BUB1	S756	NO	Ipl1	[RK][A-Z]([ST])[^P]	[751]-FRLRKS*TILKS-[761]
		BUB1	T757	NO	Ipl1	[RK][A-Z]([ST])[^P]	[752]-RLRKST*ILKSI-[762]
		BUB1	S766	NO	Mps1; Cdc5;	[DENC][A-Z]([ST])[^DP]; [DENC][A-Z]([ST])(?:[^PDEN]|[FMYI]);	[761]-SIINAS*ALHLF-[771]
		BUB1	S775	NO	Mps1; Cdc5;	[DENC][A-Z]([ST])[^DP]; [DENC][A-Z]([ST])(?:[^PDEN]|[FMYI]);	[770]-LFLDES*YLVLN-[780]
		BUB1	T879	NO	Mps1; Cdc5;	[DENC][A-Z]([ST])[^DP]; [DENC][A-Z]([ST])(?:[^PDEN]|[FMYI]);	[874]-RSFDMT*LLPPG-[884]
		BUB1	S1009	NO	Mps1; Cdc5;	[DENC][A-Z]([ST])[^DP]; [DENC][A-Z]([ST])(?:[^PDEN]|[FMYI]);	[1004]-IEEELS*HFQYK-[1014]
		BUB1	S1018	NO	Ipl1	[RK][A-Z]([ST])[^P]	[1013]-YKGKPS*RR-[1020]
SAC	YGL086W	MAD1	45					7
		MAD1	T19	NO	Ipl1	[RK][A-Z]([ST])[^P]	[14]-LSGRFT*GKKLG-[24]
		MAD1	S35	NO	Ipl1	[RK][A-Z]([ST])[^P]	[30]-IQYKMS*NSGGS-[40]
		MAD1	S37	NO	Mps1 (if -2 phos)	[ST][A-Z]([ST])[^DP]	[32]-YKMSNS*GGSSP-[42]
		MAD1	S41	NO	Cdk1	([ST])[P](?:[A-Z][KR])?	[36]-NSGGSS*PFLES-[46]
		MAD1	S46	NO	Cdk1	([ST])[P](?:[A-Z][KR])?	[41]-SPFLES*PGGSP-[51]
		MAD1	S50	NO	Cdk1	([ST])[P](?:[A-Z][KR])?	[45]-ESPGGS*PDVGS-[55]
		MAD1	T89	NO	Ipl1	[RK][A-Z]([ST])[^P]	[84]-QLQKQT*NILEK-[94]
		MAD1	T99	NO	Ipl1	[RK][A-Z]([ST])[^P]	[94]-KKYKAT*IDELE-[104]
		MAD1	T110	NO	Mps1; Cdc5;	[DENC][A-Z]([ST])[^DP]; [DENC][A-Z]([ST])(?:[^PDEN]|[FMYI]);	[105]-KALNDT*KYLYE-[115]
		MAD1	S131	NO	Mps1; Cdc5;	[DENC][A-Z]([ST])[^DP]; [DENC][A-Z]([ST])(?:[^PDEN]|[FMYI]);	[126]-SLKERS*ANSMN-[136]
		MAD1	T148	NO	Ipl1	[RK][A-Z]([ST])[^P]	[143]-EELRTT*LQNKD-[153]
		MAD1	S168	NO	Ipl1	[RK][A-Z]([ST])[^P]	[163]-YDSKLS*KVTNQ-[173]
		MAD1	T171	NO	Ipl1	[RK][A-Z]([ST])[^P]	[166]-KLSKVT*NQCDH-[176]
		MAD1	S184	NO	Mps1; Cdc5;	[DENC][A-Z]([ST])[^DP]; [DENC][A-Z]([ST])(?:[^PDEN]|[FMYI]);	[179]-LEAESS*HSLLM-[189]
		MAD1	S186	NO	Mps1 (if -2 phos)	[ST][A-Z]([ST])[^DP]	[181]-AESSHS*LLMKY-[191]
		MAD1	S199	NO	Ipl1	[RK][A-Z]([ST])[^P]	[194]-EIKRQS*VDIKD-[204]	Reported	Lanz MC, et al. (2021) (PMID: 33491328)
		MAD1	S217	NO	Mps1; Cdc5; Cdc5 (if +1 phos);	[DENC][A-Z]([ST])[^DP]; [DENC][A-Z]([ST])(?:[^PDEN]|[FMYI]); [DENC][A-Z]([ST])[ST];	[212]-KDDELS*SVKAS-[222]	Reported	Lanz MC, et al. (2021) (PMID: 33491328)
		MAD1	S222	NO	Ipl1	[RK][A-Z]([ST])[^P]	[217]-SSVKAS*KMINS-[227]
		MAD1	S232	NO	Mps1; Cdc5; Cdc5 (if +1 phos);	[DENC][A-Z]([ST])[^DP]; [DENC][A-Z]([ST])(?:[^PDEN]|[FMYI]); [DENC][A-Z]([ST])[ST];	[227]-SHPNYS*TEEFN-[237]	Reported	Lanz MC, et al. (2021) (PMID: 33491328)
		MAD1	T240	NO	Mps1	[DENC][A-Z]([ST])[^DP]	[235]-EFNELT*EMNKM-[245]	Reported	Lanz MC, et al. (2021) (PMID: 33491328)
		MAD1	S273	NO	Ipl1	[RK][A-Z]([ST])[^P]	[268]-KKLKQS*QDTST-[278]
		MAD1	S277	NO	Mps1; Cdc5; Cdc5 (if +1 phos);	[DENC][A-Z]([ST])[^DP]; [DENC][A-Z]([ST])(?:[^PDEN]|[FMYI]); [DENC][A-Z]([ST])[ST];	[272]-QSQDTS*TFWKL-[282]
		MAD1	T278	NO	Mps1 (if -2 phos)	[ST][A-Z]([ST])[^DP]	[273]-SQDTST*FWKLE-[283]
		MAD1	S292	NO	Ipl1	[RK][A-Z]([ST])[^P]	[287]-LQNKLS*QLHVL-[297]
		MAD1	T316	NO	Ipl1	[RK][A-Z]([ST])[^P]	[311]-LKSKLT*KWEIY-[321]
		MAD1	T353	NO	Mps1; Cdc5; Cdc5 (if +1 phos);	[DENC][A-Z]([ST])[^DP]; [DENC][A-Z]([ST])(?:[^PDEN]|[FMYI]); [DENC][A-Z]([ST])[ST];	[348]-DNNNDT*SNNNN-[358]
		MAD1	S354	NO	Mps1	[DENC][A-Z]([ST])[^DP]	[349]-NNNDTS*NNNNI-[359]
		MAD1	T365	NO	Mps1; Cdc5;	[DENC][A-Z]([ST])[^DP]; [DENC][A-Z]([ST])(?:[^PDEN]|[FMYI]);	[360]-NNNNRT*KNNIR-[370]
		MAD1	T383	NO	Ipl1	[RK][A-Z]([ST])[^P]	[378]-RDWKLT*KKECL-[388]
		MAD1	S446	NO	Mps1 (if -2 phos)	[ST][A-Z]([ST])[^DP]	[441]-QQKSLS*FEECR-[451]
		MAD1	S474	NO	Mps1	[DENC][A-Z]([ST])[^DP]	[469]-LEVENS*ETHAS-[479]
		MAD1	T476	NO	Mps1 (if -2 phos)	[ST][A-Z]([ST])[^DP]	[471]-VENSET*HASNK-[481]
		MAD1	T498	NO	Mps1	[DENC][A-Z]([ST])[^DP]	[493]-TYKNKT*EDLTN-[503]	Reported	Lanz MC, et al. (2021) (PMID: 33491328); Zhou X, et al. (2021) (PMID: 33481703)
		MAD1	T502	NO	Mps1	[DENC][A-Z]([ST])[^DP]	[497]-KTEDLT*NELKK-[507]	Reported	Lanz MC, et al. (2021) (PMID: 33491328); Albuquerque CP, et al. (2008) (PMID: 18407956); Zhou X, et al. (2021) (PMID: 33481703)
		MAD1	S516	NO	Mps1 (if -2 phos)	[ST][A-Z]([ST])[^DP]	[511]-QLLSNS*NDVET-[521]
		MAD1	T529	NO	Ipl1	[RK][A-Z]([ST])[^P]	[524]-KKRKLT*SDQIG-[534]
		MAD1	S538	NO	Mps1; Cdc5;	[DENC][A-Z]([ST])[^DP]; [DENC][A-Z]([ST])(?:[^PDEN]|[FMYI]);	[533]-IGLNYS*QRLNE-[543]	Reported	Lanz MC, et al. (2021) (PMID: 33491328)
		MAD1	S550	NO	Mps1; Cdc5;	[DENC][A-Z]([ST])[^DP]; [DENC][A-Z]([ST])(?:[^PDEN]|[FMYI]);	[545]-QLENVS*VSREL-[555]
		MAD1	S552	NO	Mps1 (if -2 phos)	[ST][A-Z]([ST])[^DP]	[547]-ENVSVS*RELSK-[557]
		MAD1	S556	NO	Mps1; Cdc5;	[DENC][A-Z]([ST])[^DP]; [DENC][A-Z]([ST])(?:[^PDEN]|[FMYI]);	[551]-VSRELS*KAQTT-[561]
		MAD1	T573	NO	Ipl1	[RK][A-Z]([ST])[^P]	[568]-KLEKLT*KLKEK-[578]
		MAD1	S652	NO	Ipl1	[RK][A-Z]([ST])[^P]	[647]-SNKRFS*RLKQV-[657]
		MAD1	S662	NO	Mps1; Cdc5;	[DENC][A-Z]([ST])[^DP]; [DENC][A-Z]([ST])(?:[^PDEN]|[FMYI]);	[657]-VFNNKS*LEFID-[667]
		MAD1	T705	NO	Mps1; Cdc5;	[DENC][A-Z]([ST])[^DP]; [DENC][A-Z]([ST])(?:[^PDEN]|[FMYI]);	[700]-DLNENT*LKSNL-[710]
		MAD1	T739	NO	Mps1 (if -2 phos)	[ST][A-Z]([ST])[^DP]	[734]-FLATIT*LRLWE-[744]
SAC	YJL030W	MAD2	16					2
		MAD2	S4	NO	Mps1 (if -2 phos)	[ST][A-Z]([ST])[^DP]	[1]-MSQS*ISLKG-[9]
		MAD2	S6	NO	Mps1 (if -2 phos)	[ST][A-Z]([ST])[^DP]	[1]-MSQSIS*LKGST-[11]
		MAD2	S10	NO	Ipl1	[RK][A-Z]([ST])[^P]	[5]-ISLKGS*TRTVT-[15]
		MAD2	T13	NO	Mps1 (if -2 phos)	[ST][A-Z]([ST])[^DP]	[8]-KGSTRT*VTEFF-[18]
		MAD2	T15	NO	Mps1 (if -2 phos)	[ST][A-Z]([ST])[^DP]	[10]-STRTVT*EFFEY-[20]
		MAD2	S21	NO	Mps1; Cdc5;	[DENC][A-Z]([ST])[^DP]; [DENC][A-Z]([ST])(?:[^PDEN]|[FMYI]);	[16]-EFFEYS*INSIL-[26]
		MAD2	T46	NO	Mps1; Cdc5;	[DENC][A-Z]([ST])[^DP]; [DENC][A-Z]([ST])(?:[^PDEN]|[FMYI]);	[41]-KKYDLT*LLKTH-[51]	Reported	Lanz MC, et al. (2021) (PMID: 33491328)
		MAD2	S95	NO	Ipl1	[RK][A-Z]([ST])[^P]	[90]-VVERWS*FNVQH-[100]
		MAD2	T117	NO	Mps1; Cdc5;	[DENC][A-Z]([ST])[^DP]; [DENC][A-Z]([ST])(?:[^PDEN]|[FMYI]);	[112]-VDLNTT*QSQIR-[122]
		MAD2	S119	NO	Mps1 (if -2 phos)	[ST][A-Z]([ST])[^DP]	[114]-LNTTQS*QIRAL-[124]
		MAD2	S131	NO	Mps1 (if -2 phos)	[ST][A-Z]([ST])[^DP]	[126]-RQITSS*VTFLP-[136]
		MAD2	T133	NO	Mps1 (if -2 phos)	[ST][A-Z]([ST])[^DP]	[128]-ITSSVT*FLPEL-[138]
		MAD2	T139	NO	Mps1; Cdc5;	[DENC][A-Z]([ST])[^DP]; [DENC][A-Z]([ST])(?:[^PDEN]|[FMYI]);	[134]-FLPELT*KEGGY-[144]
		MAD2	T147	NO	Mps1 (if -2 phos)	[ST][A-Z]([ST])[^DP]	[142]-GGYTFT*VLAYT-[152]
		MAD2	S167	NO	Mps1 (if -2 phos)	[ST][A-Z]([ST])[^DP]	[162]-WADSNS*KEIPD-[172]	Reported	Lanz MC, et al. (2021) (PMID: 33491328)
		MAD2	S182	NO	Mps1 (if -2 phos)	[ST][A-Z]([ST])[^DP]	[177]-QFKTFS*TNDHK-[187]
SAC	YDL028C	MPS1	71					31
		MPS1	S5	YES	Mps1 (if -2 phos)	[ST][A-Z]([ST])[^DP]	[1]-MSTNS*FHDYV-[10]	Reported	Lanz MC, et al. (2021) (PMID: 33491328)
		MPS1	T16	NO	Mps1 (if -2 phos)	[ST][A-Z]([ST])[^DP]	[11]-DLKSRT*NTRQF-[21]
		MPS1	T18	YES	Mps1 (if -2 phos)	[ST][A-Z]([ST])[^DP]	[13]-KSRTNT*RQFSD-[23]
		MPS1	T28	YES	Mps1; Cdc5; Cdc5 (if +1 phos);	[DENC][A-Z]([ST])[^DP]; [DENC][A-Z]([ST])(?:[^PDEN]|[FMYI]); [DENC][A-Z]([ST])[ST];	[23]-DDEEFT*TPPKL-[33]	Reported	Breitkreutz A, et al. (2010) (PMID: 20489023)
		MPS1	T29	YES	Cdk1	([ST])[P](?:[A-Z][KR])?	[24]-DEEFTT*PPKLS-[34]	Reported	Lanz MC, et al. (2021) (PMID: 33491328); Jaspersen SL, et al. (2004) (PMID: 15296722)
		MPS1	S34	NO	Ipl1	[RK][A-Z]([ST])[^P]	[29]-TPPKLS*NFGSA-[39]
		MPS1	T44	NO	Mps1 (if -2 phos)	[ST][A-Z]([ST])[^DP]	[39]-ALLSHT*EKTSA-[49]
		MPS1	T47	NO	Mps1; Cdc5; Cdc5 (if +1 phos);	[DENC][A-Z]([ST])[^DP]; [DENC][A-Z]([ST])(?:[^PDEN]|[FMYI]); [DENC][A-Z]([ST])[ST];	[42]-SHTEKT*SASEI-[52]	Reported	Breitkreutz A, et al. (2010) (PMID: 20489023)
		MPS1	S48	YES	Ipl1	[RK][A-Z]([ST])[^P]	[43]-HTEKTS*ASEIL-[53]	Reported	Breitkreutz A, et al. (2010) (PMID: 20489023)
		MPS1	S50	YES	Mps1 (if -2 phos)	[ST][A-Z]([ST])[^DP]	[45]-EKTSAS*EILSS-[55]	Reported	Breitkreutz A, et al. (2010) (PMID: 20489023); Swaney DL, et al. (2013) (PMID: 23749301)
		MPS1	S71	YES	Mps1; Cdc5; Cdc5 (if +1 phos);	[DENC][A-Z]([ST])[^DP]; [DENC][A-Z]([ST])(?:[^PDEN]|[FMYI]); [DENC][A-Z]([ST])[ST];	[66]-EEMDRS*SSRSH-[76]	Reported	Breitkreutz A, et al. (2010) (PMID: 20489023)
		MPS1	S72	NO	Ipl1	[RK][A-Z]([ST])[^P]	[67]-EMDRSS*SRSHP-[77]	Reported	Breitkreutz A, et al. (2010) (PMID: 20489023)
		MPS1	S73	NO	Mps1 (if -2 phos)	[ST][A-Z]([ST])[^DP]	[68]-MDRSSS*RSHPP-[78]
		MPS1	S75	NO	Mps1 (if -2 phos)	[ST][A-Z]([ST])[^DP]	[70]-RSSSRS*HPPPS-[80]
		MPS1	T85	NO	Mps1; Cdc5; Cdc5 (if +1 phos);	[DENC][A-Z]([ST])[^DP]; [DENC][A-Z]([ST])(?:[^PDEN]|[FMYI]); [DENC][A-Z]([ST])[ST];	[80]-SMGNLT*SGHTS-[90]
		MPS1	T91	NO	Mps1 (if -2 phos)	[ST][A-Z]([ST])[^DP]	[86]-SGHTST*SSHST-[96]
		MPS1	S92	YES	Mps1 (if -2 phos)	[ST][A-Z]([ST])[^DP]	[87]-GHTSTS*SHSTL-[97]
		MPS1	S93	NO	Mps1 (if -2 phos)	[ST][A-Z]([ST])[^DP]	[88]-HTSTSS*HSTLF-[98]
		MPS1	S95	NO	Mps1 (if -2 phos)	[ST][A-Z]([ST])[^DP]	[90]-STSSHS*TLFGR-[100]
		MPS1	T111	NO	Mps1 (if -2 phos)	[ST][A-Z]([ST])[^DP]	[106]-HQTSMT*TMNTS-[116]
		MPS1	S129	YES	Mps1; Cdc5;	[DENC][A-Z]([ST])[^DP]; [DENC][A-Z]([ST])(?:[^PDEN]|[FMYI]);	[124]-NSLDKS*FERIR-[134]
		MPS1	T145	NO	Mps1; Cdc5;	[DENC][A-Z]([ST])[^DP]; [DENC][A-Z]([ST])(?:[^PDEN]|[FMYI]);	[140]-MKEDIT*AKYAE-[150]	Reported	Breitkreutz A, et al. (2010) (PMID: 20489023)
		MPS1	S153	NO	Ipl1	[RK][A-Z]([ST])[^P]	[148]-YAERRS*KRFLI-[158]
		MPS1	T162	NO	Mps1; Cdc5; Cdc5 (if +1 phos);	[DENC][A-Z]([ST])[^DP]; [DENC][A-Z]([ST])(?:[^PDEN]|[FMYI]); [DENC][A-Z]([ST])[ST];	[157]-LISNRT*TKLGP-[167]
		MPS1	T163	NO	Ipl1	[RK][A-Z]([ST])[^P]	[158]-ISNRTT*KLGPA-[168]	Reported	Breitkreutz A, et al. (2010) (PMID: 20489023)
		MPS1	T175	NO	Mps1 (if -2 phos)	[ST][A-Z]([ST])[^DP]	[170]-RAMTLT*NIFDE-[180]	Reported	Breitkreutz A, et al. (2010) (PMID: 20489023)
		MPS1	S185	YES	Cdk1	([ST])[P](?:[A-Z][KR])?	[180]-EDVPNS*PNQPI-[190]	Reported	Breitkreutz A, et al. (2010) (PMID: 20489023)
		MPS1	T195	NO	Ipl1	[RK][A-Z]([ST])[^P]	[190]-INARET*VELPL-[200]	Reported	Breitkreutz A, et al. (2010) (PMID: 20489023)
		MPS1	S203	NO	Mps1; Cdc5;	[DENC][A-Z]([ST])[^DP]; [DENC][A-Z]([ST])(?:[^PDEN]|[FMYI]);	[198]-LPLEDS*HQTNF-[208]	Reported	Breitkreutz A, et al. (2010) (PMID: 20489023); Swaney DL, et al. (2013) (PMID: 23749301)
		MPS1	T211	NO	Ipl1	[RK][A-Z]([ST])[^P]	[206]-TNFKET*KRNTD-[216]
		MPS1	T215	NO	Ipl1	[RK][A-Z]([ST])[^P]	[210]-ETKRNT*DYDSI-[220]
		MPS1	S265	NO	Ipl1	[RK][A-Z]([ST])[^P]	[260]-ALRKHS*SRELL-[270]
		MPS1	S275	NO	Mps1 (if -2 phos)	[ST][A-Z]([ST])[^DP]	[270]-LYKSRS*SSSSL-[280]
		MPS1	S276	NO	Ipl1	[RK][A-Z]([ST])[^P]	[271]-YKSRSS*SSSLS-[281]
		MPS1	S277	NO	Mps1 (if -2 phos)	[ST][A-Z]([ST])[^DP]	[272]-KSRSSS*SSLSS-[282]
		MPS1	S278	NO	Mps1 (if -2 phos)	[ST][A-Z]([ST])[^DP]	[273]-SRSSSS*SLSSN-[283]
		MPS1	S279	NO	Mps1 (if -2 phos)	[ST][A-Z]([ST])[^DP]	[274]-RSSSSS*LSSNN-[284]
		MPS1	S281	YES	Mps1 (if -2 phos)	[ST][A-Z]([ST])[^DP]	[276]-SSSSLS*SNNLL-[286]	Reported	Zhou X, et al. (2021) (PMID: 33481703); Swaney DL, et al. (2013) (PMID: 23749301)
		MPS1	S292	YES	Mps1; Cdc5;	[DENC][A-Z]([ST])[^DP]; [DENC][A-Z]([ST])(?:[^PDEN]|[FMYI]);	[287]-ANKDNS*ITSNN-[297]	Reported	Swaney DL, et al. (2013) (PMID: 23749301)
		MPS1	T294	NO	Mps1 (if -2 phos)	[ST][A-Z]([ST])[^DP]	[289]-KDNSIT*SNNGS-[299]	Reported	Breitkreutz A, et al. (2010) (PMID: 20489023)
		MPS1	S299	YES	Mps1; Cdc5;	[DENC][A-Z]([ST])[^DP]; [DENC][A-Z]([ST])(?:[^PDEN]|[FMYI]);	[294]-TSNNGS*QPRRK-[304]	Reported	Breitkreutz A, et al. (2010) (PMID: 20489023)
		MPS1	S306	YES	Ipl1	[RK][A-Z]([ST])[^P]	[301]-PRRKVS*TGSSS-[311]	Reported	MacGilvray ME, et al. (2020) (PMID: 32597660); Lanz MC, et al. (2021) (PMID: 33491328)
		MPS1	S309	NO	Mps1 (if -2 phos)	[ST][A-Z]([ST])[^DP]	[304]-KVSTGS*SSSKS-[314]
		MPS1	S311	YES	Mps1 (if -2 phos)	[ST][A-Z]([ST])[^DP]	[306]-STGSSS*SKSSI-[316]
		MPS1	S312	YES	Mps1 (if -2 phos)	[ST][A-Z]([ST])[^DP]	[307]-TGSSSS*KSSIE-[317]
		MPS1	S314	YES	Mps1 (if -2 phos)	[ST][A-Z]([ST])[^DP]	[309]-SSSSKS*SIEIR-[319]
		MPS1	S315	YES	Ipl1	[RK][A-Z]([ST])[^P]	[310]-SSSKSS*IEIRR-[320]
		MPS1	S329	YES	Mps1	[DENC][A-Z]([ST])[^DP]	[324]-ENIDTS*NNSNF-[334]	Reported	Breitkreutz A, et al. (2010) (PMID: 20489023)
		MPS1	S332	YES	Mps1	[DENC][A-Z]([ST])[^DP]	[327]-DTSNNS*NFNSP-[337]	Reported	Swaney DL, et al. (2013) (PMID: 23749301); Breitkreutz A, et al. (2010) (PMID: 20489023)
		MPS1	S336	YES	Cdk1	([ST])[P](?:[A-Z][KR])?	[331]-NSNFNS*PIHKI-[341]	Reported	Breitkreutz A, et al. (2010) (PMID: 20489023); Swaney DL, et al. (2013) (PMID: 23749301); MacGilvray ME, et al. (2020) (PMID: 32597660)
		MPS1	S351	NO	Ipl1	[RK][A-Z]([ST])[^P]	[346]-SRNKDS*DSEKR-[356]
		MPS1	S353	NO	Mps1 (if -2 phos)	[ST][A-Z]([ST])[^DP]	[348]-NKDSDS*EKREV-[358]	Reported	Breitkreutz A, et al. (2010) (PMID: 20489023)
		MPS1	S363	YES	Mps1; Cdc5;	[DENC][A-Z]([ST])[^DP]; [DENC][A-Z]([ST])(?:[^PDEN]|[FMYI]);	[358]-VLRNIS*INANH-[368]	Reported	Breitkreutz A, et al. (2010) (PMID: 20489023)
		MPS1	S383	YES	Ipl1	[RK][A-Z]([ST])[^P]	[378]-KRLKRS*LDDAI-[388]	Reported	Breitkreutz A, et al. (2010) (PMID: 20489023)
		MPS1	S425	YES	Mps1 (if -2 phos)	[ST][A-Z]([ST])[^DP]	[420]-PAKSAS*LSNNR-[430]
		MPS1	S427	NO	Mps1 (if -2 phos)	[ST][A-Z]([ST])[^DP]	[422]-KSASLS*NNRNI-[432]
		MPS1	S438	NO	Mps1; Cdc5;	[DENC][A-Z]([ST])[^DP]; [DENC][A-Z]([ST])(?:[^PDEN]|[FMYI]);	[433]-ITVNDS*QYEKI-[443]
		MPS1	S460	NO	Ipl1	[RK][A-Z]([ST])[^P]	[455]-YKVKGS*GNRVY-[465]
		MPS1	S471	NO	Ipl1	[RK][A-Z]([ST])[^P]	[466]-ALKRVS*FDAFD-[476]	Reported	Zhou X, et al. (2021) (PMID: 33481703); Breitkreutz A, et al. (2010) (PMID: 20489023)
		MPS1	S478	NO	Mps1; Cdc5; Cdc5 (if +1 phos);	[DENC][A-Z]([ST])[^DP]; [DENC][A-Z]([ST])(?:[^PDEN]|[FMYI]); [DENC][A-Z]([ST])[ST];	[473]-DAFDDS*SIDGF-[483]	Reported	Breitkreutz A, et al. (2010) (PMID: 20489023)
		MPS1	S479	NO	Mps1; Cdc5;	[DENC][A-Z]([ST])[^DP]; [DENC][A-Z]([ST])(?:[^PDEN]|[FMYI]);	[474]-AFDDSS*IDGFK-[484]	Reported	Zhou X, et al. (2021) (PMID: 33481703)
		MPS1	S524	NO	Mps1; Cdc5;	[DENC][A-Z]([ST])[^DP]; [DENC][A-Z]([ST])(?:[^PDEN]|[FMYI]);	[519]-GDHDLS*QILNQ-[529]
		MPS1	T591	YES	Mps1; Cdc5;	[DENC][A-Z]([ST])[^DP]; [DENC][A-Z]([ST])(?:[^PDEN]|[FMYI]);	[586]-AVPEHT*VNIYR-[596]	Reported	Breitkreutz A, et al. (2010) (PMID: 20489023)
		MPS1	T598	NO	Ipl1	[RK][A-Z]([ST])[^P]	[593]-NIYRET*QIGTP-[603]
		MPS1	T602	NO	Cdk1	([ST])[P](?:[A-Z][KR])?	[597]-ETQIGT*PNYMA-[607]
		MPS1	T617	NO	Mps1; Cdc5;	[DENC][A-Z]([ST])[^DP]; [DENC][A-Z]([ST])(?:[^PDEN]|[FMYI]);	[612]-VAMNYT*QNSEN-[622]	Reported	Breitkreutz A, et al. (2010) (PMID: 20489023)
		MPS1	S635	NO	Ipl1	[RK][A-Z]([ST])[^P]	[630]-KVGRPS*DMWSC-[640]
		MPS1	T679	NO	Mps1; Cdc5; Cdc5 (if +1 phos);	[DENC][A-Z]([ST])[^DP]; [DENC][A-Z]([ST])(?:[^PDEN]|[FMYI]); [DENC][A-Z]([ST])[ST];	[674]-PFPEHT*SNNEK-[684]	Reported	Breitkreutz A, et al. (2010) (PMID: 20489023)
		MPS1	T706	NO	Ipl1	[RK][A-Z]([ST])[^P]	[701]-PDKRWT*VDKVL-[711]
		MPS1	T714	NO	Mps1 (if -2 phos)	[ST][A-Z]([ST])[^DP]	[709]-KVLSST*FLQPF-[719]
		MPS1	S724	NO	Mps1 (if -2 phos)	[ST][A-Z]([ST])[^DP]	[719]-FMISGS*IMEDL-[729]
SAC	YER133W	GLC7	7					2
		GLC7	S21	NO	Ipl1	[RK][A-Z]([ST])[^P]	[16]-LEVRGS*KPGQQ-[26]	Reported	Lanz MC, et al. (2021) (PMID: 33491328)
		GLC7	S99	NO	Ipl1	[RK][A-Z]([ST])[^P]	[94]-DRGKQS*LETIC-[104]
		GLC7	S128	NO	Mps1; Cdc5;	[DENC][A-Z]([ST])[^DP]; [DENC][A-Z]([ST])(?:[^PDEN]|[FMYI]);	[123]-NHECAS*INRIY-[133]
		GLC7	S176	NO	Cdk1	([ST])[P](?:[A-Z][KR])?	[171]-MHGGLS*PDLNS-[181]	Reported	Albuquerque CP, et al. (2008) (PMID: 18407956); Lanz MC, et al. (2021) (PMID: 33491328)
		GLC7	T192	NO	Ipl1	[RK][A-Z]([ST])[^P]	[187]-RVMRPT*DIPDV-[197]
		GLC7	T225	NO	Mps1 (if -2 phos)	[ST][A-Z]([ST])[^DP]	[220]-RGVSFT*FGPDV-[230]
		GLC7	S287	NO	Mps1; Cdc5;	[DENC][A-Z]([ST])[^DP]; [DENC][A-Z]([ST])(?:[^PDEN]|[FMYI]);	[282]-MSVDES*LLCSF-[292]
MAPs	YLR045C	STU2	70					9
		STU2	T10	NO	Mps1; Cdc5; Cdc5 (if +1 phos);	[DENC][A-Z]([ST])[^DP]; [DENC][A-Z]([ST])(?:[^PDEN]|[FMYI]); [DENC][A-Z]([ST])[ST];	[5]-EEVDYT*TLPLE-[15]
		STU2	T19	NO	Ipl1	[RK][A-Z]([ST])[^P]	[14]-LEERLT*YKLWK-[24]
		STU2	S40	NO	Ipl1	[RK][A-Z]([ST])[^P]	[35]-QLFRNS*VGDIS-[45]
		STU2	S45	NO	Mps1; Cdc5;	[DENC][A-Z]([ST])[^DP]; [DENC][A-Z]([ST])(?:[^PDEN]|[FMYI]);	[40]-SVGDIS*RDDNI-[50]
		STU2	T58	NO	Mps1; Cdc5;	[DENC][A-Z]([ST])[^DP]; [DENC][A-Z]([ST])(?:[^PDEN]|[FMYI]);	[53]-YWRDPT*LFAQY-[63]
		STU2	S67	NO	Mps1 (if -2 phos)	[ST][A-Z]([ST])[^DP]	[62]-QYITDS*NVVAQ-[72]
		STU2	S90	NO	Mps1 (if -2 phos)	[ST][A-Z]([ST])[^DP]	[85]-AFASSS*LKNAH-[95]
		STU2	T98	NO	Mps1; Cdc5;	[DENC][A-Z]([ST])[^DP]; [DENC][A-Z]([ST])(?:[^PDEN]|[FMYI]);	[93]-NAHNIT*LISTW-[103]
		STU2	T104	NO	Cdk1	([ST])[P](?:[A-Z][KR])?	[99]-LISTWT*PLLVE-[109]
		STU2	S115	NO	Mps1 (if -2 phos)	[ST][A-Z]([ST])[^DP]	[110]-KGLTSS*RATTK-[120]
		STU2	T118	NO	Ipl1	[RK][A-Z]([ST])[^P]	[113]-TSSRAT*TKTQS-[123]
		STU2	T121	NO	Mps1 (if -2 phos)	[ST][A-Z]([ST])[^DP]	[116]-RATTKT*QSMSC-[126]
		STU2	S123	NO	Mps1 (if -2 phos)	[ST][A-Z]([ST])[^DP]	[118]-TTKTQS*MSCIL-[128]
		STU2	S125	NO	Mps1 (if -2 phos)	[ST][A-Z]([ST])[^DP]	[120]-KTQSMS*CILSL-[130]
		STU2	S136	NO	Mps1; Cdc5;	[DENC][A-Z]([ST])[^DP]; [DENC][A-Z]([ST])(?:[^PDEN]|[FMYI]);	[131]-CGLDTS*ITQSV-[141]
		STU2	T138	NO	Mps1 (if -2 phos)	[ST][A-Z]([ST])[^DP]	[133]-LDTSIT*QSVEL-[143]
		STU2	S140	NO	Mps1 (if -2 phos)	[ST][A-Z]([ST])[^DP]	[135]-TSITQS*VELVI-[145]
		STU2	T203	NO	Mps1 (if -2 phos)	[ST][A-Z]([ST])[^DP]	[198]-NVRSQT*MNLIV-[208]
		STU2	T214	NO	Ipl1	[RK][A-Z]([ST])[^P]	[209]-EIYKVT*GNNSD-[219]
		STU2	S249	NO	Mps1; Cdc5; Cdc5 (if +1 phos);	[DENC][A-Z]([ST])[^DP]; [DENC][A-Z]([ST])(?:[^PDEN]|[FMYI]); [DENC][A-Z]([ST])[ST];	[244]-VGDEPS*SSKML-[254]
		STU2	S251	NO	Mps1 (if -2 phos)	[ST][A-Z]([ST])[^DP]	[246]-DEPSSS*KMLFE-[256]
		STU2	S267	NO	Ipl1	[RK][A-Z]([ST])[^P]	[262]-LEKKRS*QEEEA-[272]	Reported	Lanz MC, et al. (2021) (PMID: 33491328)
		STU2	S277	YES	Ipl1	[RK][A-Z]([ST])[^P]	[272]-ARKRKS*ILSND-[282]	Reported	Holt LJ, et al. (2009) (PMID: 19779198); Zhou X, et al. (2021) (PMID: 33481703); Lanz MC, et al. (2021) (PMID: 33491328)
		STU2	S317	NO	Mps1 (if -2 phos)	[ST][A-Z]([ST])[^DP]	[312]-QIDTFS*MLPEE-[322]
		STU2	T323	NO	Mps1; Cdc5;	[DENC][A-Z]([ST])[^DP]; [DENC][A-Z]([ST])(?:[^PDEN]|[FMYI]);	[318]-MLPEET*ILDKL-[328]
		STU2	T337	NO	Ipl1	[RK][A-Z]([ST])[^P]	[332]-FQERIT*SSKWK-[342]
		STU2	S339	NO	Mps1 (if -2 phos)	[ST][A-Z]([ST])[^DP]	[334]-ERITSS*KWKDR-[344]
		STU2	T359	NO	Mps1 (if -2 phos)	[ST][A-Z]([ST])[^DP]	[354]-SVLSQT*KKLKS-[364]
		STU2	T365	NO	Ipl1	[RK][A-Z]([ST])[^P]	[360]-KKLKST*SQNYS-[370]
		STU2	S366	NO	Mps1 (if -2 phos)	[ST][A-Z]([ST])[^DP]	[361]-KLKSTS*QNYSN-[371]
		STU2	S370	NO	Mps1	[DENC][A-Z]([ST])[^DP]	[365]-TSQNYS*NLLGI-[375]
		STU2	T405	NO	Cdk1	([ST])[P](?:[A-Z][KR])?	[400]-CDKLKT*PGFSK-[410]
		STU2	T418	NO	Cdk1	([ST])[P](?:[A-Z][KR])?	[413]-VSLVFT*PLLDR-[423]
		STU2	T424	NO	Mps1; Cdc5;	[DENC][A-Z]([ST])[^DP]; [DENC][A-Z]([ST])(?:[^PDEN]|[FMYI]);	[419]-PLLDRT*KEKKP-[429]
		STU2	S430	NO	Ipl1	[RK][A-Z]([ST])[^P]	[425]-KEKKPS*VIEAI-[435]
		STU2	T470	NO	Cdk1	([ST])[P](?:[A-Z][KR])?	[465]-HMKHKT*PQIRM-[475]
		STU2	T478	NO	Mps1; Cdc5;	[DENC][A-Z]([ST])[^DP]; [DENC][A-Z]([ST])(?:[^PDEN]|[FMYI]);	[473]-IRMECT*QLFNA-[483]
		STU2	S484	NO	Mps1; Cdc5;	[DENC][A-Z]([ST])[^DP]; [DENC][A-Z]([ST])(?:[^PDEN]|[FMYI]);	[479]-QLFNAS*MKEEK-[489]
		STU2	T514	NO	Mps1; Cdc5;	[DENC][A-Z]([ST])[^DP]; [DENC][A-Z]([ST])(?:[^PDEN]|[FMYI]);	[509]-QIVNDT*QPAIR-[519]
		STU2	T556	NO	Mps1; Cdc5;	[DENC][A-Z]([ST])[^DP]; [DENC][A-Z]([ST])(?:[^PDEN]|[FMYI]);	[551]-KKIEET*VKTLP-[561]
		STU2	S564	NO	Mps1; Cdc5;	[DENC][A-Z]([ST])[^DP]; [DENC][A-Z]([ST])(?:[^PDEN]|[FMYI]);	[559]-TLPNFS*IASGS-[569]
		STU2	S569	NO	Mps1 (if -2 phos)	[ST][A-Z]([ST])[^DP]	[564]-SIASGS*THSTI-[574]
		STU2	S572	NO	Mps1 (if -2 phos)	[ST][A-Z]([ST])[^DP]	[567]-SGSTHS*TIETN-[577]
		STU2	T580	NO	Ipl1	[RK][A-Z]([ST])[^P]	[575]-ETNKQT*GPMEN-[585]
		STU2	S592	NO	Ipl1	[RK][A-Z]([ST])[^P]	[587]-FLLKKS*SVLPS-[597]
		STU2	S593	NO	Ipl1	[RK][A-Z]([ST])[^P]	[588]-LLKKSS*VLPSK-[598]
		STU2	S603	YES	Cdk1	([ST])[P](?:[A-Z][KR])?	[598]-KRVASS*PLRND-[608]	Reported	MacGilvray ME, et al. (2020) (PMID: 32597660); Albuquerque CP, et al. (2008) (PMID: 18407956); Zhou X, et al. (2021) (PMID: 33481703); Swaney DL, et al. (2013) (PMID: 23749301); Lanz MC, et al. (2021) (PMID: 33491328)
		STU2	S611	NO	Mps1; Cdc5;	[DENC][A-Z]([ST])[^DP]; [DENC][A-Z]([ST])(?:[^PDEN]|[FMYI]);	[606]-RNDNKS*KVNPI-[616]
		STU2	S623	NO	Mps1 (if -2 phos)	[ST][A-Z]([ST])[^DP]	[618]-SVASAS*KPSMV-[628]	Reported	Zhou X, et al. (2021) (PMID: 33481703)
		STU2	S626	NO	Ipl1	[RK][A-Z]([ST])[^P]	[621]-SASKPS*MVAAN-[631]	Reported	Swaney DL, et al. (2013) (PMID: 23749301)
		STU2	S634	NO	Mps1; Cdc5;	[DENC][A-Z]([ST])[^DP]; [DENC][A-Z]([ST])(?:[^PDEN]|[FMYI]);	[629]-AANNKS*RVLLT-[639]
		STU2	S642	NO	Mps1 (if -2 phos)	[ST][A-Z]([ST])[^DP]	[637]-LLTSKS*LATPK-[647]
		STU2	T645	NO	Cdk1	([ST])[P](?:[A-Z][KR])?	[640]-SKSLAT*PKNVV-[650]
		STU2	S684	NO	Ipl1	[RK][A-Z]([ST])[^P]	[679]-TKERQS*LLEKM-[689]	Reported	Lanz MC, et al. (2021) (PMID: 33491328)
		STU2	T692	NO	Mps1	[DENC][A-Z]([ST])[^DP]	[687]-EKMNNT*ENYKI-[697]
		STU2	S735	NO	Ipl1	[RK][A-Z]([ST])[^P]	[730]-DVNKLS*DRVLS-[740]
		STU2	T761	NO	Mps1	[DENC][A-Z]([ST])[^DP]	[756]-KKRNDT*NLQSM-[766]
		STU2	S770	NO	Mps1 (if -2 phos)	[ST][A-Z]([ST])[^DP]	[765]-SMGTIS*SYSIP-[775]
		STU2	S773	NO	Mps1 (if -2 phos)	[ST][A-Z]([ST])[^DP]	[768]-TISSYS*IPSST-[778]
		STU2	T778	NO	Mps1 (if -2 phos)	[ST][A-Z]([ST])[^DP]	[773]-SIPSST*VSSNY-[783]
		STU2	S780	NO	Mps1 (if -2 phos)	[ST][A-Z]([ST])[^DP]	[775]-PSSTVS*SNYGV-[785]
		STU2	S789	NO	Mps1 (if -2 phos)	[ST][A-Z]([ST])[^DP]	[784]-GVKSLS*SALPF-[794]
		STU2	S812	NO	Ipl1	[RK][A-Z]([ST])[^P]	[807]-NYERRS*SESIG-[817]	Reported	Holt LJ, et al. (2009) (PMID: 19779198); Albuquerque CP, et al. (2008) (PMID: 18407956); MacGilvray ME, et al. (2020) (PMID: 32597660); Swaney DL, et al. (2013) (PMID: 23749301); Soulard A, et al. (2010) (PMID: 20702584); Lanz MC, et al. (2021) (PMID: 33491328); Jones MH, et al. (2011) (PMID: 22031224); Zhou X, et al. (2021) (PMID: 33481703)
		STU2	S813	YES	Ipl1	[RK][A-Z]([ST])[^P]	[808]-YERRSS*ESIGD-[818]	Reported	Soulard A, et al. (2010) (PMID: 20702584); Swaney DL, et al. (2013) (PMID: 23749301); Jones MH, et al. (2011) (PMID: 22031224); Albuquerque CP, et al. (2008) (PMID: 18407956); Holt LJ, et al. (2009) (PMID: 19779198); MacGilvray ME, et al. (2020) (PMID: 32597660); Lanz MC, et al. (2021) (PMID: 33491328); Zhou X, et al. (2021) (PMID: 33481703)
		STU2	S815	YES	Mps1 (if -2 phos)	[ST][A-Z]([ST])[^DP]	[810]-RRSSES*IGDLP-[820]	Reported	Albuquerque CP, et al. (2008) (PMID: 18407956); Lanz MC, et al. (2021) (PMID: 33491328); Swaney DL, et al. (2013) (PMID: 23749301); Zhou X, et al. (2021) (PMID: 33481703); MacGilvray ME, et al. (2020) (PMID: 32597660); Holt LJ, et al. (2009) (PMID: 19779198)
		STU2	T836	NO	Mps1; Cdc5;	[DENC][A-Z]([ST])[^DP]; [DENC][A-Z]([ST])(?:[^PDEN]|[FMYI]);	[831]-YRKNGT*GVSSV-[841]
		STU2	S852	NO	Mps1; Cdc5;	[DENC][A-Z]([ST])[^DP]; [DENC][A-Z]([ST])(?:[^PDEN]|[FMYI]);	[847]-IDFNDS*FASEE-[857]
		STU2	S858	NO	Mps1; Cdc5;	[DENC][A-Z]([ST])[^DP]; [DENC][A-Z]([ST])(?:[^PDEN]|[FMYI]);	[853]-FASEES*YKRAA-[863]
		STU2	T868	NO	Mps1 (if -2 phos)	[ST][A-Z]([ST])[^DP]	[863]-AAVTST*LKARI-[873]
		STU2	T885	NO	Mps1; Cdc5; Cdc5 (if +1 phos);	[DENC][A-Z]([ST])[^DP]; [DENC][A-Z]([ST])(?:[^PDEN]|[FMYI]); [DENC][A-Z]([ST])[ST];	[880]-SRREGT*TR-[887]
MAPs	YBL034C	STU1	136					29
		STU1	T8	NO	Mps1	[DENC][A-Z]([ST])[^DP]	[3]-SFNNET*NNNSN-[13]
		STU1	S12	NO	Mps1	[DENC][A-Z]([ST])[^DP]	[7]-ETNNNS*NTNTH-[17]
		STU1	T14	NO	Mps1 (if -2 phos)	[ST][A-Z]([ST])[^DP]	[9]-NNNSNT*NTHPD-[19]
		STU1	T16	NO	Mps1 (if -2 phos)	[ST][A-Z]([ST])[^DP]	[11]-NSNTNT*HPDDS-[21]
		STU1	S21	NO	Mps1; Cdc5;	[DENC][A-Z]([ST])[^DP]; [DENC][A-Z]([ST])(?:[^PDEN]|[FMYI]);	[16]-THPDDS*FPLYT-[26]
		STU1	S32	NO	Mps1; Cdc5;	[DENC][A-Z]([ST])[^DP]; [DENC][A-Z]([ST])(?:[^PDEN]|[FMYI]);	[27]-VFKDES*VPIEE-[37]
		STU1	S57	NO	Mps1; Cdc5; Cdc5 (if +1 phos);	[DENC][A-Z]([ST])[^DP]; [DENC][A-Z]([ST])(?:[^PDEN]|[FMYI]); [DENC][A-Z]([ST])[ST];	[52]-ELVNES*SIQAY-[62]
		STU1	S58	NO	Mps1; Cdc5;	[DENC][A-Z]([ST])[^DP]; [DENC][A-Z]([ST])(?:[^PDEN]|[FMYI]);	[53]-LVNESS*IQAYF-[63]
		STU1	S87	NO	Mps1 (if -2 phos)	[ST][A-Z]([ST])[^DP]	[82]-IFLSHS*SLCYL-[92]
		STU1	S100	NO	Cdk1	([ST])[P](?:[A-Z][KR])?	[95]-RVAMQS*PVQFN-[105]
		STU1	T107	NO	Mps1; Cdc5;	[DENC][A-Z]([ST])[^DP]; [DENC][A-Z]([ST])(?:[^PDEN]|[FMYI]);	[102]-VQFNDT*LVEQL-[112]
		STU1	S143	NO	Mps1; Cdc5;	[DENC][A-Z]([ST])[^DP]; [DENC][A-Z]([ST])(?:[^PDEN]|[FMYI]);	[138]-YLVNPS*KIQAI-[148]	Reported	Jones MH, et al. (2011) (PMID: 22031224)
		STU1	S157	NO	Ipl1	[RK][A-Z]([ST])[^P]	[152]-FLRRPS*ENQNG-[162]
		STU1	T171	NO	Ipl1	[RK][A-Z]([ST])[^P]	[166]-NRIKST*LLTID-[176]
		STU1	S187	NO	Mps1	[DENC][A-Z]([ST])[^DP]	[182]-NEKNNS*NHLQL-[192]
		STU1	T201	NO	Mps1 (if -2 phos)	[ST][A-Z]([ST])[^DP]	[196]-FMLSFT*NLLNN-[206]
		STU1	S239	NO	Mps1; Cdc5;	[DENC][A-Z]([ST])[^DP]; [DENC][A-Z]([ST])(?:[^PDEN]|[FMYI]);	[234]-MDDENS*QDLID-[244]
		STU1	S276	NO	Mps1; Cdc5; Cdc5 (if +1 phos);	[DENC][A-Z]([ST])[^DP]; [DENC][A-Z]([ST])(?:[^PDEN]|[FMYI]); [DENC][A-Z]([ST])[ST];	[271]-SQEDKS*TLFDE-[281]	Reported	Albuquerque CP, et al. (2008) (PMID: 18407956)
		STU1	T277	NO	Ipl1	[RK][A-Z]([ST])[^P]	[272]-QEDKST*LFDEE-[282]
		STU1	S302	NO	Mps1; Cdc5; Cdc5 (if +1 phos);	[DENC][A-Z]([ST])[^DP]; [DENC][A-Z]([ST])(?:[^PDEN]|[FMYI]); [DENC][A-Z]([ST])[ST];	[297]-LSNNLS*SKDPA-[307]	Reported	Lanz MC, et al. (2021) (PMID: 33491328)
		STU1	T335	NO	Ipl1	[RK][A-Z]([ST])[^P]	[330]-QSVKET*EQNWK-[340]
		STU1	S344	NO	Ipl1	[RK][A-Z]([ST])[^P]	[339]-WKLRQS*NIIEL-[349]
		STU1	T382	NO	Ipl1	[RK][A-Z]([ST])[^P]	[377]-LISRAT*SSLRT-[387]
		STU1	S384	NO	Mps1 (if -2 phos)	[ST][A-Z]([ST])[^DP]	[379]-SRATSS*LRTTL-[389]
		STU1	T388	NO	Ipl1	[RK][A-Z]([ST])[^P]	[383]-SSLRTT*LSLTA-[393]
		STU1	S390	NO	Mps1 (if -2 phos)	[ST][A-Z]([ST])[^DP]	[385]-LRTTLS*LTALL-[395]
		STU1	T392	NO	Mps1 (if -2 phos)	[ST][A-Z]([ST])[^DP]	[387]-TTLSLT*ALLFL-[397]
		STU1	T427	NO	Mps1 (if -2 phos)	[ST][A-Z]([ST])[^DP]	[422]-NLLSST*KKISS-[432]
		STU1	S431	NO	Ipl1	[RK][A-Z]([ST])[^P]	[426]-STKKIS*SQTAF-[436]
		STU1	T434	NO	Mps1 (if -2 phos)	[ST][A-Z]([ST])[^DP]	[429]-KISSQT*AFHCL-[439]
		STU1	T465	NO	Mps1; Cdc5;	[DENC][A-Z]([ST])[^DP]; [DENC][A-Z]([ST])(?:[^PDEN]|[FMYI]);	[460]-LINEKT*VTPRF-[470]
		STU1	T467	NO	Cdk1	([ST])[P](?:[A-Z][KR])?	[462]-NEKTVT*PRFCS-[472]
		STU1	S486	NO	Mps1	[DENC][A-Z]([ST])[^DP]	[481]-IKFNDS*NLSLN-[491]
		STU1	S489	NO	Mps1; Cdc5;	[DENC][A-Z]([ST])[^DP]; [DENC][A-Z]([ST])(?:[^PDEN]|[FMYI]);	[484]-NDSNLS*LNNSN-[494]
		STU1	S493	NO	Mps1	[DENC][A-Z]([ST])[^DP]	[488]-LSLNNS*NTTSP-[498]	Reported	Zhou X, et al. (2021) (PMID: 33481703)
		STU1	T495	NO	Mps1 (if -2 phos)	[ST][A-Z]([ST])[^DP]	[490]-LNNSNT*TSPTS-[500]
		STU1	T496	NO	Mps1; Cdc5; Cdc5 (if +1 phos);	[DENC][A-Z]([ST])[^DP]; [DENC][A-Z]([ST])(?:[^PDEN]|[FMYI]); [DENC][A-Z]([ST])[ST];	[491]-NNSNTT*SPTSK-[501]	Reported	Albuquerque CP, et al. (2008) (PMID: 18407956)
		STU1	S497	NO	Cdk1	([ST])[P](?:[A-Z][KR])?	[492]-NSNTTS*PTSKL-[502]	Reported	Albuquerque CP, et al. (2008) (PMID: 18407956); Lanz MC, et al. (2021) (PMID: 33491328)
		STU1	T499	NO	Mps1 (if -2 phos)	[ST][A-Z]([ST])[^DP]	[494]-NTTSPT*SKLEN-[504]
		STU1	S520	NO	Mps1 (if -2 phos)	[ST][A-Z]([ST])[^DP]	[515]-KGISDS*QTTVR-[525]
		STU1	T522	NO	Mps1 (if -2 phos)	[ST][A-Z]([ST])[^DP]	[517]-ISDSQT*TVREA-[527]
		STU1	T531	NO	Ipl1	[RK][A-Z]([ST])[^P]	[526]-EAMRLT*FWYFY-[536]
		STU1	S550	NO	Mps1 (if -2 phos)	[ST][A-Z]([ST])[^DP]	[545]-RLLSSS*FSPQL-[555]
		STU1	S552	NO	Cdk1	([ST])[P](?:[A-Z][KR])?	[547]-LSSSFS*PQLKK-[557]
		STU1	T559	NO	Ipl1	[RK][A-Z]([ST])[^P]	[554]-QLKKAT*ELAIP-[564]
		STU1	S577	NO	Ipl1	[RK][A-Z]([ST])[^P]	[572]-QVSRVS*STASA-[582]
		STU1	T579	NO	Mps1 (if -2 phos)	[ST][A-Z]([ST])[^DP]	[574]-SRVSST*ASASS-[584]
		STU1	S581	NO	Mps1 (if -2 phos)	[ST][A-Z]([ST])[^DP]	[576]-VSSTAS*ASSAT-[586]
		STU1	S583	NO	Mps1 (if -2 phos)	[ST][A-Z]([ST])[^DP]	[578]-STASAS*SATSR-[588]
		STU1	T586	NO	Mps1 (if -2 phos)	[ST][A-Z]([ST])[^DP]	[581]-SASSAT*SRLYS-[591]
		STU1	S593	NO	Mps1 (if -2 phos)	[ST][A-Z]([ST])[^DP]	[588]-RLYSHS*SNNSS-[598]
		STU1	S597	NO	Mps1; Cdc5; Cdc5 (if +1 phos);	[DENC][A-Z]([ST])[^DP]; [DENC][A-Z]([ST])(?:[^PDEN]|[FMYI]); [DENC][A-Z]([ST])[ST];	[592]-HSSNNS*SRKTS-[602]
		STU1	S598	NO	Mps1; Cdc5;	[DENC][A-Z]([ST])[^DP]; [DENC][A-Z]([ST])(?:[^PDEN]|[FMYI]);	[593]-SSNNSS*RKTSL-[603]
		STU1	T601	NO	Ipl1	[RK][A-Z]([ST])[^P]	[596]-NSSRKT*SLLEQ-[606]	Reported	Lanz MC, et al. (2021) (PMID: 33491328)
		STU1	S602	NO	Ipl1	[RK][A-Z]([ST])[^P]	[597]-SSRKTS*LLEQK-[607]	Reported	Swaney DL, et al. (2013) (PMID: 23749301); Lanz MC, et al. (2021) (PMID: 33491328); Zhou X, et al. (2021) (PMID: 33481703); MacGilvray ME, et al. (2020) (PMID: 32597660)
		STU1	S619	NO	Mps1 (if -2 phos)	[ST][A-Z]([ST])[^DP]	[614]-AQPTQS*SSTSL-[624]
		STU1	S621	NO	Mps1 (if -2 phos)	[ST][A-Z]([ST])[^DP]	[616]-PTQSSS*TSLLN-[626]
		STU1	T622	NO	Mps1 (if -2 phos)	[ST][A-Z]([ST])[^DP]	[617]-TQSSST*SLLNA-[627]
		STU1	S623	NO	Mps1 (if -2 phos)	[ST][A-Z]([ST])[^DP]	[618]-QSSSTS*LLNAP-[628]
		STU1	S642	NO	Ipl1	[RK][A-Z]([ST])[^P]	[637]-IASKLS*NKLKT-[647]
		STU1	T652	NO	Ipl1	[RK][A-Z]([ST])[^P]	[647]-TNLRST*SEYSS-[657]
		STU1	S653	NO	Mps1 (if -2 phos)	[ST][A-Z]([ST])[^DP]	[648]-NLRSTS*EYSSK-[658]	Reported	Swaney DL, et al. (2013) (PMID: 23749301); Lanz MC, et al. (2021) (PMID: 33491328); MacGilvray ME, et al. (2020) (PMID: 32597660)
		STU1	S656	NO	Mps1; Cdc5; Cdc5 (if +1 phos);	[DENC][A-Z]([ST])[^DP]; [DENC][A-Z]([ST])(?:[^PDEN]|[FMYI]); [DENC][A-Z]([ST])[ST];	[651]-STSEYS*SKENE-[661]
		STU1	S674	NO	Mps1 (if -2 phos)	[ST][A-Z]([ST])[^DP]	[669]-SMNSVS*NSNTK-[679]	Reported	Jones MH, et al. (2011) (PMID: 22031224)
		STU1	S676	NO	Mps1 (if -2 phos)	[ST][A-Z]([ST])[^DP]	[671]-NSVSNS*NTKDN-[681]
		STU1	T678	NO	Mps1 (if -2 phos)	[ST][A-Z]([ST])[^DP]	[673]-VSNSNT*KDNNN-[683]
		STU1	T685	NO	Mps1; Cdc5;	[DENC][A-Z]([ST])[^DP]; [DENC][A-Z]([ST])(?:[^PDEN]|[FMYI]);	[680]-DNNNVT*KRKVS-[690]
		STU1	S690	NO	Ipl1	[RK][A-Z]([ST])[^P]	[685]-TKRKVS*APPSS-[695]	Reported	Zhou X, et al. (2021) (PMID: 33481703); Holt LJ, et al. (2009) (PMID: 19779198); Albuquerque CP, et al. (2008) (PMID: 18407956); Swaney DL, et al. (2013) (PMID: 23749301); MacGilvray ME, et al. (2020) (PMID: 32597660); Lanz MC, et al. (2021) (PMID: 33491328)
		STU1	T696	NO	Mps1 (if -2 phos)	[ST][A-Z]([ST])[^DP]	[691]-APPSST*AATKV-[701]
		STU1	S702	NO	Ipl1	[RK][A-Z]([ST])[^P]	[697]-AATKVS*ENYTN-[707]
		STU1	T706	NO	Mps1	[DENC][A-Z]([ST])[^DP]	[701]-VSENYT*NFDDF-[711]
		STU1	S723	NO	Mps1	[DENC][A-Z]([ST])[^DP]	[718]-LTDELS*NSYSN-[728]
		STU1	S725	NO	Mps1 (if -2 phos)	[ST][A-Z]([ST])[^DP]	[720]-DELSNS*YSNPL-[730]
		STU1	S727	NO	Mps1 (if -2 phos)	[ST][A-Z]([ST])[^DP]	[722]-LSNSYS*NPLIK-[732]
		STU1	S741	NO	Mps1; Cdc5;	[DENC][A-Z]([ST])[^DP]; [DENC][A-Z]([ST])(?:[^PDEN]|[FMYI]);	[736]-DKNDVS*MSSSP-[746]	Reported	Zhou X, et al. (2021) (PMID: 33481703)
		STU1	S743	NO	Mps1 (if -2 phos)	[ST][A-Z]([ST])[^DP]	[738]-NDVSMS*SSPIS-[748]	Reported	Zhou X, et al. (2021) (PMID: 33481703)
		STU1	S745	NO	Cdk1	([ST])[P](?:[A-Z][KR])?	[740]-VSMSSS*PISLK-[750]	Reported	Swaney DL, et al. (2013) (PMID: 23749301); Zhou X, et al. (2021) (PMID: 33481703); Lanz MC, et al. (2021) (PMID: 33491328)
		STU1	S752	NO	Ipl1	[RK][A-Z]([ST])[^P]	[747]-ISLKGS*NKLGE-[757]
		STU1	S769	NO	Mps1; Cdc5;	[DENC][A-Z]([ST])[^DP]; [DENC][A-Z]([ST])(?:[^PDEN]|[FMYI]);	[764]-KFNDAS*FPAQI-[774]	Reported	Lanz MC, et al. (2021) (PMID: 33491328)
		STU1	S794	NO	Mps1 (if -2 phos)	[ST][A-Z]([ST])[^DP]	[789]-SQQSSS*APKFE-[799]
		STU1	S814	NO	Cdk1	([ST])[P](?:[A-Z][KR])?	[809]-QIMIKS*PNDFK-[819]
		STU1	T828	NO	Ipl1	[RK][A-Z]([ST])[^P]	[823]-SIEKFT*NGVPL-[833]
		STU1	T864	NO	Mps1	[DENC][A-Z]([ST])[^DP]	[859]-KPYELT*NLIIT-[869]
		STU1	T896	NO	Ipl1	[RK][A-Z]([ST])[^P]	[891]-MKYKTT*FFNYN-[901]
		STU1	T919	NO	Mps1; Cdc5;	[DENC][A-Z]([ST])[^DP]; [DENC][A-Z]([ST])(?:[^PDEN]|[FMYI]);	[914]-IKHDNT*LRSGT-[924]
		STU1	T924	NO	Mps1 (if -2 phos)	[ST][A-Z]([ST])[^DP]	[919]-TLRSGT*NDLMP-[929]
		STU1	S932	NO	Ipl1	[RK][A-Z]([ST])[^P]	[927]-LMPKIS*MILFQ-[937]
		STU1	T946	NO	Mps1; Cdc5;	[DENC][A-Z]([ST])[^DP]; [DENC][A-Z]([ST])(?:[^PDEN]|[FMYI]);	[941]-KEFDYT*CYFNL-[951]
		STU1	S1000	NO	Ipl1	[RK][A-Z]([ST])[^P]	[995]-IISRES*SVSFT-[1005]	Reported	Lanz MC, et al. (2021) (PMID: 33491328); Albuquerque CP, et al. (2008) (PMID: 18407956)
		STU1	S1001	NO	Mps1; Cdc5;	[DENC][A-Z]([ST])[^DP]; [DENC][A-Z]([ST])(?:[^PDEN]|[FMYI]);	[996]-ISRESS*VSFTP-[1006]	Reported	Albuquerque CP, et al. (2008) (PMID: 18407956); Zhou X, et al. (2021) (PMID: 33481703); Swaney DL, et al. (2013) (PMID: 23749301); Lanz MC, et al. (2021) (PMID: 33491328)
		STU1	S1003	NO	Mps1 (if -2 phos)	[ST][A-Z]([ST])[^DP]	[998]-RESSVS*FTPID-[1008]	Reported	Lanz MC, et al. (2021) (PMID: 33491328)
		STU1	T1005	NO	Cdk1	([ST])[P](?:[A-Z][KR])?	[1000]-SSVSFT*PIDNK-[1010]	Reported	Lanz MC, et al. (2021) (PMID: 33491328); Zhou X, et al. (2021) (PMID: 33481703)
		STU1	S1012	NO	Ipl1	[RK][A-Z]([ST])[^P]	[1007]-IDNKKS*EGDEE-[1017]	Reported	Lanz MC, et al. (2021) (PMID: 33491328); Holt LJ, et al. (2009) (PMID: 19779198)
		STU1	T1034	NO	Mps1; Cdc5;	[DENC][A-Z]([ST])[^DP]; [DENC][A-Z]([ST])(?:[^PDEN]|[FMYI]);	[1029]-KCMEMT*MINPF-[1039]	Reported	Zhou X, et al. (2021) (PMID: 33481703)
		STU1	T1047	NO	Mps1; Cdc5;	[DENC][A-Z]([ST])[^DP]; [DENC][A-Z]([ST])(?:[^PDEN]|[FMYI]);	[1042]-LETDKT*LELKN-[1052]	Reported	Lanz MC, et al. (2021) (PMID: 33491328); Holt LJ, et al. (2009) (PMID: 19779198); Albuquerque CP, et al. (2008) (PMID: 18407956); Swaney DL, et al. (2013) (PMID: 23749301); Zhou X, et al. (2021) (PMID: 33481703)
		STU1	T1058	NO	Ipl1	[RK][A-Z]([ST])[^P]	[1053]-NVGKRT*SSTDS-[1063]	Reported	MacGilvray ME, et al. (2020) (PMID: 32597660)
		STU1	S1059	NO	Ipl1	[RK][A-Z]([ST])[^P]	[1054]-VGKRTS*STDSV-[1064]
		STU1	S1060	NO	Mps1 (if -2 phos)	[ST][A-Z]([ST])[^DP]	[1055]-GKRTSS*TDSVV-[1065]	Reported	Lanz MC, et al. (2021) (PMID: 33491328); Zhou X, et al. (2021) (PMID: 33481703)
		STU1	S1063	NO	Mps1 (if -2 phos)	[ST][A-Z]([ST])[^DP]	[1058]-TSSTDS*VVIHD-[1068]	Reported	Lanz MC, et al. (2021) (PMID: 33491328)
		STU1	S1077	NO	Ipl1	[RK][A-Z]([ST])[^P]	[1072]-KDKKLS*EMTKI-[1082]
		STU1	T1080	NO	Mps1; Cdc5;	[DENC][A-Z]([ST])[^DP]; [DENC][A-Z]([ST])(?:[^PDEN]|[FMYI]);	[1075]-KLSEMT*KIVSV-[1085]
		STU1	S1105	NO	Mps1; Cdc5;	[DENC][A-Z]([ST])[^DP]; [DENC][A-Z]([ST])(?:[^PDEN]|[FMYI]);	[1100]-IDMENS*QKSDL-[1110]
		STU1	S1113	NO	Mps1	[DENC][A-Z]([ST])[^DP]	[1108]-SDLNLS*EIFQN-[1118]	Reported	Zhou X, et al. (2021) (PMID: 33481703); Lanz MC, et al. (2021) (PMID: 33491328); Swaney DL, et al. (2013) (PMID: 23749301)
		STU1	T1123	NO	Mps1	[DENC][A-Z]([ST])[^DP]	[1118]-NSGENT*ERKLK-[1128]
		STU1	T1134	NO	Mps1; Cdc5;	[DENC][A-Z]([ST])[^DP]; [DENC][A-Z]([ST])(?:[^PDEN]|[FMYI]);	[1129]-DDNEPT*VKFST-[1139]	Reported	Zhou X, et al. (2021) (PMID: 33481703); Swaney DL, et al. (2013) (PMID: 23749301)
		STU1	S1138	NO	Ipl1	[RK][A-Z]([ST])[^P]	[1133]-PTVKFS*TDPPK-[1143]
		STU1	S1167	NO	Cdk1	([ST])[P](?:[A-Z][KR])?	[1162]-DLETMS*PIKIN-[1172]	Reported	Zhou X, et al. (2021) (PMID: 33481703); Lanz MC, et al. (2021) (PMID: 33491328); Albuquerque CP, et al. (2008) (PMID: 18407956); Holt LJ, et al. (2009) (PMID: 19779198)
		STU1	T1184	NO	Ipl1	[RK][A-Z]([ST])[^P]	[1179]-QKQRIT*VKRER-[1189]
		STU1	S1211	NO	Ipl1	[RK][A-Z]([ST])[^P]	[1206]-VNNKKS*EKMHL-[1216]
		STU1	S1226	NO	Ipl1	[RK][A-Z]([ST])[^P]	[1221]-NFPRDS*LTVYE-[1231]
		STU1	T1228	NO	Mps1 (if -2 phos)	[ST][A-Z]([ST])[^DP]	[1223]-PRDSLT*VYEIS-[1233]
		STU1	S1233	NO	Mps1; Cdc5;	[DENC][A-Z]([ST])[^DP]; [DENC][A-Z]([ST])(?:[^PDEN]|[FMYI]);	[1228]-TVYEIS*HLLMV-[1238]
		STU1	S1266	NO	Mps1 (if -2 phos)	[ST][A-Z]([ST])[^DP]	[1261]-RIKSGS*FTMKH-[1271]
		STU1	T1268	NO	Mps1 (if -2 phos)	[ST][A-Z]([ST])[^DP]	[1263]-KSGSFT*MKHIN-[1273]	Reported	Jones MH, et al. (2011) (PMID: 22031224)
		STU1	T1289	NO	Ipl1	[RK][A-Z]([ST])[^P]	[1284]-QNQKMT*DWLTN-[1294]
		STU1	T1312	NO	Ipl1	[RK][A-Z]([ST])[^P]	[1307]-MLLKST*DDTPS-[1317]
		STU1	T1315	NO	Cdk1	([ST])[P](?:[A-Z][KR])?	[1310]-KSTDDT*PSIPS-[1320]
		STU1	S1317	NO	Mps1 (if -2 phos)	[ST][A-Z]([ST])[^DP]	[1312]-TDDTPS*IPSKI-[1322]
		STU1	S1323	NO	Ipl1	[RK][A-Z]([ST])[^P]	[1318]-IPSKIS*SKSII-[1328]
		STU1	S1326	NO	Mps1 (if -2 phos)	[ST][A-Z]([ST])[^DP]	[1321]-KISSKS*IILVH-[1331]
		STU1	S1344	NO	Mps1 (if -2 phos)	[ST][A-Z]([ST])[^DP]	[1339]-FLNTLS*ENADD-[1349]
		STU1	S1373	NO	Ipl1	[RK][A-Z]([ST])[^P]	[1368]-MLNKFS*DYGNE-[1378]
		STU1	S1389	NO	Ipl1	[RK][A-Z]([ST])[^P]	[1384]-QEFRDS*LMLSH-[1394]
		STU1	S1400	NO	Ipl1	[RK][A-Z]([ST])[^P]	[1395]-FFKKHS*ATRIL-[1405]
		STU1	T1402	NO	Mps1 (if -2 phos)	[ST][A-Z]([ST])[^DP]	[1397]-KKHSAT*RILSM-[1407]
		STU1	T1422	NO	Ipl1	[RK][A-Z]([ST])[^P]	[1417]-AGVKET*FLIET-[1427]
		STU1	S1434	NO	Cdk1	([ST])[P](?:[A-Z][KR])?	[1429]-WKMLQS*PTICQ-[1439]
		STU1	T1436	NO	Mps1 (if -2 phos)	[ST][A-Z]([ST])[^DP]	[1431]-MLQSPT*ICQQF-[1441]
		STU1	S1444	NO	Ipl1	[RK][A-Z]([ST])[^P]	[1439]-QQFKKS*NISEI-[1449]
		STU1	S1447	NO	Mps1	[DENC][A-Z]([ST])[^DP]	[1442]-KKSNIS*EIIQT-[1452]
		STU1	S1454	NO	Mps1 (if -2 phos)	[ST][A-Z]([ST])[^DP]	[1449]-IIQTMS*YFIMG-[1459]
		STU1	T1463	NO	Mps1; Cdc5; Cdc5 (if +1 phos);	[DENC][A-Z]([ST])[^DP]; [DENC][A-Z]([ST])(?:[^PDEN]|[FMYI]); [DENC][A-Z]([ST])[ST];	[1458]-MGTDNT*SWNFT-[1468]
		STU1	S1464	NO	Mps1; Cdc5;	[DENC][A-Z]([ST])[^DP]; [DENC][A-Z]([ST])(?:[^PDEN]|[FMYI]);	[1459]-GTDNTS*WNFTS-[1469]
		STU1	T1468	NO	Mps1; Cdc5; Cdc5 (if +1 phos);	[DENC][A-Z]([ST])[^DP]; [DENC][A-Z]([ST])(?:[^PDEN]|[FMYI]); [DENC][A-Z]([ST])[ST];	[1463]-TSWNFT*SAVVL-[1473]
		STU1	T1483	NO	Cdk1	([ST])[P](?:[A-Z][KR])?	[1478]-RVLQTT*PDYTE-[1488]
		STU1	T1487	NO	Mps1	[DENC][A-Z]([ST])[^DP]	[1482]-TTPDYT*EQETE-[1492]
MAPs	YOR195W	SLK19	56					22
		SLK19	T7	NO	Cdk1	([ST])[P](?:[A-Z][KR])?	[2]-NEVPTT*PVRLI-[12]	Reported	Zhou X, et al. (2021) (PMID: 33481703); Lanz MC, et al. (2021) (PMID: 33491328); Pultz D, et al. (2012) (PMID: 22218487)
		SLK19	S27	YES	Mps1; Cdc5;	[DENC][A-Z]([ST])[^DP]; [DENC][A-Z]([ST])(?:[^PDEN]|[FMYI]);	[22]-NSENCS*QERNP-[32]	Reported	MacGilvray ME, et al. (2020) (PMID: 32597660); Swaney DL, et al. (2013) (PMID: 23749301); Lanz MC, et al. (2021) (PMID: 33491328)
		SLK19	S42	NO	Mps1; Cdc5;	[DENC][A-Z]([ST])[^DP]; [DENC][A-Z]([ST])(?:[^PDEN]|[FMYI]);	[37]-SEPDSS*FNSPG-[47]	Reported	King GA, et al. (2023) (PMID: 36515990)
		SLK19	S45	NO	Cdk1	([ST])[P](?:[A-Z][KR])?	[40]-DSSFNS*PGSSQ-[50]	Reported	Lanz MC, et al. (2021) (PMID: 33491328); Albuquerque CP, et al. (2008) (PMID: 18407956)
		SLK19	S72	NO	Mps1; Cdc5;	[DENC][A-Z]([ST])[^DP]; [DENC][A-Z]([ST])(?:[^PDEN]|[FMYI]);	[67]-QDLDRS*IDYGR-[77]	Reported	MacGilvray ME, et al. (2020) (PMID: 32597660); King GA, et al. (2023) (PMID: 36515990); Pultz D, et al. (2012) (PMID: 22218487); Lanz MC, et al. (2021) (PMID: 33491328); Swaney DL, et al. (2013) (PMID: 23749301)
		SLK19	S79	NO	Ipl1	[RK][A-Z]([ST])[^P]	[74]-DYGRSS*ALNNK-[84]
		SLK19	S104	NO	Ipl1	[RK][A-Z]([ST])[^P]	[99]-FDDKKS*DSGTN-[109]	Reported	Zhou X, et al. (2021) (PMID: 33481703); Lanz MC, et al. (2021) (PMID: 33491328)
		SLK19	S106	NO	Mps1 (if -2 phos)	[ST][A-Z]([ST])[^DP]	[101]-DKKSDS*GTNDD-[111]	Reported	Lanz MC, et al. (2021) (PMID: 33491328)
		SLK19	T108	NO	Mps1 (if -2 phos)	[ST][A-Z]([ST])[^DP]	[103]-KSDSGT*NDDKG-[113]
		SLK19	S128	NO	Cdk1	([ST])[P](?:[A-Z][KR])?	[123]-LALNYS*PIRVE-[133]	Reported	Zhou X, et al. (2021) (PMID: 33481703); MacGilvray ME, et al. (2020) (PMID: 32597660); Lanz MC, et al. (2021) (PMID: 33491328)
		SLK19	S137	NO	Mps1	[DENC][A-Z]([ST])[^DP]	[132]-VEMNSS*EKRSD-[142]
		SLK19	S141	NO	Ipl1	[RK][A-Z]([ST])[^P]	[136]-SSEKRS*DKNVD-[146]
		SLK19	S155	NO	Mps1; Cdc5;	[DENC][A-Z]([ST])[^DP]; [DENC][A-Z]([ST])(?:[^PDEN]|[FMYI]);	[150]-NDKEGS*HINKK-[160]	Reported	Lanz MC, et al. (2021) (PMID: 33491328)
		SLK19	S174	NO	Ipl1	[RK][A-Z]([ST])[^P]	[169]-PDLKQS*STKDI-[179]
		SLK19	T176	NO	Mps1 (if -2 phos)	[ST][A-Z]([ST])[^DP]	[171]-LKQSST*KDIIN-[181]
		SLK19	S189	NO	Cdk1	([ST])[P](?:[A-Z][KR])?	[184]-EEIMSS*PMAID-[194]	Reported	Albuquerque CP, et al. (2008) (PMID: 18407956); Swaney DL, et al. (2013) (PMID: 23749301); Holt LJ, et al. (2009) (PMID: 19779198); Lanz MC, et al. (2021) (PMID: 33491328)
		SLK19	S201	NO	Cdk1	([ST])[P](?:[A-Z][KR])?	[196]-IETNIS*PNKFI-[206]	Reported	Lanz MC, et al. (2021) (PMID: 33491328); Albuquerque CP, et al. (2008) (PMID: 18407956)
		SLK19	S216	NO	Mps1; Cdc5;	[DENC][A-Z]([ST])[^DP]; [DENC][A-Z]([ST])(?:[^PDEN]|[FMYI]);	[211]-VERNDS*FNINT-[221]	Reported	Zhou X, et al. (2021) (PMID: 33481703); Swaney DL, et al. (2013) (PMID: 23749301); Albuquerque CP, et al. (2008) (PMID: 18407956); Holt LJ, et al. (2009) (PMID: 19779198); Lanz MC, et al. (2021) (PMID: 33491328); King GA, et al. (2023) (PMID: 36515990); Pultz D, et al. (2012) (PMID: 22218487)
		SLK19	T223	NO	Mps1 (if -2 phos)	[ST][A-Z]([ST])[^DP]	[218]-NINTDT*LKLEN-[228]	Reported	Zhou X, et al. (2021) (PMID: 33481703)
		SLK19	S244	NO	Mps1 (if -2 phos)	[ST][A-Z]([ST])[^DP]	[239]-FIKSNS*NNVVN-[249]	Reported	Lanz MC, et al. (2021) (PMID: 33491328); Zhou X, et al. (2021) (PMID: 33481703)
		SLK19	T265	YES	Mps1	[DENC][A-Z]([ST])[^DP]	[260]-EENDIT*NSHIN-[270]	Reported	Lanz MC, et al. (2021) (PMID: 33491328); MacGilvray ME, et al. (2020) (PMID: 32597660); Zhou X, et al. (2021) (PMID: 33481703)
		SLK19	S267	NO	Mps1 (if -2 phos)	[ST][A-Z]([ST])[^DP]	[262]-NDITNS*HINRL-[272]	Reported	Zhou X, et al. (2021) (PMID: 33481703)
		SLK19	T273	YES	Cdk1	([ST])[P](?:[A-Z][KR])?	[268]-HINRLT*PLYET-[278]	Reported	MacGilvray ME, et al. (2020) (PMID: 32597660); Zhou X, et al. (2021) (PMID: 33481703); Holt LJ, et al. (2009) (PMID: 19779198); Lanz MC, et al. (2021) (PMID: 33491328); Albuquerque CP, et al. (2008) (PMID: 18407956)
		SLK19	S279	NO	Mps1; Cdc5;	[DENC][A-Z]([ST])[^DP]; [DENC][A-Z]([ST])(?:[^PDEN]|[FMYI]);	[274]-PLYETS*ARESN-[284]	Reported	Lanz MC, et al. (2021) (PMID: 33491328); Zhou X, et al. (2021) (PMID: 33481703)
		SLK19	S283	YES	Ipl1	[RK][A-Z]([ST])[^P]	[278]-TSARES*NSNEE-[288]	Reported	Holt LJ, et al. (2009) (PMID: 19779198); King GA, et al. (2023) (PMID: 36515990); Swaney DL, et al. (2013) (PMID: 23749301); Lanz MC, et al. (2021) (PMID: 33491328)
		SLK19	S285	NO	Mps1 (if -2 phos)	[ST][A-Z]([ST])[^DP]	[280]-ARESNS*NEEGR-[290]	Reported	King GA, et al. (2023) (PMID: 36515990); Zhou X, et al. (2021) (PMID: 33481703); Lanz MC, et al. (2021) (PMID: 33491328)
		SLK19	S336	NO	Mps1; Cdc5;	[DENC][A-Z]([ST])[^DP]; [DENC][A-Z]([ST])(?:[^PDEN]|[FMYI]);	[331]-ISKNES*LSFQY-[341]
		SLK19	S338	NO	Mps1 (if -2 phos)	[ST][A-Z]([ST])[^DP]	[333]-KNESLS*FQYEK-[343]
		SLK19	T355	NO	Mps1	[DENC][A-Z]([ST])[^DP]	[350]-LLIDLT*NEKLD-[360]
		SLK19	S368	NO	Ipl1	[RK][A-Z]([ST])[^P]	[363]-NTERES*DIAKV-[373]
		SLK19	S404	NO	Mps1; Cdc5;	[DENC][A-Z]([ST])[^DP]; [DENC][A-Z]([ST])(?:[^PDEN]|[FMYI]);	[399]-EKFDAS*ITEVN-[409]
		SLK19	T406	NO	Mps1 (if -2 phos)	[ST][A-Z]([ST])[^DP]	[401]-FDASIT*EVNHI-[411]
		SLK19	T418	NO	Mps1; Cdc5;	[DENC][A-Z]([ST])[^DP]; [DENC][A-Z]([ST])(?:[^PDEN]|[FMYI]);	[413]-GEHENT*VNTLQ-[423]
		SLK19	S451	NO	Ipl1	[RK][A-Z]([ST])[^P]	[446]-NNDKLS*EYETT-[456]
		SLK19	T456	NO	Mps1; Cdc5;	[DENC][A-Z]([ST])[^DP]; [DENC][A-Z]([ST])(?:[^PDEN]|[FMYI]);	[451]-SEYETT*LNDLN-[461]	Reported	Zhou X, et al. (2021) (PMID: 33481703)
		SLK19	S491	NO	Ipl1	[RK][A-Z]([ST])[^P]	[486]-DNLKLS*LKETL-[496]
		SLK19	T495	NO	Ipl1	[RK][A-Z]([ST])[^P]	[490]-LSLKET*LSISK-[500]
		SLK19	S497	NO	Mps1 (if -2 phos)	[ST][A-Z]([ST])[^DP]	[492]-LKETLS*ISKDF-[502]
		SLK19	S499	NO	Mps1 (if -2 phos)	[ST][A-Z]([ST])[^DP]	[494]-ETLSIS*KDFND-[504]
		SLK19	T549	NO	Mps1; Cdc5;	[DENC][A-Z]([ST])[^DP]; [DENC][A-Z]([ST])(?:[^PDEN]|[FMYI]);	[544]-IKNEET*LKLKE-[554]
		SLK19	T600	NO	Mps1	[DENC][A-Z]([ST])[^DP]	[595]-RNAEVT*ELNGD-[605]
		SLK19	S612	NO	Ipl1	[RK][A-Z]([ST])[^P]	[607]-EDLKES*KLHLE-[617]
		SLK19	T619	NO	Mps1; Cdc5;	[DENC][A-Z]([ST])[^DP]; [DENC][A-Z]([ST])(?:[^PDEN]|[FMYI]);	[614]-LHLEET*ITELE-[624]
		SLK19	T621	NO	Mps1 (if -2 phos)	[ST][A-Z]([ST])[^DP]	[616]-LEETIT*ELENK-[626]
		SLK19	T644	NO	Mps1; Cdc5; Cdc5 (if +1 phos);	[DENC][A-Z]([ST])[^DP]; [DENC][A-Z]([ST])(?:[^PDEN]|[FMYI]); [DENC][A-Z]([ST])[ST];	[639]-QKFEKT*SLELE-[649]
		SLK19	S645	NO	Ipl1	[RK][A-Z]([ST])[^P]	[640]-KFEKTS*LELES-[650]
		SLK19	S656	NO	Ipl1	[RK][A-Z]([ST])[^P]	[651]-LQLKNS*NIQAE-[661]
		SLK19	S683	NO	Ipl1	[RK][A-Z]([ST])[^P]	[678]-NELKIS*SDRIT-[688]
		SLK19	T688	NO	Ipl1	[RK][A-Z]([ST])[^P]	[683]-SSDRIT*TLTKE-[693]
		SLK19	T691	NO	Mps1 (if -2 phos)	[ST][A-Z]([ST])[^DP]	[686]-RITTLT*KENEV-[696]
		SLK19	S707	NO	Mps1; Cdc5;	[DENC][A-Z]([ST])[^DP]; [DENC][A-Z]([ST])(?:[^PDEN]|[FMYI]);	[702]-NNNNNS*VTLSN-[712]	Reported	King GA, et al. (2023) (PMID: 36515990); Zhou X, et al. (2021) (PMID: 33481703); Lanz MC, et al. (2021) (PMID: 33491328)
		SLK19	T709	NO	Mps1 (if -2 phos)	[ST][A-Z]([ST])[^DP]	[704]-NNNSVT*LSNDQ-[714]
		SLK19	S711	NO	Mps1 (if -2 phos)	[ST][A-Z]([ST])[^DP]	[706]-NSVTLS*NDQKD-[716]
		SLK19	T743	NO	Ipl1	[RK][A-Z]([ST])[^P]	[738]-AKEKDT*NKRLK-[748]
		SLK19	T790	NO	Mps1; Cdc5;	[DENC][A-Z]([ST])[^DP]; [DENC][A-Z]([ST])(?:[^PDEN]|[FMYI]);	[785]-NLENKT*LSEEI-[795]
		SLK19	S792	NO	Mps1 (if -2 phos)	[ST][A-Z]([ST])[^DP]	[787]-ENKTLS*EEIEQ-[797]
Motors	YPR141C	KAR3	63					9
		KAR3	T7	NO	Cdk1	([ST])[P](?:[A-Z][KR])?	[2]-ESLPRT*PTKGR-[12]	Reported	Zhou X, et al. (2021) (PMID: 33481703); Lanz MC, et al. (2021) (PMID: 33491328)
		KAR3	T9	NO	Mps1 (if -2 phos)	[ST][A-Z]([ST])[^DP]	[4]-LPRTPT*KGRST-[14]
		KAR3	T14	NO	Ipl1	[RK][A-Z]([ST])[^P]	[9]-TKGRST*QHLST-[19]
		KAR3	T19	NO	Cdk1	([ST])[P](?:[A-Z][KR])?	[14]-TQHLST*PSPKN-[24]	Reported	Lanz MC, et al. (2021) (PMID: 33491328); Albuquerque CP, et al. (2008) (PMID: 18407956); Zhou X, et al. (2021) (PMID: 33481703)
		KAR3	S21	NO	Cdk1	([ST])[P](?:[A-Z][KR])?	[16]-HLSTPS*PKNDI-[26]	Reported	Holt LJ, et al. (2009) (PMID: 19779198); Albuquerque CP, et al. (2008) (PMID: 18407956); MacGilvray ME, et al. (2020) (PMID: 32597660); Lanz MC, et al. (2021) (PMID: 33491328); Zhou X, et al. (2021) (PMID: 33481703)
		KAR3	T37	NO	Ipl1	[RK][A-Z]([ST])[^P]	[32]-HKRRNT*TTPPP-[42]	Reported	MacGilvray ME, et al. (2020) (PMID: 32597660); Lanz MC, et al. (2021) (PMID: 33491328)
		KAR3	T38	NO	Mps1; Cdc5; Cdc5 (if +1 phos);	[DENC][A-Z]([ST])[^DP]; [DENC][A-Z]([ST])(?:[^PDEN]|[FMYI]); [DENC][A-Z]([ST])[ST];	[33]-KRRNTT*TPPPK-[43]	Reported	MacGilvray ME, et al. (2020) (PMID: 32597660)
		KAR3	T39	NO	Cdk1	([ST])[P](?:[A-Z][KR])?	[34]-RRNTTT*PPPKH-[44]	Reported	Zhou X, et al. (2021) (PMID: 33481703); MacGilvray ME, et al. (2020) (PMID: 32597660); Lanz MC, et al. (2021) (PMID: 33491328)
		KAR3	T45	NO	Ipl1	[RK][A-Z]([ST])[^P]	[40]-PPPKHT*LLKPQ-[50]
		KAR3	S58	NO	Ipl1	[RK][A-Z]([ST])[^P]	[53]-DIHRHS*LASQS-[63]	Reported	Holt LJ, et al. (2009) (PMID: 19779198); Zhou X, et al. (2021) (PMID: 33481703); Lanz MC, et al. (2021) (PMID: 33491328)
		KAR3	S63	NO	Mps1 (if -2 phos)	[ST][A-Z]([ST])[^DP]	[58]-SLASQS*RISMS-[68]
		KAR3	S66	NO	Ipl1	[RK][A-Z]([ST])[^P]	[61]-SQSRIS*MSPNR-[71]	Reported	Zhou X, et al. (2021) (PMID: 33481703); Lanz MC, et al. (2021) (PMID: 33491328)
		KAR3	S68	NO	Cdk1	([ST])[P](?:[A-Z][KR])?	[63]-SRISMS*PNREL-[73]	Reported	Lanz MC, et al. (2021) (PMID: 33491328); MacGilvray ME, et al. (2020) (PMID: 32597660); Albuquerque CP, et al. (2008) (PMID: 18407956); Zhou X, et al. (2021) (PMID: 33481703)
		KAR3	T80	NO	Ipl1	[RK][A-Z]([ST])[^P]	[75]-KNYKGT*ANLIY-[85]
		KAR3	S92	NO	Mps1 (if -2 phos)	[ST][A-Z]([ST])[^DP]	[87]-NQKSNS*GVTSF-[97]
		KAR3	T108	NO	Mps1; Cdc5;	[DENC][A-Z]([ST])[^DP]; [DENC][A-Z]([ST])(?:[^PDEN]|[FMYI]);	[103]-NELNRT*QAILF-[113]
		KAR3	T118	NO	Ipl1	[RK][A-Z]([ST])[^P]	[113]-FEKKAT*LDLLK-[123]
		KAR3	T127	NO	Mps1	[DENC][A-Z]([ST])[^DP]	[122]-LKDELT*ETKEK-[132]
		KAR3	T129	NO	Mps1 (if -2 phos)	[ST][A-Z]([ST])[^DP]	[124]-DELTET*KEKIN-[134]
		KAR3	S222	NO	Ipl1	[RK][A-Z]([ST])[^P]	[217]-ENERAS*LLDKI-[227]
		KAR3	T235	NO	Ipl1	[RK][A-Z]([ST])[^P]	[230]-VRNKIT*MNPST-[240]
		KAR3	S239	NO	Mps1; Cdc5; Cdc5 (if +1 phos);	[DENC][A-Z]([ST])[^DP]; [DENC][A-Z]([ST])(?:[^PDEN]|[FMYI]); [DENC][A-Z]([ST])[ST];	[234]-ITMNPS*TLQEM-[244]
		KAR3	T291	NO	Mps1; Cdc5;	[DENC][A-Z]([ST])[^DP]; [DENC][A-Z]([ST])(?:[^PDEN]|[FMYI]);	[286]-KEIENT*LKPEL-[296]
		KAR3	T324	NO	Mps1; Cdc5; Cdc5 (if +1 phos);	[DENC][A-Z]([ST])[^DP]; [DENC][A-Z]([ST])(?:[^PDEN]|[FMYI]); [DENC][A-Z]([ST])[ST];	[319]-EKEEET*TRLRD-[329]
		KAR3	T325	NO	Mps1; Cdc5;	[DENC][A-Z]([ST])[^DP]; [DENC][A-Z]([ST])(?:[^PDEN]|[FMYI]);	[320]-KEEETT*RLRDE-[330]
		KAR3	T355	NO	Ipl1	[RK][A-Z]([ST])[^P]	[350]-EYIKDT*ELGMK-[360]
		KAR3	T371	NO	Mps1; Cdc5;	[DENC][A-Z]([ST])[^DP]; [DENC][A-Z]([ST])(?:[^PDEN]|[FMYI]);	[366]-LIKEET*VRRTL-[376]
		KAR3	T375	NO	Ipl1	[RK][A-Z]([ST])[^P]	[370]-ETVRRT*LHNEL-[380]
		KAR3	T405	NO	Mps1 (if -2 phos)	[ST][A-Z]([ST])[^DP]	[400]-LENSDT*SLINV-[410]
		KAR3	S406	NO	Mps1; Cdc5;	[DENC][A-Z]([ST])[^DP]; [DENC][A-Z]([ST])(?:[^PDEN]|[FMYI]);	[401]-ENSDTS*LINVN-[411]
		KAR3	S417	NO	Mps1; Cdc5;	[DENC][A-Z]([ST])[^DP]; [DENC][A-Z]([ST])(?:[^PDEN]|[FMYI]);	[412]-EFDDNS*GVQSM-[422]
		KAR3	T425	NO	Mps1; Cdc5;	[DENC][A-Z]([ST])[^DP]; [DENC][A-Z]([ST])(?:[^PDEN]|[FMYI]);	[420]-QSMEVT*KIQNT-[430]
		KAR3	S478	NO	Mps1 (if -2 phos)	[ST][A-Z]([ST])[^DP]	[473]-YGQTGS*GKTFT-[483]
		KAR3	T483	NO	Mps1 (if -2 phos)	[ST][A-Z]([ST])[^DP]	[478]-SGKTFT*MLNPG-[488]
		KAR3	S497	NO	Mps1 (if -2 phos)	[ST][A-Z]([ST])[^DP]	[492]-IPSTIS*HIFNW-[502]
		KAR3	T541	NO	Mps1; Cdc5; Cdc5 (if +1 phos);	[DENC][A-Z]([ST])[^DP]; [DENC][A-Z]([ST])(?:[^PDEN]|[FMYI]); [DENC][A-Z]([ST])[ST];	[536]-NNKEDT*SIGLK-[546]
		KAR3	S542	NO	Mps1; Cdc5;	[DENC][A-Z]([ST])[^DP]; [DENC][A-Z]([ST])(?:[^PDEN]|[FMYI]);	[537]-NKEDTS*IGLKH-[547]
		KAR3	T557	NO	Mps1 (if -2 phos)	[ST][A-Z]([ST])[^DP]	[552]-DQETKT*TTITN-[562]
		KAR3	T558	NO	Ipl1	[RK][A-Z]([ST])[^P]	[553]-QETKTT*TITNV-[563]
		KAR3	T559	NO	Mps1 (if -2 phos)	[ST][A-Z]([ST])[^DP]	[554]-ETKTTT*ITNVT-[564]
		KAR3	T561	NO	Mps1 (if -2 phos)	[ST][A-Z]([ST])[^DP]	[556]-KTTTIT*NVTSC-[566]
		KAR3	T564	NO	Mps1; Cdc5; Cdc5 (if +1 phos);	[DENC][A-Z]([ST])[^DP]; [DENC][A-Z]([ST])(?:[^PDEN]|[FMYI]); [DENC][A-Z]([ST])[ST];	[559]-TITNVT*SCKLE-[569]
		KAR3	T587	NO	Ipl1	[RK][A-Z]([ST])[^P]	[582]-NKLRST*ASTAS-[592]
		KAR3	S589	NO	Mps1 (if -2 phos)	[ST][A-Z]([ST])[^DP]	[584]-LRSTAS*TASNE-[594]
		KAR3	S592	NO	Mps1 (if -2 phos)	[ST][A-Z]([ST])[^DP]	[587]-TASTAS*NEHSS-[597]
		KAR3	S596	NO	Mps1; Cdc5; Cdc5 (if +1 phos);	[DENC][A-Z]([ST])[^DP]; [DENC][A-Z]([ST])(?:[^PDEN]|[FMYI]); [DENC][A-Z]([ST])[ST];	[591]-ASNEHS*SRSHS-[601]
		KAR3	S599	NO	Mps1 (if -2 phos)	[ST][A-Z]([ST])[^DP]	[594]-EHSSRS*HSIFI-[604]
		KAR3	S601	NO	Mps1 (if -2 phos)	[ST][A-Z]([ST])[^DP]	[596]-SSRSHS*IFIIH-[606]
		KAR3	S610	NO	Mps1 (if -2 phos)	[ST][A-Z]([ST])[^DP]	[605]-IHLSGS*NAKTG-[615]
		KAR3	S636	NO	Mps1; Cdc5;	[DENC][A-Z]([ST])[^DP]; [DENC][A-Z]([ST])(?:[^PDEN]|[FMYI]);	[631]-ERINVS*QVVGD-[641]
		KAR3	T646	NO	Ipl1	[RK][A-Z]([ST])[^P]	[641]-DRLRET*QNINK-[651]
		KAR3	S652	NO	Mps1; Cdc5;	[DENC][A-Z]([ST])[^DP]; [DENC][A-Z]([ST])(?:[^PDEN]|[FMYI]);	[647]-QNINKS*LSCLG-[657]
		KAR3	S654	NO	Mps1 (if -2 phos)	[ST][A-Z]([ST])[^DP]	[649]-INKSLS*CLGDV-[659]
		KAR3	T669	NO	Mps1; Cdc5;	[DENC][A-Z]([ST])[^DP]; [DENC][A-Z]([ST])(?:[^PDEN]|[FMYI]);	[664]-GQPDST*KRHIP-[674]
		KAR3	S678	NO	Ipl1	[RK][A-Z]([ST])[^P]	[673]-IPFRNS*KLTYL-[683]
		KAR3	T681	NO	Ipl1	[RK][A-Z]([ST])[^P]	[676]-RNSKLT*YLLQY-[686]
		KAR3	T689	NO	Mps1 (if -2 phos)	[ST][A-Z]([ST])[^DP]	[684]-LQYSLT*GDSKT-[694]
		KAR3	T694	NO	Mps1 (if -2 phos)	[ST][A-Z]([ST])[^DP]	[689]-TGDSKT*LMFVN-[699]
		KAR3	S701	NO	Cdk1	([ST])[P](?:[A-Z][KR])?	[696]-MFVNIS*PSSSH-[706]
		KAR3	S703	NO	Mps1 (if -2 phos)	[ST][A-Z]([ST])[^DP]	[698]-VNISPS*SSHIN-[708]
		KAR3	S705	NO	Mps1 (if -2 phos)	[ST][A-Z]([ST])[^DP]	[700]-ISPSSS*HINET-[710]
		KAR3	T710	NO	Mps1; Cdc5;	[DENC][A-Z]([ST])[^DP]; [DENC][A-Z]([ST])(?:[^PDEN]|[FMYI]);	[705]-SHINET*LNSLR-[715]
		KAR3	T723	NO	Mps1; Cdc5;	[DENC][A-Z]([ST])[^DP]; [DENC][A-Z]([ST])(?:[^PDEN]|[FMYI]);	[718]-SKVNST*RLVSR-[728]
Motors	YEL061C	CIN8	98					9
		CIN8	S13	NO	Mps1; Cdc5; Cdc5 (if +1 phos);	[DENC][A-Z]([ST])[^DP]; [DENC][A-Z]([ST])(?:[^PDEN]|[FMYI]); [DENC][A-Z]([ST])[ST];	[8]-TGQDRS*SNSIS-[18]
		CIN8	S14	NO	Ipl1	[RK][A-Z]([ST])[^P]	[9]-GQDRSS*NSISK-[19]
		CIN8	S16	NO	Mps1 (if -2 phos)	[ST][A-Z]([ST])[^DP]	[11]-DRSSNS*ISKNG-[21]
		CIN8	S18	NO	Mps1 (if -2 phos)	[ST][A-Z]([ST])[^DP]	[13]-SSNSIS*KNGNS-[23]
		CIN8	T29	NO	Mps1; Cdc5;	[DENC][A-Z]([ST])[^DP]; [DENC][A-Z]([ST])(?:[^PDEN]|[FMYI]);	[24]-QVGCHT*VPNEE-[34]
		CIN8	T38	NO	Mps1; Cdc5;	[DENC][A-Z]([ST])[^DP]; [DENC][A-Z]([ST])(?:[^PDEN]|[FMYI]);	[33]-EELNIT*VAVRC-[43]
		CIN8	S52	NO	Mps1; Cdc5;	[DENC][A-Z]([ST])[^DP]; [DENC][A-Z]([ST])(?:[^PDEN]|[FMYI]);	[47]-NEREIS*MKSSV-[57]
		CIN8	S56	NO	Ipl1	[RK][A-Z]([ST])[^P]	[51]-ISMKSS*VVVNV-[61]
		CIN8	T65	NO	Mps1; Cdc5;	[DENC][A-Z]([ST])[^DP]; [DENC][A-Z]([ST])(?:[^PDEN]|[FMYI]);	[60]-NVPDIT*GSKEI-[70]
		CIN8	S67	NO	Mps1 (if -2 phos)	[ST][A-Z]([ST])[^DP]	[62]-PDITGS*KEISI-[72]
		CIN8	S71	NO	Mps1; Cdc5;	[DENC][A-Z]([ST])[^DP]; [DENC][A-Z]([ST])(?:[^PDEN]|[FMYI]);	[66]-GSKEIS*INTTG-[76]
		CIN8	T75	NO	Mps1; Cdc5;	[DENC][A-Z]([ST])[^DP]; [DENC][A-Z]([ST])(?:[^PDEN]|[FMYI]);	[70]-ISINTT*GDTGI-[80]
		CIN8	T90	NO	Ipl1	[RK][A-Z]([ST])[^P]	[85]-NAKRYT*VDKVF-[95]
		CIN8	T123	NO	Mps1; Cdc5;	[DENC][A-Z]([ST])[^DP]; [DENC][A-Z]([ST])(?:[^PDEN]|[FMYI]);	[118]-KGYNCT*VLVYG-[128]
		CIN8	T132	NO	Mps1 (if -2 phos)	[ST][A-Z]([ST])[^DP]	[127]-YGMTST*GKTYT-[137]
		CIN8	T137	NO	Mps1 (if -2 phos)	[ST][A-Z]([ST])[^DP]	[132]-TGKTYT*MTGDE-[142]
		CIN8	T139	NO	Mps1 (if -2 phos)	[ST][A-Z]([ST])[^DP]	[134]-KTYTMT*GDEKL-[144]
		CIN8	S179	NO	Ipl1	[RK][A-Z]([ST])[^P]	[174]-YVVKCS*FIELY-[184]
		CIN8	S196	NO	Mps1 (if -2 phos)	[ST][A-Z]([ST])[^DP]	[191]-LLDSNS*NGSSN-[201]
		CIN8	S199	NO	Mps1; Cdc5; Cdc5 (if +1 phos);	[DENC][A-Z]([ST])[^DP]; [DENC][A-Z]([ST])(?:[^PDEN]|[FMYI]); [DENC][A-Z]([ST])[ST];	[194]-SNSNGS*SNTGF-[204]
		CIN8	T202	NO	Mps1 (if -2 phos)	[ST][A-Z]([ST])[^DP]	[197]-NGSSNT*GFDGQ-[207]
		CIN8	S218	NO	Mps1; Cdc5; Cdc5 (if +1 phos);	[DENC][A-Z]([ST])[^DP]; [DENC][A-Z]([ST])(?:[^PDEN]|[FMYI]); [DENC][A-Z]([ST])[ST];	[213]-RIFDSS*TANNT-[223]
		CIN8	T219	NO	Mps1 (if -2 phos)	[ST][A-Z]([ST])[^DP]	[214]-IFDSST*ANNTT-[224]
		CIN8	T223	NO	Mps1; Cdc5; Cdc5 (if +1 phos);	[DENC][A-Z]([ST])[^DP]; [DENC][A-Z]([ST])(?:[^PDEN]|[FMYI]); [DENC][A-Z]([ST])[ST];	[218]-STANNT*TSNSA-[228]
		CIN8	T224	NO	Mps1; Cdc5; Cdc5 (if +1 phos);	[DENC][A-Z]([ST])[^DP]; [DENC][A-Z]([ST])(?:[^PDEN]|[FMYI]); [DENC][A-Z]([ST])[ST];	[219]-TANNTT*SNSAS-[229]
		CIN8	S225	NO	Mps1 (if -2 phos)	[ST][A-Z]([ST])[^DP]	[220]-ANNTTS*NSASS-[230]
		CIN8	S227	NO	Mps1 (if -2 phos)	[ST][A-Z]([ST])[^DP]	[222]-NTTSNS*ASSSR-[232]	Reported	Chee MK and Haase SB (2010) (PMID: 20463882); Lanz MC, et al. (2021) (PMID: 33491328); Swaney DL, et al. (2013) (PMID: 23749301); Zhou X, et al. (2021) (PMID: 33481703); MacGilvray ME, et al. (2020) (PMID: 32597660)
		CIN8	S229	NO	Mps1 (if -2 phos)	[ST][A-Z]([ST])[^DP]	[224]-TSNSAS*SSRSN-[234]
		CIN8	S231	NO	Mps1 (if -2 phos)	[ST][A-Z]([ST])[^DP]	[226]-NSASSS*RSNSR-[236]	Reported	Zhou X, et al. (2021) (PMID: 33481703)
		CIN8	S233	NO	Mps1 (if -2 phos)	[ST][A-Z]([ST])[^DP]	[228]-ASSSRS*NSRNS-[238]
		CIN8	S235	NO	Mps1 (if -2 phos)	[ST][A-Z]([ST])[^DP]	[230]-SSRSNS*RNSSP-[240]
		CIN8	S238	NO	Ipl1	[RK][A-Z]([ST])[^P]	[233]-SNSRNS*SPRSL-[243]
		CIN8	S239	NO	Cdk1	([ST])[P](?:[A-Z][KR])?	[234]-NSRNSS*PRSLN-[244]	Reported	Goldstein A, et al. (2017) (PMID: 28455557)
		CIN8	T247	NO	Cdk1	([ST])[P](?:[A-Z][KR])?	[242]-SLNDLT*PKAAL-[252]	Reported	Zhou X, et al. (2021) (PMID: 33481703); Lanz MC, et al. (2021) (PMID: 33491328); Goldstein A, et al. (2017) (PMID: 28455557)
		CIN8	S261	NO	Mps1 (if -2 phos)	[ST][A-Z]([ST])[^DP]	[256]-RLRTKS*LPNTI-[266]	Reported	Zhou X, et al. (2021) (PMID: 33481703); Swaney DL, et al. (2013) (PMID: 23749301); Lanz MC, et al. (2021) (PMID: 33491328); MacGilvray ME, et al. (2020) (PMID: 32597660); Chee MK and Haase SB (2010) (PMID: 20463882)
		CIN8	S282	NO	Mps1; Cdc5; Cdc5 (if +1 phos);	[DENC][A-Z]([ST])[^DP]; [DENC][A-Z]([ST])(?:[^PDEN]|[FMYI]); [DENC][A-Z]([ST])[ST];	[277]-NSRNNS*SSNSG-[287]
		CIN8	S283	NO	Mps1; Cdc5; Cdc5 (if +1 phos);	[DENC][A-Z]([ST])[^DP]; [DENC][A-Z]([ST])(?:[^PDEN]|[FMYI]); [DENC][A-Z]([ST])[ST];	[278]-SRNNSS*SNSGS-[288]
		CIN8	S284	NO	Mps1 (if -2 phos)	[ST][A-Z]([ST])[^DP]	[279]-RNNSSS*NSGST-[289]
		CIN8	S286	NO	Mps1 (if -2 phos)	[ST][A-Z]([ST])[^DP]	[281]-NSSSNS*GSTTN-[291]
		CIN8	S288	NO	Mps1 (if -2 phos)	[ST][A-Z]([ST])[^DP]	[283]-SSNSGS*TTNNA-[293]
		CIN8	T290	NO	Mps1 (if -2 phos)	[ST][A-Z]([ST])[^DP]	[285]-NSGSTT*NNASS-[295]
		CIN8	S294	NO	Mps1; Cdc5; Cdc5 (if +1 phos);	[DENC][A-Z]([ST])[^DP]; [DENC][A-Z]([ST])(?:[^PDEN]|[FMYI]); [DENC][A-Z]([ST])[ST];	[289]-TTNNAS*SNTNT-[299]
		CIN8	T297	NO	Mps1 (if -2 phos)	[ST][A-Z]([ST])[^DP]	[292]-NASSNT*NTNNG-[302]
		CIN8	T299	NO	Mps1 (if -2 phos)	[ST][A-Z]([ST])[^DP]	[294]-SSNTNT*NNGQR-[304]	Reported	Holt LJ, et al. (2009) (PMID: 19779198)
		CIN8	S306	NO	Ipl1	[RK][A-Z]([ST])[^P]	[301]-NGQRSS*MAPND-[311]
		CIN8	T313	NO	Mps1	[DENC][A-Z]([ST])[^DP]	[308]-APNDQT*NGIYI-[318]
		CIN8	S354	NO	Mps1; Cdc5; Cdc5 (if +1 phos);	[DENC][A-Z]([ST])[^DP]; [DENC][A-Z]([ST])(?:[^PDEN]|[FMYI]); [DENC][A-Z]([ST])[ST];	[349]-KMNDFS*SRSHT-[359]
		CIN8	S357	NO	Mps1 (if -2 phos)	[ST][A-Z]([ST])[^DP]	[352]-DFSSRS*HTIFT-[362]
		CIN8	T359	NO	Mps1 (if -2 phos)	[ST][A-Z]([ST])[^DP]	[354]-SSRSHT*IFTIT-[364]
		CIN8	T364	NO	Mps1 (if -2 phos)	[ST][A-Z]([ST])[^DP]	[359]-TIFTIT*LYKKH-[369]
		CIN8	S377	NO	Ipl1	[RK][A-Z]([ST])[^P]	[372]-ELFRIS*KMNLV-[382]
		CIN8	S393	NO	Mps1; Cdc5;	[DENC][A-Z]([ST])[^DP]; [DENC][A-Z]([ST])(?:[^PDEN]|[FMYI]);	[388]-ENINRS*GALNQ-[398]
		CIN8	S409	NO	Mps1; Cdc5;	[DENC][A-Z]([ST])[^DP]; [DENC][A-Z]([ST])(?:[^PDEN]|[FMYI]);	[404]-GSINQS*LLTLG-[414]
		CIN8	S424	NO	Mps1; Cdc5;	[DENC][A-Z]([ST])[^DP]; [DENC][A-Z]([ST])(?:[^PDEN]|[FMYI]);	[419]-ALVDKS*GHIPF-[429]
		CIN8	S432	NO	Ipl1	[RK][A-Z]([ST])[^P]	[427]-IPFRES*KLTRL-[437]
		CIN8	T435	NO	Ipl1	[RK][A-Z]([ST])[^P]	[430]-RESKLT*RLLQD-[440]
		CIN8	T448	NO	Mps1 (if -2 phos)	[ST][A-Z]([ST])[^DP]	[443]-GGNTKT*ALIAT-[453]
		CIN8	S455	NO	Cdk1	([ST])[P](?:[A-Z][KR])?	[450]-LIATIS*PAKVT-[460]	Reported	Goldstein A, et al. (2017) (PMID: 28455557)
		CIN8	T460	NO	Ipl1	[RK][A-Z]([ST])[^P]	[455]-SPAKVT*SEETC-[465]
		CIN8	T464	NO	Mps1; Cdc5;	[DENC][A-Z]([ST])[^DP]; [DENC][A-Z]([ST])(?:[^PDEN]|[FMYI]);	[459]-VTSEET*CSTLE-[469]
		CIN8	S466	NO	Mps1 (if -2 phos)	[ST][A-Z]([ST])[^DP]	[461]-SEETCS*TLEYA-[471]
		CIN8	T467	NO	Mps1; Cdc5;	[DENC][A-Z]([ST])[^DP]; [DENC][A-Z]([ST])(?:[^PDEN]|[FMYI]);	[462]-EETCST*LEYAS-[472]
		CIN8	T497	NO	Mps1; Cdc5;	[DENC][A-Z]([ST])[^DP]; [DENC][A-Z]([ST])(?:[^PDEN]|[FMYI]);	[492]-LVKNIT*MELAK-[502]
		CIN8	S512	NO	Mps1 (if -2 phos)	[ST][A-Z]([ST])[^DP]	[507]-LLSTKS*KEGIY-[517]
		CIN8	T548	NO	Mps1 (if -2 phos)	[ST][A-Z]([ST])[^DP]	[543]-EIESLT*SKNAL-[553]
		CIN8	T564	NO	Ipl1	[RK][A-Z]([ST])[^P]	[559]-LKSKET*IQSQN-[569]
		CIN8	T578	NO	Ipl1	[RK][A-Z]([ST])[^P]	[573]-ESLKTT*IDHLR-[583]
		CIN8	T607	NO	Ipl1	[RK][A-Z]([ST])[^P]	[602]-KLQKLT*EVMQM-[612]
		CIN8	T642	NO	Ipl1	[RK][A-Z]([ST])[^P]	[637]-KKLKST*LFLQL-[647]
		CIN8	S698	NO	Cdk1	([ST])[P](?:[A-Z][KR])?	[693]-KILNES*PKFFN-[703]
		CIN8	S731	NO	Mps1	[DENC][A-Z]([ST])[^DP]	[726]-NLSDIS*EENNN-[736]
		CIN8	T761	NO	Mps1; Cdc5;	[DENC][A-Z]([ST])[^DP]; [DENC][A-Z]([ST])(?:[^PDEN]|[FMYI]);	[756]-RHVDST*YENIE-[766]
		CIN8	T769	NO	Ipl1	[RK][A-Z]([ST])[^P]	[764]-NIEKRT*NEFVE-[774]
		CIN8	T796	NO	Mps1; Cdc5; Cdc5 (if +1 phos);	[DENC][A-Z]([ST])[^DP]; [DENC][A-Z]([ST])(?:[^PDEN]|[FMYI]); [DENC][A-Z]([ST])[ST];	[791]-IMQNLT*TATSA-[801]
		CIN8	T799	NO	Mps1 (if -2 phos)	[ST][A-Z]([ST])[^DP]	[794]-NLTTAT*SAVID-[804]
		CIN8	S820	NO	Mps1; Cdc5;	[DENC][A-Z]([ST])[^DP]; [DENC][A-Z]([ST])(?:[^PDEN]|[FMYI]);	[815]-VKWENS*FDLIN-[825]
		CIN8	S829	NO	Mps1; Cdc5;	[DENC][A-Z]([ST])[^DP]; [DENC][A-Z]([ST])(?:[^PDEN]|[FMYI]);	[824]-INDCDS*MNNEF-[834]
		CIN8	S843	NO	Mps1 (if -2 phos)	[ST][A-Z]([ST])[^DP]	[838]-MAATLS*QIKST-[848]
		CIN8	T848	NO	Ipl1	[RK][A-Z]([ST])[^P]	[843]-SQIKST*VDTSS-[853]
		CIN8	S852	NO	Mps1; Cdc5; Cdc5 (if +1 phos);	[DENC][A-Z]([ST])[^DP]; [DENC][A-Z]([ST])(?:[^PDEN]|[FMYI]); [DENC][A-Z]([ST])[ST];	[847]-STVDTS*SNSMN-[857]
		CIN8	S853	NO	Mps1 (if -2 phos)	[ST][A-Z]([ST])[^DP]	[848]-TVDTSS*NSMNE-[858]
		CIN8	S855	NO	Mps1 (if -2 phos)	[ST][A-Z]([ST])[^DP]	[850]-DTSSNS*MNESI-[860]
		CIN8	S859	NO	Mps1; Cdc5;	[DENC][A-Z]([ST])[^DP]; [DENC][A-Z]([ST])(?:[^PDEN]|[FMYI]);	[854]-NSMNES*ISVMK-[864]
		CIN8	S861	NO	Mps1 (if -2 phos)	[ST][A-Z]([ST])[^DP]	[856]-MNESIS*VMKGQ-[866]
		CIN8	S870	NO	Mps1	[DENC][A-Z]([ST])[^DP]	[865]-GQVEES*ENAIS-[875]
		CIN8	T881	NO	Mps1; Cdc5;	[DENC][A-Z]([ST])[^DP]; [DENC][A-Z]([ST])(?:[^PDEN]|[FMYI]);	[876]-LLKNNT*KFNDQ-[886]
		CIN8	S904	NO	Ipl1	[RK][A-Z]([ST])[^P]	[899]-DNIKNS*ITSTH-[909]
		CIN8	T906	NO	Mps1 (if -2 phos)	[ST][A-Z]([ST])[^DP]	[901]-IKNSIT*STHSH-[911]
		CIN8	T908	NO	Mps1 (if -2 phos)	[ST][A-Z]([ST])[^DP]	[903]-NSITST*HSHIT-[913]
		CIN8	S910	NO	Mps1 (if -2 phos)	[ST][A-Z]([ST])[^DP]	[905]-ITSTHS*HITNV-[915]
		CIN8	T936	NO	Mps1; Cdc5;	[DENC][A-Z]([ST])[^DP]; [DENC][A-Z]([ST])(?:[^PDEN]|[FMYI]);	[931]-NKENAT*KDEMI-[941]
		CIN8	S952	NO	Mps1; Cdc5;	[DENC][A-Z]([ST])[^DP]; [DENC][A-Z]([ST])(?:[^PDEN]|[FMYI]);	[947]-EIPNLS*KKMPL-[957]
		CIN8	S960	NO	Ipl1	[RK][A-Z]([ST])[^P]	[955]-MPLRLS*NINSN-[965]
		CIN8	S966	NO	Mps1 (if -2 phos)	[ST][A-Z]([ST])[^DP]	[961]-NINSNS*VQSVI-[971]
		CIN8	S972	NO	Cdk1	([ST])[P](?:[A-Z][KR])?	[967]-VQSVIS*PKKHA-[977]	Reported	Zhou X, et al. (2021) (PMID: 33481703); Lanz MC, et al. (2021) (PMID: 33491328); MacGilvray ME, et al. (2020) (PMID: 32597660); Albuquerque CP, et al. (2008) (PMID: 18407956); Chee MK and Haase SB (2010) (PMID: 20463882); Swaney DL, et al. (2013) (PMID: 23749301)
		CIN8	S984	NO	Mps1; Cdc5; Cdc5 (if +1 phos);	[DENC][A-Z]([ST])[^DP]; [DENC][A-Z]([ST])(?:[^PDEN]|[FMYI]); [DENC][A-Z]([ST])[ST];	[979]-EDENKS*SENVD-[989]	Reported	Lanz MC, et al. (2021) (PMID: 33491328); Chee MK and Haase SB (2010) (PMID: 20463882)
		CIN8	S985	NO	Ipl1	[RK][A-Z]([ST])[^P]	[980]-DENKSS*ENVDN-[990]
		CIN8	S993	NO	Mps1; Cdc5;	[DENC][A-Z]([ST])[^DP]; [DENC][A-Z]([ST])(?:[^PDEN]|[FMYI]);	[988]-VDNEGS*RKMLK-[998]
CPC	YPL209C	IPL1	26					8
		IPL1	S5	NO	Ipl1	[RK][A-Z]([ST])[^P]	[1]-MQRNS*LVNIK-[10]	Reported	Soulard A, et al. (2010) (PMID: 20702584); Holt LJ, et al. (2009) (PMID: 19779198); Lanz MC, et al. (2021) (PMID: 33491328); Zhou X, et al. (2021) (PMID: 33481703); Swaney DL, et al. (2013) (PMID: 23749301)
		IPL1	S15	NO	Cdk1	([ST])[P](?:[A-Z][KR])?	[10]-KLNANS*PSKKT-[20]	Reported	MacGilvray ME, et al. (2020) (PMID: 32597660); Lanz MC, et al. (2021) (PMID: 33491328)
		IPL1	S17	NO	Mps1 (if -2 phos)	[ST][A-Z]([ST])[^DP]	[12]-NANSPS*KKTTT-[22]
		IPL1	T20	NO	Ipl1	[RK][A-Z]([ST])[^P]	[15]-SPSKKT*TTRPN-[25]
		IPL1	T21	NO	Ipl1	[RK][A-Z]([ST])[^P]	[16]-PSKKTT*TRPNT-[26]
		IPL1	T22	NO	Mps1 (if -2 phos)	[ST][A-Z]([ST])[^DP]	[17]-SKKTTT*RPNTS-[27]
		IPL1	S27	NO	Mps1; Cdc5;	[DENC][A-Z]([ST])[^DP]; [DENC][A-Z]([ST])(?:[^PDEN]|[FMYI]);	[22]-TRPNTS*RINKP-[32]
		IPL1	S36	NO	Ipl1	[RK][A-Z]([ST])[^P]	[31]-KPWRIS*HSPQQ-[41]	Reported	Zhou X, et al. (2021) (PMID: 33481703); Lanz MC, et al. (2021) (PMID: 33491328)
		IPL1	S38	NO	Cdk1	([ST])[P](?:[A-Z][KR])?	[33]-WRISHS*PQQRN-[43]	Reported	MacGilvray ME, et al. (2020) (PMID: 32597660); Zhou X, et al. (2021) (PMID: 33481703); Lanz MC, et al. (2021) (PMID: 33491328)
		IPL1	S50	NO	Cdk1	([ST])[P](?:[A-Z][KR])?	[45]-NSKIPS*PVREK-[55]	Reported	Swaney DL, et al. (2013) (PMID: 23749301); Albuquerque CP, et al. (2008) (PMID: 18407956); MacGilvray ME, et al. (2020) (PMID: 32597660); Soulard A, et al. (2010) (PMID: 20702584); Lanz MC, et al. (2021) (PMID: 33491328)
		IPL1	S72	NO	Mps1; Cdc5;	[DENC][A-Z]([ST])[^DP]; [DENC][A-Z]([ST])(?:[^PDEN]|[FMYI]);	[67]-LDMESS*KIPSP-[77]	Reported	Lanz MC, et al. (2021) (PMID: 33491328)
		IPL1	S76	NO	Cdk1	([ST])[P](?:[A-Z][KR])?	[71]-SSKIPS*PIRKA-[81]	Reported	Zhou X, et al. (2021) (PMID: 33481703); Swaney DL, et al. (2013) (PMID: 23749301); Holt LJ, et al. (2009) (PMID: 19779198); Albuquerque CP, et al. (2008) (PMID: 18407956); MacGilvray ME, et al. (2020) (PMID: 32597660); Lanz MC, et al. (2021) (PMID: 33491328)
		IPL1	T82	NO	Ipl1	[RK][A-Z]([ST])[^P]	[77]-PIRKAT*SSKMI-[87]
		IPL1	S84	NO	Mps1 (if -2 phos)	[ST][A-Z]([ST])[^DP]	[79]-RKATSS*KMIHE-[89]
		IPL1	S100	NO	Mps1 (if -2 phos)	[ST][A-Z]([ST])[^DP]	[95]-KFKSLS*LDDFE-[105]
		IPL1	T126	NO	Ipl1	[RK][A-Z]([ST])[^P]	[121]-VRHRST*GYICA-[131]
		IPL1	T165	NO	Mps1; Cdc5;	[DENC][A-Z]([ST])[^DP]; [DENC][A-Z]([ST])(?:[^PDEN]|[FMYI]);	[160]-NHPNLT*KSYGY-[170]
		IPL1	S167	NO	Mps1 (if -2 phos)	[ST][A-Z]([ST])[^DP]	[162]-PNLTKS*YGYFH-[172]
		IPL1	T244	NO	Ipl1	[RK][A-Z]([ST])[^P]	[239]-NVIKLT*DFGWS-[249]
		IPL1	T260	NO	Ipl1	[RK][A-Z]([ST])[^P]	[255]-ENRRKT*VCGTI-[265]	Reported	Zhou X, et al. (2021) (PMID: 33481703); Lanz MC, et al. (2021) (PMID: 33491328)
		IPL1	T264	NO	Mps1; Cdc5;	[DENC][A-Z]([ST])[^DP]; [DENC][A-Z]([ST])(?:[^PDEN]|[FMYI]);	[259]-KTVCGT*IDYLS-[269]
		IPL1	S269	NO	Cdk1	([ST])[P](?:[A-Z][KR])?	[264]-TIDYLS*PEMVE-[274]
		IPL1	T281	NO	Mps1; Cdc5;	[DENC][A-Z]([ST])[^DP]; [DENC][A-Z]([ST])(?:[^PDEN]|[FMYI]);	[276]-REYDHT*IDAWA-[286]
		IPL1	T308	NO	Ipl1	[RK][A-Z]([ST])[^P]	[303]-EEMKDT*TYKRI-[313]
		IPL1	T309	NO	Mps1; Cdc5;	[DENC][A-Z]([ST])[^DP]; [DENC][A-Z]([ST])(?:[^PDEN]|[FMYI]);	[304]-EMKDTT*YKRIA-[314]
		IPL1	S325	NO	Mps1; Cdc5;	[DENC][A-Z]([ST])[^DP]; [DENC][A-Z]([ST])(?:[^PDEN]|[FMYI]);	[320]-MPSNIS*QDAQD-[330]
CPC	YJR089W	BIR1	97					48
		BIR1	S13	NO	Ipl1	[RK][A-Z]([ST])[^P]	[8]-MEKRYS*MTKLE-[18]
		BIR1	T15	NO	Mps1 (if -2 phos)	[ST][A-Z]([ST])[^DP]	[10]-KRYSMT*KLENR-[20]
		BIR1	S38	NO	Ipl1	[RK][A-Z]([ST])[^P]	[33]-KKLKWS*FKVIP-[43]
		BIR1	S63	NO	Ipl1	[RK][A-Z]([ST])[^P]	[58]-IDPKTS*KLKKD-[68]
		BIR1	S69	NO	Ipl1	[RK][A-Z]([ST])[^P]	[64]-KLKKDS*VRCCY-[74]
		BIR1	T79	NO	Ipl1	[RK][A-Z]([ST])[^P]	[74]-YCHRQT*YNVRD-[84]
		BIR1	S87	NO	Mps1; Cdc5;	[DENC][A-Z]([ST])[^DP]; [DENC][A-Z]([ST])(?:[^PDEN]|[FMYI]);	[82]-VRDCRS*KRKDV-[92]
		BIR1	S97	NO	Mps1 (if -2 phos)	[ST][A-Z]([ST])[^DP]	[92]-VLETLS*NIMRQ-[102]
		BIR1	S127	NO	Mps1; Cdc5;	[DENC][A-Z]([ST])[^DP]; [DENC][A-Z]([ST])(?:[^PDEN]|[FMYI]);	[122]-LLTDYS*FHMGV-[132]
		BIR1	T156	NO	Ipl1	[RK][A-Z]([ST])[^P]	[151]-NLRKFT*FQDNW-[161]
		BIR1	S166	NO	Mps1 (if -2 phos)	[ST][A-Z]([ST])[^DP]	[161]-WPHSGS*QNEHP-[171]
		BIR1	S188	NO	Mps1; Cdc5;	[DENC][A-Z]([ST])[^DP]; [DENC][A-Z]([ST])(?:[^PDEN]|[FMYI]);	[183]-MRYDSS*IEGLG-[193]
		BIR1	S196	NO	Mps1; Cdc5;	[DENC][A-Z]([ST])[^DP]; [DENC][A-Z]([ST])(?:[^PDEN]|[FMYI]);	[191]-GLGDPS*MDKTL-[201]
		BIR1	T200	NO	Mps1; Cdc5;	[DENC][A-Z]([ST])[^DP]; [DENC][A-Z]([ST])(?:[^PDEN]|[FMYI]);	[195]-PSMDKT*LMNDT-[205]
		BIR1	T205	NO	Mps1; Cdc5;	[DENC][A-Z]([ST])[^DP]; [DENC][A-Z]([ST])(?:[^PDEN]|[FMYI]);	[200]-TLMNDT*CYCIY-[210]
		BIR1	S232	NO	Ipl1	[RK][A-Z]([ST])[^P]	[227]-RHYKVS*QNGNC-[237]
		BIR1	S255	NO	Mps1; Cdc5;	[DENC][A-Z]([ST])[^DP]; [DENC][A-Z]([ST])(?:[^PDEN]|[FMYI]);	[250]-KNDNDS*ITKNC-[260]	Reported	Lanz MC, et al. (2021) (PMID: 33491328); MacGilvray ME, et al. (2020) (PMID: 32597660); Swaney DL, et al. (2013) (PMID: 23749301); Zhou X, et al. (2021) (PMID: 33481703)
		BIR1	T257	NO	Mps1 (if -2 phos)	[ST][A-Z]([ST])[^DP]	[252]-DNDSIT*KNCEV-[262]	Reported	Zhou X, et al. (2021) (PMID: 33481703)
		BIR1	S263	NO	Cdk1	([ST])[P](?:[A-Z][KR])?	[258]-KNCEVS*PTLGE-[268]	Reported	King GA, et al. (2023) (PMID: 36515990); Lanz MC, et al. (2021) (PMID: 33491328); Swaney DL, et al. (2013) (PMID: 23749301); MacGilvray ME, et al. (2020) (PMID: 32597660); Zhou X, et al. (2021) (PMID: 33481703); Albuquerque CP, et al. (2008) (PMID: 18407956)
		BIR1	T265	NO	Mps1 (if -2 phos)	[ST][A-Z]([ST])[^DP]	[260]-CEVSPT*LGENG-[270]
		BIR1	T279	NO	Mps1 (if -2 phos)	[ST][A-Z]([ST])[^DP]	[274]-VINTKT*ASQRQ-[284]
		BIR1	S281	NO	Mps1 (if -2 phos)	[ST][A-Z]([ST])[^DP]	[276]-NTKTAS*QRQCP-[286]
		BIR1	S290	NO	Cdk1	([ST])[P](?:[A-Z][KR])?	[285]-CPLFES*PPSST-[295]	Reported	Lanz MC, et al. (2021) (PMID: 33491328)
		BIR1	T295	NO	Mps1 (if -2 phos)	[ST][A-Z]([ST])[^DP]	[290]-SPPSST*GPQLD-[300]
		BIR1	S309	NO	Mps1; Cdc5;	[DENC][A-Z]([ST])[^DP]; [DENC][A-Z]([ST])(?:[^PDEN]|[FMYI]);	[304]-EKTDIS*VIQHN-[314]	Reported	Zhou X, et al. (2021) (PMID: 33481703)
		BIR1	S316	NO	Mps1; Cdc5;	[DENC][A-Z]([ST])[^DP]; [DENC][A-Z]([ST])(?:[^PDEN]|[FMYI]);	[311]-IQHNIS*VLDGA-[321]	Reported	Lanz MC, et al. (2021) (PMID: 33491328)
		BIR1	S330	NO	Ipl1	[RK][A-Z]([ST])[^P]	[325]-NVKRNS*VEEKE-[335]	Reported	Lanz MC, et al. (2021) (PMID: 33491328)
		BIR1	S343	NO	Mps1; Cdc5; Cdc5 (if +1 phos);	[DENC][A-Z]([ST])[^DP]; [DENC][A-Z]([ST])(?:[^PDEN]|[FMYI]); [DENC][A-Z]([ST])[ST];	[338]-NMENGS*TTLEE-[348]
		BIR1	T345	NO	Mps1 (if -2 phos)	[ST][A-Z]([ST])[^DP]	[340]-ENGSTT*LEEGN-[350]	Reported	Zhou X, et al. (2021) (PMID: 33481703); Lanz MC, et al. (2021) (PMID: 33491328)
		BIR1	T365	NO	Cdk1	([ST])[P](?:[A-Z][KR])?	[360]-KEVIST*PTAKE-[370]	Reported	Lanz MC, et al. (2021) (PMID: 33491328); Zhou X, et al. (2021) (PMID: 33481703); MacGilvray ME, et al. (2020) (PMID: 32597660)
		BIR1	T367	NO	Mps1 (if -2 phos)	[ST][A-Z]([ST])[^DP]	[362]-VISTPT*AKEIK-[372]	Reported	Zhou X, et al. (2021) (PMID: 33481703)
		BIR1	S381	NO	Mps1 (if -2 phos)	[ST][A-Z]([ST])[^DP]	[376]-VQLTQS*SSPIK-[386]	Reported	Lanz MC, et al. (2021) (PMID: 33491328); Holt LJ, et al. (2009) (PMID: 19779198)
		BIR1	S383	NO	Cdk1	([ST])[P](?:[A-Z][KR])?	[378]-LTQSSS*PIKKK-[388]	Reported	Swaney DL, et al. (2013) (PMID: 23749301); Lanz MC, et al. (2021) (PMID: 33491328); MacGilvray ME, et al. (2020) (PMID: 32597660)
		BIR1	S395	NO	Cdk1	([ST])[P](?:[A-Z][KR])?	[390]-KFKRIS*PRKIF-[400]
		BIR1	S405	NO	Mps1	[DENC][A-Z]([ST])[^DP]	[400]-FDEEDS*EHSLN-[410]	Reported	Zhou X, et al. (2021) (PMID: 33481703)
		BIR1	S408	NO	Mps1; Cdc5;	[DENC][A-Z]([ST])[^DP]; [DENC][A-Z]([ST])(?:[^PDEN]|[FMYI]);	[403]-EDSEHS*LNNNS-[413]	Reported	Zhou X, et al. (2021) (PMID: 33481703)
		BIR1	S413	NO	Mps1; Cdc5;	[DENC][A-Z]([ST])[^DP]; [DENC][A-Z]([ST])(?:[^PDEN]|[FMYI]);	[408]-SLNNNS*ANGDN-[418]
		BIR1	T428	NO	Mps1; Cdc5; Cdc5 (if +1 phos);	[DENC][A-Z]([ST])[^DP]; [DENC][A-Z]([ST])(?:[^PDEN]|[FMYI]); [DENC][A-Z]([ST])[ST];	[423]-LVIDFT*SHIIK-[433]
		BIR1	S447	NO	Mps1; Cdc5; Cdc5 (if +1 phos);	[DENC][A-Z]([ST])[^DP]; [DENC][A-Z]([ST])(?:[^PDEN]|[FMYI]); [DENC][A-Z]([ST])[ST];	[442]-AILDDS*TDEFS-[452]
		BIR1	S452	NO	Mps1; Cdc5;	[DENC][A-Z]([ST])[^DP]; [DENC][A-Z]([ST])(?:[^PDEN]|[FMYI]);	[447]-STDEFS*FSNQG-[457]	Reported	Lanz MC, et al. (2021) (PMID: 33491328)
		BIR1	S454	NO	Mps1 (if -2 phos)	[ST][A-Z]([ST])[^DP]	[449]-DEFSFS*NQGHN-[459]
		BIR1	S469	NO	Mps1 (if -2 phos)	[ST][A-Z]([ST])[^DP]	[464]-PIPTSS*HLLKG-[474]
		BIR1	T488	NO	Mps1; Cdc5;	[DENC][A-Z]([ST])[^DP]; [DENC][A-Z]([ST])(?:[^PDEN]|[FMYI]);	[483]-IREDDT*GINTD-[493]	Reported	Wu R, et al. (2011) (PMID: 21725298)
		BIR1	T494	NO	Mps1 (if -2 phos)	[ST][A-Z]([ST])[^DP]	[489]-GINTDT*KGASS-[499]
		BIR1	S505	NO	Ipl1	[RK][A-Z]([ST])[^P]	[500]-KHEKFS*VNSEE-[510]	Reported	Lanz MC, et al. (2021) (PMID: 33491328)
		BIR1	S515	NO	Mps1	[DENC][A-Z]([ST])[^DP]	[510]-EDLNFS*EVKLT-[520]
		BIR1	T520	NO	Ipl1	[RK][A-Z]([ST])[^P]	[515]-SEVKLT*GRDSS-[525]
		BIR1	S524	YES	Ipl1	[RK][A-Z]([ST])[^P]	[519]-LTGRDS*STNIL-[529]	Reported	Lanz MC, et al. (2021) (PMID: 33491328); Swaney DL, et al. (2013) (PMID: 23749301); Soulard A, et al. (2010) (PMID: 20702584); Albuquerque CP, et al. (2008) (PMID: 18407956); Holt LJ, et al. (2009) (PMID: 19779198); MacGilvray ME, et al. (2020) (PMID: 32597660); Zhou X, et al. (2021) (PMID: 33481703)
		BIR1	S525	NO	Mps1; Cdc5; Cdc5 (if +1 phos);	[DENC][A-Z]([ST])[^DP]; [DENC][A-Z]([ST])(?:[^PDEN]|[FMYI]); [DENC][A-Z]([ST])[ST];	[520]-TGRDSS*TNILI-[530]	Reported	Lanz MC, et al. (2021) (PMID: 33491328); Soulard A, et al. (2010) (PMID: 20702584); Zhou X, et al. (2021) (PMID: 33481703); Swaney DL, et al. (2013) (PMID: 23749301)
		BIR1	T526	NO	Mps1 (if -2 phos)	[ST][A-Z]([ST])[^DP]	[521]-GRDSST*NILIR-[531]	Reported	Soulard A, et al. (2010) (PMID: 20702584)
		BIR1	S552	NO	Cdk1	([ST])[P](?:[A-Z][KR])?	[547]-VPNGGS*PEVPK-[557]	Reported	Holt LJ, et al. (2009) (PMID: 19779198); Lanz MC, et al. (2021) (PMID: 33491328); Albuquerque CP, et al. (2008) (PMID: 18407956); Zhou X, et al. (2021) (PMID: 33481703)
		BIR1	S566	NO	Mps1	[DENC][A-Z]([ST])[^DP]	[561]-LIRDNS*EKREA-[571]
		BIR1	S582	NO	Ipl1	[RK][A-Z]([ST])[^P]	[577]-RHQKDS*TVRQS-[587]	Reported	Lanz MC, et al. (2021) (PMID: 33491328)
		BIR1	T583	NO	Mps1; Cdc5;	[DENC][A-Z]([ST])[^DP]; [DENC][A-Z]([ST])(?:[^PDEN]|[FMYI]);	[578]-HQKDST*VRQSP-[588]	Reported	Lanz MC, et al. (2021) (PMID: 33491328)
		BIR1	S587	NO	Cdk1	([ST])[P](?:[A-Z][KR])?	[582]-STVRQS*PDILH-[592]	Reported	Holt LJ, et al. (2009) (PMID: 19779198); Lanz MC, et al. (2021) (PMID: 33491328); Zhou X, et al. (2021) (PMID: 33481703); MacGilvray ME, et al. (2020) (PMID: 32597660); Albuquerque CP, et al. (2008) (PMID: 18407956); Soulard A, et al. (2010) (PMID: 20702584); Swaney DL, et al. (2013) (PMID: 23749301)
		BIR1	S596	NO	Mps1; Cdc5;	[DENC][A-Z]([ST])[^DP]; [DENC][A-Z]([ST])(?:[^PDEN]|[FMYI]);	[591]-LHSNKS*GDNSS-[601]	Reported	Lanz MC, et al. (2021) (PMID: 33491328); Zhou X, et al. (2021) (PMID: 33481703)
		BIR1	S600	NO	Mps1; Cdc5; Cdc5 (if +1 phos);	[DENC][A-Z]([ST])[^DP]; [DENC][A-Z]([ST])(?:[^PDEN]|[FMYI]); [DENC][A-Z]([ST])[ST];	[595]-KSGDNS*SNITA-[605]	Reported	Zhou X, et al. (2021) (PMID: 33481703); Lanz MC, et al. (2021) (PMID: 33491328); Swaney DL, et al. (2013) (PMID: 23749301)
		BIR1	S601	NO	Mps1	[DENC][A-Z]([ST])[^DP]	[596]-SGDNSS*NITAI-[606]	Reported	Albuquerque CP, et al. (2008) (PMID: 18407956)
		BIR1	T604	NO	Mps1; Cdc5;	[DENC][A-Z]([ST])[^DP]; [DENC][A-Z]([ST])(?:[^PDEN]|[FMYI]);	[599]-NSSNIT*AIPKE-[609]	Reported	Zhou X, et al. (2021) (PMID: 33481703); Swaney DL, et al. (2013) (PMID: 23749301)
		BIR1	T618	NO	Mps1 (if -2 phos)	[ST][A-Z]([ST])[^DP]	[613]-RGNSKT*SSIPA-[623]	Reported	Zhou X, et al. (2021) (PMID: 33481703)
		BIR1	S619	NO	Ipl1	[RK][A-Z]([ST])[^P]	[614]-GNSKTS*SIPAD-[624]	Reported	Zhou X, et al. (2021) (PMID: 33481703)
		BIR1	S620	NO	Mps1 (if -2 phos)	[ST][A-Z]([ST])[^DP]	[615]-NSKTSS*IPADI-[625]	Reported	Zhou X, et al. (2021) (PMID: 33481703); Holt LJ, et al. (2009) (PMID: 19779198)
		BIR1	S640	YES	Mps1 (if -2 phos)	[ST][A-Z]([ST])[^DP]	[635]-EPRSLS*ISGKV-[645]	Reported	MacGilvray ME, et al. (2020) (PMID: 32597660); Zhou X, et al. (2021) (PMID: 33481703); Lanz MC, et al. (2021) (PMID: 33491328)
		BIR1	S642	NO	Mps1 (if -2 phos)	[ST][A-Z]([ST])[^DP]	[637]-RSLSIS*GKVVP-[647]
		BIR1	S662	NO	Mps1; Cdc5;	[DENC][A-Z]([ST])[^DP]; [DENC][A-Z]([ST])(?:[^PDEN]|[FMYI]);	[657]-IDLNFS*ASDFS-[667]
		BIR1	S667	NO	Cdk1	([ST])[P](?:[A-Z][KR])?	[662]-SASDFS*PSSQS-[672]
		BIR1	S669	NO	Mps1 (if -2 phos)	[ST][A-Z]([ST])[^DP]	[664]-SDFSPS*SQSEQ-[674]
		BIR1	S672	NO	Mps1 (if -2 phos)	[ST][A-Z]([ST])[^DP]	[667]-SPSSQS*EQSSK-[677]
		BIR1	S675	NO	Mps1; Cdc5; Cdc5 (if +1 phos);	[DENC][A-Z]([ST])[^DP]; [DENC][A-Z]([ST])(?:[^PDEN]|[FMYI]); [DENC][A-Z]([ST])[ST];	[670]-SQSEQS*SKSSS-[680]
		BIR1	S678	NO	Mps1 (if -2 phos)	[ST][A-Z]([ST])[^DP]	[673]-EQSSKS*SSVIS-[683]
		BIR1	S679	NO	Ipl1	[RK][A-Z]([ST])[^P]	[674]-QSSKSS*SVIST-[684]
		BIR1	S680	NO	Mps1 (if -2 phos)	[ST][A-Z]([ST])[^DP]	[675]-SSKSSS*VISTP-[685]
		BIR1	T684	NO	Cdk1	([ST])[P](?:[A-Z][KR])?	[679]-SSVIST*PVASP-[689]
		BIR1	S688	NO	Cdk1	([ST])[P](?:[A-Z][KR])?	[683]-STPVAS*PKINL-[693]
		BIR1	T694	NO	Mps1; Cdc5;	[DENC][A-Z]([ST])[^DP]; [DENC][A-Z]([ST])(?:[^PDEN]|[FMYI]);	[689]-PKINLT*RSLHA-[699]	Reported	Lanz MC, et al. (2021) (PMID: 33491328)
		BIR1	S696	NO	Mps1 (if -2 phos)	[ST][A-Z]([ST])[^DP]	[691]-INLTRS*LHAVK-[701]	Reported	Lanz MC, et al. (2021) (PMID: 33491328)
		BIR1	S704	NO	Mps1; Cdc5;	[DENC][A-Z]([ST])[^DP]; [DENC][A-Z]([ST])(?:[^PDEN]|[FMYI]);	[699]-AVKELS*GLKKE-[709]	Reported	Lanz MC, et al. (2021) (PMID: 33491328)
		BIR1	T710	NO	Ipl1	[RK][A-Z]([ST])[^P]	[705]-GLKKET*DDGKY-[715]
		BIR1	S730	NO	Mps1; Cdc5;	[DENC][A-Z]([ST])[^DP]; [DENC][A-Z]([ST])(?:[^PDEN]|[FMYI]);	[725]-ILEDVS*VKNET-[735]	Reported	Swaney DL, et al. (2013) (PMID: 23749301); Bhagwat NR, et al. (2021) (PMID: 33502312); Zhou X, et al. (2021) (PMID: 33481703); Lanz MC, et al. (2021) (PMID: 33491328)
		BIR1	T735	NO	Cdk1	([ST])[P](?:[A-Z][KR])?	[730]-SVKNET*PNNEM-[740]	Reported	Swaney DL, et al. (2013) (PMID: 23749301); Lanz MC, et al. (2021) (PMID: 33491328)
		BIR1	T747	NO	Cdk1	([ST])[P](?:[A-Z][KR])?	[742]-LFETGT*PIASQ-[752]	Reported	Swaney DL, et al. (2013) (PMID: 23749301); Lanz MC, et al. (2021) (PMID: 33491328); Zhou X, et al. (2021) (PMID: 33481703)
		BIR1	S756	NO	Mps1; Cdc5;	[DENC][A-Z]([ST])[^DP]; [DENC][A-Z]([ST])(?:[^PDEN]|[FMYI]);	[751]-SQENKS*RKLFD-[761]
		BIR1	S765	NO	Mps1; Cdc5;	[DENC][A-Z]([ST])[^DP]; [DENC][A-Z]([ST])(?:[^PDEN]|[FMYI]);	[760]-FDEEFS*GKELD-[770]	Reported	Lanz MC, et al. (2021) (PMID: 33491328); Holt LJ, et al. (2009) (PMID: 19779198); Zhou X, et al. (2021) (PMID: 33481703)
		BIR1	S776	NO	Mps1; Cdc5; Cdc5 (if +1 phos);	[DENC][A-Z]([ST])[^DP]; [DENC][A-Z]([ST])(?:[^PDEN]|[FMYI]); [DENC][A-Z]([ST])[ST];	[771]-IPIDSS*TVEIK-[781]	Reported	Zhou X, et al. (2021) (PMID: 33481703)
		BIR1	T777	NO	Mps1 (if -2 phos)	[ST][A-Z]([ST])[^DP]	[772]-PIDSST*VEIKK-[782]	Reported	Zhou X, et al. (2021) (PMID: 33481703)
		BIR1	T802	NO	Mps1 (if -2 phos)	[ST][A-Z]([ST])[^DP]	[797]-NLVSGT*SSYPR-[807]
		BIR1	S804	NO	Mps1 (if -2 phos)	[ST][A-Z]([ST])[^DP]	[799]-VSGTSS*YPRNS-[809]	Reported	Lanz MC, et al. (2021) (PMID: 33491328)
		BIR1	S809	NO	Ipl1	[RK][A-Z]([ST])[^P]	[804]-SYPRNS*RLEEQ-[814]	Reported	Lanz MC, et al. (2021) (PMID: 33491328)
		BIR1	T818	NO	Ipl1	[RK][A-Z]([ST])[^P]	[813]-EQRKET*STSLA-[823]	Reported	Zhou X, et al. (2021) (PMID: 33481703)
		BIR1	S819	NO	Mps1; Cdc5; Cdc5 (if +1 phos);	[DENC][A-Z]([ST])[^DP]; [DENC][A-Z]([ST])(?:[^PDEN]|[FMYI]); [DENC][A-Z]([ST])[ST];	[814]-QRKETS*TSLAD-[824]	Reported	Zhou X, et al. (2021) (PMID: 33481703); MacGilvray ME, et al. (2020) (PMID: 32597660); Lanz MC, et al. (2021) (PMID: 33491328); Swaney DL, et al. (2013) (PMID: 23749301)
		BIR1	T820	NO	Mps1 (if -2 phos)	[ST][A-Z]([ST])[^DP]	[815]-RKETST*SLADN-[825]	Reported	Swaney DL, et al. (2013) (PMID: 23749301); Lanz MC, et al. (2021) (PMID: 33491328)
		BIR1	S821	NO	Mps1 (if -2 phos)	[ST][A-Z]([ST])[^DP]	[816]-KETSTS*LADNS-[826]	Reported	Lanz MC, et al. (2021) (PMID: 33491328); Swaney DL, et al. (2013) (PMID: 23749301)
		BIR1	S826	NO	Mps1; Cdc5;	[DENC][A-Z]([ST])[^DP]; [DENC][A-Z]([ST])(?:[^PDEN]|[FMYI]);	[821]-SLADNS*KKGSS-[831]
		BIR1	S830	NO	Ipl1	[RK][A-Z]([ST])[^P]	[825]-NSKKGS*SFNEG-[835]	Reported	Lanz MC, et al. (2021) (PMID: 33491328)
		BIR1	T873	NO	Mps1; Cdc5;	[DENC][A-Z]([ST])[^DP]; [DENC][A-Z]([ST])(?:[^PDEN]|[FMYI]);	[868]-NNNDAT*LANDK-[878]
		BIR1	T897	NO	Mps1; Cdc5;	[DENC][A-Z]([ST])[^DP]; [DENC][A-Z]([ST])(?:[^PDEN]|[FMYI]);	[892]-EELDMT*FNNWV-[902]
		BIR1	T932	NO	Mps1 (if -2 phos)	[ST][A-Z]([ST])[^DP]	[927]-DYYTAT*NFIET-[937]
CPC	YHR199C-A	NBL1	4					0
		NBL1	T6	NO	Cdk1	([ST])[P](?:[A-Z][KR])?	[1]-MIPALT*PEERQ-[11]
		NBL1	T28	NO	Mps1	[DENC][A-Z]([ST])[^DP]	[23]-LELETT*EKLIE-[33]
		NBL1	T39	NO	Mps1; Cdc5;	[DENC][A-Z]([ST])[^DP]; [DENC][A-Z]([ST])(?:[^PDEN]|[FMYI]);	[34]-NIKEET*LKKLN-[44]
		NBL1	T52	NO	Mps1; Cdc5; Cdc5 (if +1 phos);	[DENC][A-Z]([ST])[^DP]; [DENC][A-Z]([ST])(?:[^PDEN]|[FMYI]); [DENC][A-Z]([ST])[ST];	[47]-QQPDAT*SAPQS-[57]
CPC	YBR156C	SLI15	87					46
		SLI15	T12	NO	Ipl1	[RK][A-Z]([ST])[^P]	[7]-AARKKT*QRKPG-[17]
		SLI15	S21	NO	Mps1 (if -2 phos)	[ST][A-Z]([ST])[^DP]	[16]-PGSTRS*IIETL-[26]	Reported	King GA, et al. (2023) (PMID: 36515990)
		SLI15	T33	NO	Mps1; Cdc5; Cdc5 (if +1 phos);	[DENC][A-Z]([ST])[^DP]; [DENC][A-Z]([ST])(?:[^PDEN]|[FMYI]); [DENC][A-Z]([ST])[ST];	[28]-DLNNLT*TDAHS-[38]
		SLI15	S48	NO	Mps1	[DENC][A-Z]([ST])[^DP]	[43]-RLYESS*EWLRN-[53]
		SLI15	S70	YES	Mps1; Cdc5;	[DENC][A-Z]([ST])[^DP]; [DENC][A-Z]([ST])(?:[^PDEN]|[FMYI]);	[65]-KKMEES*LISPE-[75]	Reported	Zhou X, et al. (2021) (PMID: 33481703); Lanz MC, et al. (2021) (PMID: 33491328)
		SLI15	S73	NO	Cdk1	([ST])[P](?:[A-Z][KR])?	[68]-EESLIS*PENTH-[78]	Reported	Zhou X, et al. (2021) (PMID: 33481703); MacGilvray ME, et al. (2020) (PMID: 32597660); Lanz MC, et al. (2021) (PMID: 33491328)
		SLI15	T77	NO	Mps1; Cdc5;	[DENC][A-Z]([ST])[^DP]; [DENC][A-Z]([ST])(?:[^PDEN]|[FMYI]);	[72]-ISPENT*HNKMD-[82]	Reported	Zhou X, et al. (2021) (PMID: 33481703)
		SLI15	S95	NO	Mps1	[DENC][A-Z]([ST])[^DP]	[90]-GEYELS*NSQND-[100]	Reported	Lanz MC, et al. (2021) (PMID: 33491328); Swaney DL, et al. (2013) (PMID: 23749301)
		SLI15	S97	YES	Mps1 (if -2 phos)	[ST][A-Z]([ST])[^DP]	[92]-YELSNS*QNDAA-[102]	Reported	Zhou X, et al. (2021) (PMID: 33481703); Lanz MC, et al. (2021) (PMID: 33491328); Swaney DL, et al. (2013) (PMID: 23749301); Albuquerque CP, et al. (2008) (PMID: 18407956)
		SLI15	T106	NO	Mps1; Cdc5;	[DENC][A-Z]([ST])[^DP]; [DENC][A-Z]([ST])(?:[^PDEN]|[FMYI]);	[101]-AAKDVT*KTPRN-[111]
		SLI15	T108	NO	Cdk1	([ST])[P](?:[A-Z][KR])?	[103]-KDVTKT*PRNGL-[113]	Reported	Lanz MC, et al. (2021) (PMID: 33491328)
		SLI15	S118	NO	Mps1; Cdc5;	[DENC][A-Z]([ST])[^DP]; [DENC][A-Z]([ST])(?:[^PDEN]|[FMYI]);	[113]-LHNDKS*ITPKS-[123]	Reported	Swaney DL, et al. (2013) (PMID: 23749301); Zhou X, et al. (2021) (PMID: 33481703); Lanz MC, et al. (2021) (PMID: 33491328)
		SLI15	T120	NO	Cdk1	([ST])[P](?:[A-Z][KR])?	[115]-NDKSIT*PKSLR-[125]	Reported	Zhou X, et al. (2021) (PMID: 33481703); Swaney DL, et al. (2013) (PMID: 23749301); Lanz MC, et al. (2021) (PMID: 33491328); MacGilvray ME, et al. (2020) (PMID: 32597660)
		SLI15	T130	NO	Mps1	[DENC][A-Z]([ST])[^DP]	[125]-RRKEVT*EGMNR-[135]
		SLI15	S137	NO	Ipl1	[RK][A-Z]([ST])[^P]	[132]-GMNRFS*IHDTN-[142]	Reported	Lanz MC, et al. (2021) (PMID: 33491328); Zhou X, et al. (2021) (PMID: 33481703)
		SLI15	S144	NO	Cdk1	([ST])[P](?:[A-Z][KR])?	[139]-HDTNKS*PVEPL-[149]	Reported	Zhou X, et al. (2021) (PMID: 33481703); Holt LJ, et al. (2009) (PMID: 19779198); Lanz MC, et al. (2021) (PMID: 33491328); Albuquerque CP, et al. (2008) (PMID: 18407956)
		SLI15	S159	NO	Mps1	[DENC][A-Z]([ST])[^DP]	[154]-VDANES*EKSSP-[164]
		SLI15	S162	NO	Mps1; Cdc5; Cdc5 (if +1 phos);	[DENC][A-Z]([ST])[^DP]; [DENC][A-Z]([ST])(?:[^PDEN]|[FMYI]); [DENC][A-Z]([ST])[ST];	[157]-NESEKS*SPWSP-[167]
		SLI15	S163	NO	Cdk1	([ST])[P](?:[A-Z][KR])?	[158]-ESEKSS*PWSPY-[168]
		SLI15	S166	NO	Cdk1	([ST])[P](?:[A-Z][KR])?	[161]-KSSPWS*PYKVE-[171]	Reported	Lanz MC, et al. (2021) (PMID: 33491328); Zhou X, et al. (2021) (PMID: 33481703)
		SLI15	S177	NO	Ipl1	[RK][A-Z]([ST])[^P]	[172]-KVLRES*SKTSE-[182]
		SLI15	S178	NO	Mps1; Cdc5;	[DENC][A-Z]([ST])[^DP]; [DENC][A-Z]([ST])(?:[^PDEN]|[FMYI]);	[173]-VLRESS*KTSES-[183]
		SLI15	T180	NO	Mps1 (if -2 phos)	[ST][A-Z]([ST])[^DP]	[175]-RESSKT*SESPI-[185]	Reported	Swaney DL, et al. (2013) (PMID: 23749301); Lanz MC, et al. (2021) (PMID: 33491328)
		SLI15	S181	NO	Ipl1	[RK][A-Z]([ST])[^P]	[176]-ESSKTS*ESPIN-[186]	Reported	Swaney DL, et al. (2013) (PMID: 23749301); Zhou X, et al. (2021) (PMID: 33481703); Lanz MC, et al. (2021) (PMID: 33491328)
		SLI15	S183	NO	Cdk1	([ST])[P](?:[A-Z][KR])?	[178]-SKTSES*PINTK-[188]	Reported	Zhou X, et al. (2021) (PMID: 33481703); Swaney DL, et al. (2013) (PMID: 23749301); MacGilvray ME, et al. (2020) (PMID: 32597660); Lanz MC, et al. (2021) (PMID: 33491328)
		SLI15	T194	NO	Mps1; Cdc5;	[DENC][A-Z]([ST])[^DP]; [DENC][A-Z]([ST])(?:[^PDEN]|[FMYI]);	[189]-RFDNQT*WAAKE-[199]	Reported	Zhou X, et al. (2021) (PMID: 33481703)
		SLI15	S233	NO	Ipl1	[RK][A-Z]([ST])[^P]	[228]-RSQRRS*NMFVP-[238]	Reported	Zhou X, et al. (2021) (PMID: 33481703)
		SLI15	S255	NO	Mps1 (if -2 phos)	[ST][A-Z]([ST])[^DP]	[250]-IPPTKS*SGSIP-[260]
		SLI15	S256	NO	Ipl1	[RK][A-Z]([ST])[^P]	[251]-PPTKSS*GSIPK-[261]
		SLI15	S258	NO	Mps1 (if -2 phos)	[ST][A-Z]([ST])[^DP]	[253]-TKSSGS*IPKVR-[263]
		SLI15	S268	NO	Cdk1	([ST])[P](?:[A-Z][KR])?	[263]-RTVKES*PIAFK-[273]	Reported	Zhou X, et al. (2021) (PMID: 33481703); MacGilvray ME, et al. (2020) (PMID: 32597660); Holt LJ, et al. (2009) (PMID: 19779198); Lanz MC, et al. (2021) (PMID: 33491328); Swaney DL, et al. (2013) (PMID: 23749301)
		SLI15	S276	NO	Ipl1	[RK][A-Z]([ST])[^P]	[271]-AFKKKS*TINSP-[281]	Reported	Zhou X, et al. (2021) (PMID: 33481703)
		SLI15	T277	NO	Ipl1	[RK][A-Z]([ST])[^P]	[272]-FKKKST*INSPA-[282]
		SLI15	S280	YES	Cdk1	([ST])[P](?:[A-Z][KR])?	[275]-KSTINS*PAIRA-[285]	Reported	Zhou X, et al. (2021) (PMID: 33481703); Swaney DL, et al. (2013) (PMID: 23749301); MacGilvray ME, et al. (2020) (PMID: 32597660)
		SLI15	T291	NO	Mps1 (if -2 phos)	[ST][A-Z]([ST])[^DP]	[286]-VENSDT*AGSTK-[296]
		SLI15	S298	NO	Ipl1	[RK][A-Z]([ST])[^P]	[293]-GSTKAS*SVFDR-[303]
		SLI15	S305	NO	Ipl1	[RK][A-Z]([ST])[^P]	[300]-VFDRLS*SIPTK-[310]	Reported	Swaney DL, et al. (2013) (PMID: 23749301)
		SLI15	S311	NO	Mps1 (if -2 phos)	[ST][A-Z]([ST])[^DP]	[306]-SIPTKS*FENKI-[316]	Reported	Lanz MC, et al. (2021) (PMID: 33491328)
		SLI15	S317	NO	Ipl1	[RK][A-Z]([ST])[^P]	[312]-FENKIS*RGNVG-[322]
		SLI15	S326	NO	Ipl1	[RK][A-Z]([ST])[^P]	[321]-VGHKYS*SSSID-[331]	Reported	Zhou X, et al. (2021) (PMID: 33481703)
		SLI15	S328	NO	Mps1 (if -2 phos)	[ST][A-Z]([ST])[^DP]	[323]-HKYSSS*SIDLT-[333]	Reported	Zhou X, et al. (2021) (PMID: 33481703)
		SLI15	S329	NO	Mps1 (if -2 phos)	[ST][A-Z]([ST])[^DP]	[324]-KYSSSS*IDLTG-[334]	Reported	Albuquerque CP, et al. (2008) (PMID: 18407956); Lanz MC, et al. (2021) (PMID: 33491328); Zhou X, et al. (2021) (PMID: 33481703)
		SLI15	T333	NO	Mps1; Cdc5;	[DENC][A-Z]([ST])[^DP]; [DENC][A-Z]([ST])(?:[^PDEN]|[FMYI]);	[328]-SSIDLT*GSPMK-[338]	Reported	Zhou X, et al. (2021) (PMID: 33481703)
		SLI15	S335	NO	Cdk1	([ST])[P](?:[A-Z][KR])?	[330]-IDLTGS*PMKKV-[340]	Reported	Lanz MC, et al. (2021) (PMID: 33491328); Swaney DL, et al. (2013) (PMID: 23749301); Zhou X, et al. (2021) (PMID: 33481703)
		SLI15	S341	NO	Ipl1	[RK][A-Z]([ST])[^P]	[336]-PMKKVS*QKFKS-[346]
		SLI15	T369	NO	Ipl1	[RK][A-Z]([ST])[^P]	[364]-VKNKIT*KNNSP-[374]
		SLI15	S373	NO	Cdk1	([ST])[P](?:[A-Z][KR])?	[368]-ITKNNS*PKGKN-[378]
		SLI15	S379	NO	Ipl1	[RK][A-Z]([ST])[^P]	[374]-PKGKNS*RKSSI-[384]
		SLI15	S382	NO	Ipl1	[RK][A-Z]([ST])[^P]	[377]-KNSRKS*SIPRF-[387]
		SLI15	S383	NO	Ipl1	[RK][A-Z]([ST])[^P]	[378]-NSRKSS*IPRFD-[388]	Reported	MacGilvray ME, et al. (2020) (PMID: 32597660)
		SLI15	T390	NO	Mps1; Cdc5; Cdc5 (if +1 phos);	[DENC][A-Z]([ST])[^DP]; [DENC][A-Z]([ST])(?:[^PDEN]|[FMYI]); [DENC][A-Z]([ST])[ST];	[385]-PRFDKT*SLKLT-[395]
		SLI15	S391	NO	Ipl1	[RK][A-Z]([ST])[^P]	[386]-RFDKTS*LKLTT-[396]
		SLI15	T395	NO	Ipl1	[RK][A-Z]([ST])[^P]	[390]-TSLKLT*THKKL-[400]
		SLI15	S410	NO	Ipl1	[RK][A-Z]([ST])[^P]	[405]-EQKKKS*KHSSD-[415]
		SLI15	S413	NO	Ipl1	[RK][A-Z]([ST])[^P]	[408]-KKSKHS*SDVHK-[418]
		SLI15	S421	YES	Mps1 (if -2 phos)	[ST][A-Z]([ST])[^DP]	[416]-VHKTGS*RPHSI-[426]	Reported	Lanz MC, et al. (2021) (PMID: 33491328); MacGilvray ME, et al. (2020) (PMID: 32597660); Zhou X, et al. (2021) (PMID: 33481703)
		SLI15	S427	NO	Cdk1	([ST])[P](?:[A-Z][KR])?	[422]-RPHSIS*PTKIS-[432]	Reported	Zhou X, et al. (2021) (PMID: 33481703); Faustova I, et al. (2021) (PMID: 34502421); Lanz MC, et al. (2021) (PMID: 33491328)
		SLI15	T429	NO	Mps1 (if -2 phos)	[ST][A-Z]([ST])[^DP]	[424]-HSISPT*KISVD-[434]
		SLI15	S432	NO	Ipl1	[RK][A-Z]([ST])[^P]	[427]-SPTKIS*VDSSS-[437]
		SLI15	S436	NO	Mps1; Cdc5; Cdc5 (if +1 phos);	[DENC][A-Z]([ST])[^DP]; [DENC][A-Z]([ST])(?:[^PDEN]|[FMYI]); [DENC][A-Z]([ST])[ST];	[431]-ISVDSS*SPSKE-[441]	Reported	Zhou X, et al. (2021) (PMID: 33481703)
		SLI15	S437	YES	Cdk1	([ST])[P](?:[A-Z][KR])?	[432]-SVDSSS*PSKEV-[442]	Reported	Zhou X, et al. (2021) (PMID: 33481703); Swaney DL, et al. (2013) (PMID: 23749301); MacGilvray ME, et al. (2020) (PMID: 32597660); Lanz MC, et al. (2021) (PMID: 33491328)
		SLI15	S439	YES	Mps1 (if -2 phos)	[ST][A-Z]([ST])[^DP]	[434]-DSSSPS*KEVKN-[444]	Reported	Lanz MC, et al. (2021) (PMID: 33491328); Zhou X, et al. (2021) (PMID: 33481703)
		SLI15	S448	NO	Cdk1	([ST])[P](?:[A-Z][KR])?	[443]-KNYYQS*PVRGY-[453]	Reported	MacGilvray ME, et al. (2020) (PMID: 32597660); Lanz MC, et al. (2021) (PMID: 33491328); Swaney DL, et al. (2013) (PMID: 23749301); Zhou X, et al. (2021) (PMID: 33481703); Faustova I, et al. (2021) (PMID: 34502421)
		SLI15	T457	NO	Ipl1	[RK][A-Z]([ST])[^P]	[452]-GYLRPT*KASIS-[462]
		SLI15	S460	NO	Ipl1	[RK][A-Z]([ST])[^P]	[455]-RPTKAS*ISPNK-[465]	Reported	MacGilvray ME, et al. (2020) (PMID: 32597660); Swaney DL, et al. (2013) (PMID: 23749301)
		SLI15	S462	NO	Cdk1	([ST])[P](?:[A-Z][KR])?	[457]-TKASIS*PNKNK-[467]	Reported	MacGilvray ME, et al. (2020) (PMID: 32597660); Swaney DL, et al. (2013) (PMID: 23749301); Lanz MC, et al. (2021) (PMID: 33491328)
		SLI15	T470	NO	Mps1; Cdc5; Cdc5 (if +1 phos);	[DENC][A-Z]([ST])[^DP]; [DENC][A-Z]([ST])(?:[^PDEN]|[FMYI]); [DENC][A-Z]([ST])[ST];	[465]-KNKNLT*TSQTP-[475]
		SLI15	S472	NO	Mps1 (if -2 phos)	[ST][A-Z]([ST])[^DP]	[467]-KNLTTS*QTPHR-[477]
		SLI15	T474	NO	Cdk1	([ST])[P](?:[A-Z][KR])?	[469]-LTTSQT*PHRLK-[479]	Reported	Swaney DL, et al. (2013) (PMID: 23749301); Zhou X, et al. (2021) (PMID: 33481703)
		SLI15	T484	NO	Mps1; Cdc5;	[DENC][A-Z]([ST])[^DP]; [DENC][A-Z]([ST])(?:[^PDEN]|[FMYI]);	[479]-KIKEKT*LRKLS-[489]
		SLI15	S489	YES	Cdk1	([ST])[P](?:[A-Z][KR])?	[484]-TLRKLS*PNIAD-[494]	Reported	Albuquerque CP, et al. (2008) (PMID: 18407956); Holt LJ, et al. (2009) (PMID: 19779198); Lanz MC, et al. (2021) (PMID: 33491328); MacGilvray ME, et al. (2020) (PMID: 32597660)
		SLI15	S496	NO	Mps1; Cdc5;	[DENC][A-Z]([ST])[^DP]; [DENC][A-Z]([ST])(?:[^PDEN]|[FMYI]);	[491]-NIADIS*KPESR-[501]	Reported	Lanz MC, et al. (2021) (PMID: 33491328)
		SLI15	S503	NO	Ipl1	[RK][A-Z]([ST])[^P]	[498]-PESRKS*KNYRL-[508]
		SLI15	T509	NO	Ipl1	[RK][A-Z]([ST])[^P]	[504]-KNYRLT*NLQLL-[514]	Reported	Zhou X, et al. (2021) (PMID: 33481703)
		SLI15	S533	NO	Ipl1	[RK][A-Z]([ST])[^P]	[528]-FDKRLS*GIMRS-[538]	Reported	MacGilvray ME, et al. (2020) (PMID: 32597660); Zhou X, et al. (2021) (PMID: 33481703); Holt LJ, et al. (2009) (PMID: 19779198); Lanz MC, et al. (2021) (PMID: 33491328); Chen YC, et al. (2018) (PMID: 30516470); Soulard A, et al. (2010) (PMID: 20702584); Swaney DL, et al. (2013) (PMID: 23749301)
		SLI15	S554	NO	Ipl1	[RK][A-Z]([ST])[^P]	[549]-KQKRMS*HLEQD-[559]	Reported	Swaney DL, et al. (2013) (PMID: 23749301); Lanz MC, et al. (2021) (PMID: 33491328); MacGilvray ME, et al. (2020) (PMID: 32597660); Holt LJ, et al. (2009) (PMID: 19779198); Zhou X, et al. (2021) (PMID: 33481703)
		SLI15	T564	NO	Ipl1	[RK][A-Z]([ST])[^P]	[559]-DLKKQT*SFSND-[569]	Reported	Lanz MC, et al. (2021) (PMID: 33491328); King GA, et al. (2023) (PMID: 36515990)
		SLI15	S567	NO	Mps1 (if -2 phos)	[ST][A-Z]([ST])[^DP]	[562]-KQTSFS*NDYKD-[572]
		SLI15	S578	NO	Ipl1	[RK][A-Z]([ST])[^P]	[573]-IRLKES*LAPFD-[583]	Reported	Holt LJ, et al. (2009) (PMID: 19779198); Zhou X, et al. (2021) (PMID: 33481703)
		SLI15	T589	NO	Ipl1	[RK][A-Z]([ST])[^P]	[584]-NHVRDT*INKNT-[594]
		SLI15	T594	NO	Ipl1	[RK][A-Z]([ST])[^P]	[589]-TINKNT*AFSTD-[599]
		SLI15	T618	YES	Cdk1	([ST])[P](?:[A-Z][KR])?	[613]-IIGNVT*PKIAS-[623]	Reported	MacGilvray ME, et al. (2020) (PMID: 32597660); Lanz MC, et al. (2021) (PMID: 33491328); Zhou X, et al. (2021) (PMID: 33481703)
		SLI15	S627	NO	Mps1; Cdc5;	[DENC][A-Z]([ST])[^DP]; [DENC][A-Z]([ST])(?:[^PDEN]|[FMYI]);	[622]-ASVNDS*LPEIN-[632]
		SLI15	S635	NO	Mps1 (if -2 phos)	[ST][A-Z]([ST])[^DP]	[630]-EINTDS*EDEAS-[640]
		SLI15	S640	NO	Mps1; Cdc5;	[DENC][A-Z]([ST])[^DP]; [DENC][A-Z]([ST])(?:[^PDEN]|[FMYI]);	[635]-SEDEAS*VTLAA-[645]
		SLI15	T642	NO	Mps1 (if -2 phos)	[ST][A-Z]([ST])[^DP]	[637]-DEASVT*LAAWA-[647]
		SLI15	S649	NO	Cdk1	([ST])[P](?:[A-Z][KR])?	[644]-AAWAKS*PYLQE-[654]	Reported	Albuquerque CP, et al. (2008) (PMID: 18407956); Swaney DL, et al. (2013) (PMID: 23749301); Chen YC, et al. (2018) (PMID: 30516470); Holt LJ, et al. (2009) (PMID: 19779198); Zhou X, et al. (2021) (PMID: 33481703); Lanz MC, et al. (2021) (PMID: 33491328)
regulators/other	YOL054W	PSH1	25					5
		PSH1	T16	NO	Mps1; Cdc5;	[DENC][A-Z]([ST])[^DP]; [DENC][A-Z]([ST])(?:[^PDEN]|[FMYI]);	[11]-HQNDGT*KDAIL-[21]
		PSH1	T43	NO	Cdk1	([ST])[P](?:[A-Z][KR])?	[38]-FVPMMT*PCGHN-[48]
		PSH1	T62	NO	Mps1 (if -2 phos)	[ST][A-Z]([ST])[^DP]	[57]-WFASNT*QKELA-[67]
		PSH1	T76	NO	Mps1; Cdc5; Cdc5 (if +1 phos);	[DENC][A-Z]([ST])[^DP]; [DENC][A-Z]([ST])(?:[^PDEN]|[FMYI]); [DENC][A-Z]([ST])[ST];	[71]-CRSDIT*TIPAL-[81]
		PSH1	T84	NO	Mps1; Cdc5;	[DENC][A-Z]([ST])[^DP]; [DENC][A-Z]([ST])(?:[^PDEN]|[FMYI]);	[79]-PALNTT*LQQYL-[89]
		PSH1	S103	NO	Mps1; Cdc5;	[DENC][A-Z]([ST])[^DP]; [DENC][A-Z]([ST])(?:[^PDEN]|[FMYI]);	[98]-DQNDES*FKKLL-[108]
		PSH1	T112	NO	Mps1 (if -2 phos)	[ST][A-Z]([ST])[^DP]	[107]-LLTTKT*KEEND-[117]
		PSH1	T126	NO	Ipl1	[RK][A-Z]([ST])[^P]	[121]-DKEKDT*LFDKV-[131]
		PSH1	S135	NO	Ipl1	[RK][A-Z]([ST])[^P]	[130]-KVFKNS*ALAVA-[140]	Reported	MacGilvray ME, et al. (2020) (PMID: 32597660)
		PSH1	S151	NO	Ipl1	[RK][A-Z]([ST])[^P]	[146]-GITRCS*NCHWE-[156]
		PSH1	S191	YES	Mps1	[DENC][A-Z]([ST])[^DP]	[186]-DEEEYS*EGELD-[196]	Reported	Albuquerque CP, et al. (2008) (PMID: 18407956); Zhou X, et al. (2021) (PMID: 33481703); Soulard A, et al. (2010) (PMID: 20702584); Lanz MC, et al. (2021) (PMID: 33491328); Breitkreutz A, et al. (2010) (PMID: 20489023); Swaney DL, et al. (2013) (PMID: 23749301); Chen YC, et al. (2018) (PMID: 30516470); Holt LJ, et al. (2009) (PMID: 19779198)
		PSH1	S201	NO	Ipl1	[RK][A-Z]([ST])[^P]	[196]-DEIRES*MRRRR-[206]
		PSH1	S223	NO	Mps1; Cdc5; Cdc5 (if +1 phos);	[DENC][A-Z]([ST])[^DP]; [DENC][A-Z]([ST])(?:[^PDEN]|[FMYI]); [DENC][A-Z]([ST])[ST];	[218]-NRDDVS*SEDDD-[228]
		PSH1	S229	NO	Mps1; Cdc5; Cdc5 (if +1 phos);	[DENC][A-Z]([ST])[^DP]; [DENC][A-Z]([ST])(?:[^PDEN]|[FMYI]); [DENC][A-Z]([ST])[ST];	[224]-SEDDDS*SEEEP-[234]
		PSH1	S230	NO	Mps1	[DENC][A-Z]([ST])[^DP]	[225]-EDDDSS*EEEPM-[235]
		PSH1	S251	NO	Mps1; Cdc5;	[DENC][A-Z]([ST])[^DP]; [DENC][A-Z]([ST])(?:[^PDEN]|[FMYI]);	[246]-RSHNRS*IAVDA-[256]
		PSH1	S293	NO	Mps1; Cdc5;	[DENC][A-Z]([ST])[^DP]; [DENC][A-Z]([ST])(?:[^PDEN]|[FMYI]);	[288]-EDEDGS*RRNLV-[298]
		PSH1	S329	NO	Ipl1	[RK][A-Z]([ST])[^P]	[324]-EEDRDS*DFYEH-[334]
		PSH1	T353	NO	Mps1; Cdc5;	[DENC][A-Z]([ST])[^DP]; [DENC][A-Z]([ST])(?:[^PDEN]|[FMYI]);	[348]-DQKEVT*RIQSS-[358]
		PSH1	S361	NO	Mps1 (if -2 phos)	[ST][A-Z]([ST])[^DP]	[356]-QSSSDS*EDRSL-[366]
		PSH1	S365	NO	Mps1; Cdc5;	[DENC][A-Z]([ST])[^DP]; [DENC][A-Z]([ST])(?:[^PDEN]|[FMYI]);	[360]-DSEDRS*LSYSG-[370]	Reported	Zhou X, et al. (2021) (PMID: 33481703)
		PSH1	S367	NO	Mps1 (if -2 phos)	[ST][A-Z]([ST])[^DP]	[362]-EDRSLS*YSGSS-[372]	Reported	Zhou X, et al. (2021) (PMID: 33481703)
		PSH1	S369	NO	Mps1 (if -2 phos)	[ST][A-Z]([ST])[^DP]	[364]-RSLSYS*GSSDV-[374]
		PSH1	S371	NO	Mps1 (if -2 phos)	[ST][A-Z]([ST])[^DP]	[366]-LSYSGS*SDVKD-[376]
		PSH1	T382	NO	Mps1	[DENC][A-Z]([ST])[^DP]	[377]-NNDDNT*EELDD-[387]	Reported	Zhou X, et al. (2021) (PMID: 33481703); Pultz D, et al. (2012) (PMID: 22218487); Lanz MC, et al. (2021) (PMID: 33491328)
regulators/other	YDR510W	SMT3	6					2
		SMT3	S4	NO	Mps1 (if -2 phos)	[ST][A-Z]([ST])[^DP]	[1]-MSDS*EVNQE-[9]	Reported	MacGilvray ME, et al. (2020) (PMID: 32597660); Zhou X, et al. (2021) (PMID: 33481703); Bhagwat NR, et al. (2021) (PMID: 33502312); Lanz MC, et al. (2021) (PMID: 33491328)
		SMT3	S29	NO	Ipl1	[RK][A-Z]([ST])[^P]	[24]-INLKVS*DGSSE-[34]
		SMT3	S32	NO	Mps1; Cdc5; Cdc5 (if +1 phos);	[DENC][A-Z]([ST])[^DP]; [DENC][A-Z]([ST])(?:[^PDEN]|[FMYI]); [DENC][A-Z]([ST])[ST];	[27]-KVSDGS*SEIFF-[37]	Reported	Lanz MC, et al. (2021) (PMID: 33491328); Zhou X, et al. (2021) (PMID: 33481703); Albuquerque CP, et al. (2008) (PMID: 18407956)
		SMT3	T42	NO	Ipl1	[RK][A-Z]([ST])[^P]	[37]-FKIKKT*TPLRR-[47]
		SMT3	T43	NO	Cdk1	([ST])[P](?:[A-Z][KR])?	[38]-KIKKTT*PLRRL-[48]
		SMT3	T77	NO	Cdk1	([ST])[P](?:[A-Z][KR])?	[72]-IQADQT*PEDLD-[82]
regulators/other	YMR001C	CDC5	39					13
		CDC5	S18	NO	Mps1 (if -2 phos)	[ST][A-Z]([ST])[^DP]	[13]-QLNTRS*KLVHT-[23]	Reported	Jones MH, et al. (2011) (PMID: 22031224); Zhou X, et al. (2021) (PMID: 33481703)
		CDC5	T23	NO	Cdk1	([ST])[P](?:[A-Z][KR])?	[18]-SKLVHT*PIKGN-[28]	Reported	Albuquerque CP, et al. (2008) (PMID: 18407956); Coutelier H, et al. (2023) (PMID: 36342193); Jones MH, et al. (2011) (PMID: 22031224); Zhou X, et al. (2021) (PMID: 33481703); Lanz MC, et al. (2021) (PMID: 33491328); MacGilvray ME, et al. (2020) (PMID: 32597660)
		CDC5	T42	NO	Ipl1	[RK][A-Z]([ST])[^P]	[37]-NHFKQT*KRLDP-[47]
		CDC5	S65	NO	Ipl1	[RK][A-Z]([ST])[^P]	[60]-KREKLS*ALCKT-[70]	Reported	Lanz MC, et al. (2021) (PMID: 33491328)
		CDC5	T70	NO	Cdk1	([ST])[P](?:[A-Z][KR])?	[65]-SALCKT*PPSLI-[75]	Reported	MacGilvray ME, et al. (2020) (PMID: 32597660); Jones MH, et al. (2011) (PMID: 22031224); Holt LJ, et al. (2009) (PMID: 19779198); Zhou X, et al. (2021) (PMID: 33481703); Coutelier H, et al. (2023) (PMID: 36342193); Swaney DL, et al. (2013) (PMID: 23749301); Albuquerque CP, et al. (2008) (PMID: 18407956); Lanz MC, et al. (2021) (PMID: 33491328)
		CDC5	S103	NO	Mps1; Cdc5;	[DENC][A-Z]([ST])[^DP]; [DENC][A-Z]([ST])(?:[^PDEN]|[FMYI]);	[98]-QIKDDS*GEIFA-[108]	Reported	Zhou X, et al. (2021) (PMID: 33481703)
		CDC5	S116	NO	Ipl1	[RK][A-Z]([ST])[^P]	[111]-TVAKAS*IKSEK-[121]
		CDC5	T122	NO	Mps1; Cdc5;	[DENC][A-Z]([ST])[^DP]; [DENC][A-Z]([ST])(?:[^PDEN]|[FMYI]);	[117]-IKSEKT*RKKLL-[127]
		CDC5	S137	NO	Mps1 (if -2 phos)	[ST][A-Z]([ST])[^DP]	[132]-IHKSMS*HPNIV-[142]
		CDC5	S152	NO	Mps1	[DENC][A-Z]([ST])[^DP]	[147]-CFEDDS*NVYIL-[157]
		CDC5	S165	NO	Mps1; Cdc5;	[DENC][A-Z]([ST])[^DP]; [DENC][A-Z]([ST])(?:[^PDEN]|[FMYI]);	[160]-ICPNGS*LMELL-[170]
		CDC5	S233	NO	Mps1	[DENC][A-Z]([ST])[^DP]	[228]-VLANES*ERKYT-[238]
		CDC5	T238	NO	Ipl1	[RK][A-Z]([ST])[^P]	[233]-SERKYT*ICGTP-[243]	Reported	Albuquerque CP, et al. (2008) (PMID: 18407956); Lanz MC, et al. (2021) (PMID: 33491328); Swaney DL, et al. (2013) (PMID: 23749301); Jones MH, et al. (2011) (PMID: 22031224); Zhou X, et al. (2021) (PMID: 33481703); Coutelier H, et al. (2023) (PMID: 36342193)
		CDC5	T242	NO	Cdk1	([ST])[P](?:[A-Z][KR])?	[237]-YTICGT*PNYIA-[247]	Reported	Jones MH, et al. (2011) (PMID: 22031224); King GA, et al. (2023) (PMID: 36515990); Mortensen EM, et al. (2005) (PMID: 16303563); Swaney DL, et al. (2013) (PMID: 23749301); Albuquerque CP, et al. (2008) (PMID: 18407956)
		CDC5	S256	NO	Ipl1	[RK][A-Z]([ST])[^P]	[251]-LMGKHS*GHSFE-[261]
		CDC5	S299	NO	Mps1; Cdc5;	[DENC][A-Z]([ST])[^DP]; [DENC][A-Z]([ST])(?:[^PDEN]|[FMYI]);	[294]-KCRDFS*FPRDK-[304]
		CDC5	S327	NO	Ipl1	[RK][A-Z]([ST])[^P]	[322]-PIERPS*LTEIM-[332]
		CDC5	T329	NO	Mps1 (if -2 phos)	[ST][A-Z]([ST])[^DP]	[324]-ERPSLT*EIMDY-[334]
		CDC5	T340	NO	Ipl1	[RK][A-Z]([ST])[^P]	[335]-VWFRGT*FPPSI-[345]
		CDC5	S364	NO	Mps1; Cdc5;	[DENC][A-Z]([ST])[^DP]; [DENC][A-Z]([ST])(?:[^PDEN]|[FMYI]);	[359]-IPEEQS*LVNFK-[369]	Reported	Breitkreutz A, et al. (2010) (PMID: 20489023)
		CDC5	S375	NO	Mps1; Cdc5;	[DENC][A-Z]([ST])[^DP]; [DENC][A-Z]([ST])(?:[^PDEN]|[FMYI]);	[370]-DCMEKS*LLLES-[380]	Reported	Coutelier H, et al. (2023) (PMID: 36342193)
		CDC5	S382	NO	Mps1 (if -2 phos)	[ST][A-Z]([ST])[^DP]	[377]-LLESMS*SDKIQ-[387]	Reported	Coutelier H, et al. (2023) (PMID: 36342193)
		CDC5	S400	NO	Ipl1	[RK][A-Z]([ST])[^P]	[395]-SSIKSS*IDKLE-[405]	Reported	Lanz MC, et al. (2021) (PMID: 33491328)
		CDC5	S419	NO	Cdk1	([ST])[P](?:[A-Z][KR])?	[414]-LPHSLS*PGGTK-[424]	Reported	Zhou X, et al. (2021) (PMID: 33481703); Jones MH, et al. (2011) (PMID: 22031224); Lanz MC, et al. (2021) (PMID: 33491328); MacGilvray ME, et al. (2020) (PMID: 32597660); Coutelier H, et al. (2023) (PMID: 36342193)
		CDC5	T465	NO	Mps1 (if -2 phos)	[ST][A-Z]([ST])[^DP]	[460]-LIATST*NVIKS-[470]
		CDC5	S473	NO	Mps1; Cdc5;	[DENC][A-Z]([ST])[^DP]; [DENC][A-Z]([ST])(?:[^PDEN]|[FMYI]);	[468]-IKSEIS*LRILA-[478]
		CDC5	S521	NO	Mps1	[DENC][A-Z]([ST])[^DP]	[516]-KWVDYS*NKHGF-[526]
		CDC5	T543	NO	Mps1; Cdc5; Cdc5 (if +1 phos);	[DENC][A-Z]([ST])[^DP]; [DENC][A-Z]([ST])(?:[^PDEN]|[FMYI]); [DENC][A-Z]([ST])[ST];	[538]-LFNNGT*TVLRL-[548]
		CDC5	S580	NO	Mps1; Cdc5;	[DENC][A-Z]([ST])[^DP]; [DENC][A-Z]([ST])(?:[^PDEN]|[FMYI]);	[575]-KPRELS*RHLEV-[585]
		CDC5	S598	NO	Mps1; Cdc5;	[DENC][A-Z]([ST])[^DP]; [DENC][A-Z]([ST])(?:[^PDEN]|[FMYI]);	[593]-MKANLS*RVSTF-[603]
		CDC5	S601	NO	Ipl1	[RK][A-Z]([ST])[^P]	[596]-NLSRVS*TFGRE-[606]
		CDC5	T619	NO	Ipl1	[RK][A-Z]([ST])[^P]	[614]-FLRRYT*RYKPF-[624]
		CDC5	T633	NO	Mps1; Cdc5;	[DENC][A-Z]([ST])[^DP]; [DENC][A-Z]([ST])(?:[^PDEN]|[FMYI]);	[628]-ELSDGT*FQFNF-[638]
		CDC5	S657	NO	Cdk1	([ST])[P](?:[A-Z][KR])?	[652]-LVTYIS*PSHES-[662]	Reported	Coutelier H, et al. (2023) (PMID: 36342193)
		CDC5	S659	NO	Mps1 (if -2 phos)	[ST][A-Z]([ST])[^DP]	[654]-TYISPS*HESTT-[664]
		CDC5	T663	NO	Mps1; Cdc5; Cdc5 (if +1 phos);	[DENC][A-Z]([ST])[^DP]; [DENC][A-Z]([ST])(?:[^PDEN]|[FMYI]); [DENC][A-Z]([ST])[ST];	[658]-PSHEST*TYPLV-[668]
		CDC5	T664	NO	Mps1 (if -2 phos)	[ST][A-Z]([ST])[^DP]	[659]-SHESTT*YPLVE-[669]
		CDC5	T689	NO	Ipl1	[RK][A-Z]([ST])[^P]	[684]-FREKLT*LIKEG-[694]
		CDC5	T700	NO	Ipl1	[RK][A-Z]([ST])[^P]	[695]-LKQKST*IVTV-[704]
regulators/other	YOR073W	SGO1	94					14
		SGO1	S12	NO	Ipl1	[RK][A-Z]([ST])[^P]	[7]-APNKES*SRRTV-[17]
		SGO1	S13	NO	Mps1; Cdc5;	[DENC][A-Z]([ST])[^DP]; [DENC][A-Z]([ST])(?:[^PDEN]|[FMYI]);	[8]-PNKESS*RRTVS-[18]
		SGO1	T16	NO	Ipl1	[RK][A-Z]([ST])[^P]	[11]-ESSRRT*VSHDD-[21]
		SGO1	S18	NO	Mps1 (if -2 phos)	[ST][A-Z]([ST])[^DP]	[13]-SRRTVS*HDDLT-[23]
		SGO1	T23	NO	Cdk1	([ST])[P](?:[A-Z][KR])?	[18]-SHDDLT*PQIQE-[28]
		SGO1	S46	NO	Ipl1	[RK][A-Z]([ST])[^P]	[41]-ENIRQS*YSRQN-[51]
		SGO1	S48	NO	Mps1 (if -2 phos)	[ST][A-Z]([ST])[^DP]	[43]-IRQSYS*RQNSL-[53]
		SGO1	S59	NO	Mps1; Cdc5;	[DENC][A-Z]([ST])[^DP]; [DENC][A-Z]([ST])(?:[^PDEN]|[FMYI]);	[54]-LAKDNS*ILKIK-[64]
		SGO1	S73	NO	Ipl1	[RK][A-Z]([ST])[^P]	[68]-LEKKIS*QLVQE-[78]
		SGO1	T81	NO	Mps1; Cdc5;	[DENC][A-Z]([ST])[^DP]; [DENC][A-Z]([ST])(?:[^PDEN]|[FMYI]);	[76]-VQENVT*LRSKT-[86]
		SGO1	T86	NO	Mps1 (if -2 phos)	[ST][A-Z]([ST])[^DP]	[81]-TLRSKT*SISEA-[91]
		SGO1	S87	NO	Ipl1	[RK][A-Z]([ST])[^P]	[82]-LRSKTS*ISEAI-[92]
		SGO1	S89	NO	Mps1 (if -2 phos)	[ST][A-Z]([ST])[^DP]	[84]-SKTSIS*EAIYR-[94]
		SGO1	S98	NO	Ipl1	[RK][A-Z]([ST])[^P]	[93]-YRERLS*NQLQV-[103]
		SGO1	S132	NO	Mps1 (if -2 phos)	[ST][A-Z]([ST])[^DP]	[127]-NLPSSS*LRTML-[137]
		SGO1	T140	NO	Ipl1	[RK][A-Z]([ST])[^P]	[135]-TMLKRT*SSRSR-[145]
		SGO1	S141	NO	Ipl1	[RK][A-Z]([ST])[^P]	[136]-MLKRTS*SRSRS-[146]
		SGO1	S142	NO	Mps1 (if -2 phos)	[ST][A-Z]([ST])[^DP]	[137]-LKRTSS*RSRSC-[147]
		SGO1	S144	NO	Mps1 (if -2 phos)	[ST][A-Z]([ST])[^DP]	[139]-RTSSRS*RSCSL-[149]
		SGO1	S146	NO	Mps1 (if -2 phos)	[ST][A-Z]([ST])[^DP]	[141]-SSRSRS*CSLSS-[151]
		SGO1	S148	NO	Mps1 (if -2 phos)	[ST][A-Z]([ST])[^DP]	[143]-RSRSCS*LSSPT-[153]	Reported	Lanz MC, et al. (2021) (PMID: 33491328); Yahya G, et al. (2020) (PMID: 32810145); Zhou X, et al. (2021) (PMID: 33481703); Swaney DL, et al. (2013) (PMID: 23749301)
		SGO1	S150	NO	Mps1 (if -2 phos)	[ST][A-Z]([ST])[^DP]	[145]-RSCSLS*SPTYS-[155]
		SGO1	S151	NO	Cdk1	([ST])[P](?:[A-Z][KR])?	[146]-SCSLSS*PTYSK-[156]	Reported	Yahya G, et al. (2020) (PMID: 32810145); Swaney DL, et al. (2013) (PMID: 23749301); Zhou X, et al. (2021) (PMID: 33481703)
		SGO1	T153	NO	Mps1 (if -2 phos)	[ST][A-Z]([ST])[^DP]	[148]-SLSSPT*YSKSY-[158]	Reported	Zhou X, et al. (2021) (PMID: 33481703)
		SGO1	S155	NO	Mps1 (if -2 phos)	[ST][A-Z]([ST])[^DP]	[150]-SSPTYS*KSYTR-[160]
		SGO1	S157	NO	Mps1 (if -2 phos)	[ST][A-Z]([ST])[^DP]	[152]-PTYSKS*YTRLS-[162]	Reported	Yahya G, et al. (2020) (PMID: 32810145)
		SGO1	T159	NO	Mps1 (if -2 phos)	[ST][A-Z]([ST])[^DP]	[154]-YSKSYT*RLSNH-[164]	Reported	Yahya G, et al. (2020) (PMID: 32810145)
		SGO1	S162	NO	Ipl1	[RK][A-Z]([ST])[^P]	[157]-SYTRLS*NHENN-[167]	Reported	Lanz MC, et al. (2021) (PMID: 33491328); Yahya G, et al. (2020) (PMID: 32810145)
		SGO1	S169	NO	Mps1; Cdc5;	[DENC][A-Z]([ST])[^DP]; [DENC][A-Z]([ST])(?:[^PDEN]|[FMYI]);	[164]-HENNLS*HESSF-[174]	Reported	Lanz MC, et al. (2021) (PMID: 33491328)
		SGO1	S173	NO	Mps1; Cdc5;	[DENC][A-Z]([ST])[^DP]; [DENC][A-Z]([ST])(?:[^PDEN]|[FMYI]);	[168]-LSHESS*FNKDD-[178]	Reported	Lanz MC, et al. (2021) (PMID: 33491328)
		SGO1	S191	NO	Ipl1	[RK][A-Z]([ST])[^P]	[186]-AKKRKS*SRRQS-[196]
		SGO1	S192	NO	Ipl1	[RK][A-Z]([ST])[^P]	[187]-KKRKSS*RRQSM-[197]
		SGO1	S196	NO	Ipl1	[RK][A-Z]([ST])[^P]	[191]-SSRRQS*MFVST-[201]
		SGO1	S202	NO	Mps1 (if -2 phos)	[ST][A-Z]([ST])[^DP]	[197]-MFVSTS*LEPED-[207]
		SGO1	T209	NO	Mps1; Cdc5;	[DENC][A-Z]([ST])[^DP]; [DENC][A-Z]([ST])(?:[^PDEN]|[FMYI]);	[204]-EPEDET*GENEP-[214]
		SGO1	S219	NO	Mps1; Cdc5; Cdc5 (if +1 phos);	[DENC][A-Z]([ST])[^DP]; [DENC][A-Z]([ST])(?:[^PDEN]|[FMYI]); [DENC][A-Z]([ST])[ST];	[214]-PMMENS*SVEVP-[224]
		SGO1	S220	NO	Mps1; Cdc5;	[DENC][A-Z]([ST])[^DP]; [DENC][A-Z]([ST])(?:[^PDEN]|[FMYI]);	[215]-MMENSS*VEVPA-[225]
		SGO1	T236	NO	Mps1; Cdc5;	[DENC][A-Z]([ST])[^DP]; [DENC][A-Z]([ST])(?:[^PDEN]|[FMYI]);	[231]-AQVEET*IDALN-[241]
		SGO1	S249	NO	Mps1 (if -2 phos)	[ST][A-Z]([ST])[^DP]	[244]-EENSDS*VSNFT-[254]
		SGO1	S251	NO	Mps1 (if -2 phos)	[ST][A-Z]([ST])[^DP]	[246]-NSDSVS*NFTNS-[256]
		SGO1	T254	NO	Mps1	[DENC][A-Z]([ST])[^DP]	[249]-SVSNFT*NSIIE-[259]
		SGO1	S256	NO	Mps1 (if -2 phos)	[ST][A-Z]([ST])[^DP]	[251]-SNFTNS*IIEYS-[261]
		SGO1	S261	NO	Mps1; Cdc5;	[DENC][A-Z]([ST])[^DP]; [DENC][A-Z]([ST])(?:[^PDEN]|[FMYI]);	[256]-SIIEYS*IPEEN-[266]
		SGO1	T268	NO	Mps1	[DENC][A-Z]([ST])[^DP]	[263]-PEENPT*EPEHS-[273]
		SGO1	S273	NO	Mps1; Cdc5; Cdc5 (if +1 phos);	[DENC][A-Z]([ST])[^DP]; [DENC][A-Z]([ST])(?:[^PDEN]|[FMYI]); [DENC][A-Z]([ST])[ST];	[268]-TEPEHS*SSKLE-[278]
		SGO1	S275	NO	Mps1 (if -2 phos)	[ST][A-Z]([ST])[^DP]	[270]-PEHSSS*KLEIF-[280]
		SGO1	S283	NO	Mps1; Cdc5; Cdc5 (if +1 phos);	[DENC][A-Z]([ST])[^DP]; [DENC][A-Z]([ST])(?:[^PDEN]|[FMYI]); [DENC][A-Z]([ST])[ST];	[278]-EIFNDS*TNMLS-[288]
		SGO1	T284	NO	Mps1	[DENC][A-Z]([ST])[^DP]	[279]-IFNDST*NMLST-[289]
		SGO1	T305	NO	Mps1 (if -2 phos)	[ST][A-Z]([ST])[^DP]	[300]-PGPSAT*LPTTT-[310]
		SGO1	T310	NO	Mps1 (if -2 phos)	[ST][A-Z]([ST])[^DP]	[305]-TLPTTT*SDAST-[315]
		SGO1	S314	NO	Mps1; Cdc5; Cdc5 (if +1 phos);	[DENC][A-Z]([ST])[^DP]; [DENC][A-Z]([ST])(?:[^PDEN]|[FMYI]); [DENC][A-Z]([ST])[ST];	[309]-TTSDAS*TVYPS-[319]
		SGO1	S321	NO	Mps1 (if -2 phos)	[ST][A-Z]([ST])[^DP]	[316]-VYPSSS*SSTNS-[326]
		SGO1	S322	NO	Mps1 (if -2 phos)	[ST][A-Z]([ST])[^DP]	[317]-YPSSSS*STNSH-[327]
		SGO1	S323	NO	Mps1 (if -2 phos)	[ST][A-Z]([ST])[^DP]	[318]-PSSSSS*TNSHP-[328]
		SGO1	T324	NO	Mps1 (if -2 phos)	[ST][A-Z]([ST])[^DP]	[319]-SSSSST*NSHPK-[329]
		SGO1	S326	NO	Mps1 (if -2 phos)	[ST][A-Z]([ST])[^DP]	[321]-SSSTNS*HPKTK-[331]
		SGO1	S335	NO	Ipl1	[RK][A-Z]([ST])[^P]	[330]-TKIKHS*MKPPR-[340]
		SGO1	S358	NO	Mps1; Cdc5; Cdc5 (if +1 phos);	[DENC][A-Z]([ST])[^DP]; [DENC][A-Z]([ST])(?:[^PDEN]|[FMYI]); [DENC][A-Z]([ST])[ST];	[353]-PVSNMS*SNSEI-[363]
		SGO1	S361	NO	Mps1 (if -2 phos)	[ST][A-Z]([ST])[^DP]	[356]-NMSSNS*EISFT-[366]
		SGO1	S364	NO	Mps1; Cdc5;	[DENC][A-Z]([ST])[^DP]; [DENC][A-Z]([ST])(?:[^PDEN]|[FMYI]);	[359]-SNSEIS*FTRTR-[369]
		SGO1	T366	NO	Mps1 (if -2 phos)	[ST][A-Z]([ST])[^DP]	[361]-SEISFT*RTRRT-[371]
		SGO1	T368	NO	Mps1 (if -2 phos)	[ST][A-Z]([ST])[^DP]	[363]-ISFTRT*RRTRG-[373]
		SGO1	T371	NO	Ipl1	[RK][A-Z]([ST])[^P]	[366]-TRTRRT*RGKAV-[376]
		SGO1	T379	NO	Mps1; Cdc5;	[DENC][A-Z]([ST])[^DP]; [DENC][A-Z]([ST])(?:[^PDEN]|[FMYI]);	[374]-KAVDYT*LPSLR-[384]
		SGO1	S391	NO	Ipl1	[RK][A-Z]([ST])[^P]	[386]-KMRRPS*EKLVD-[396]
		SGO1	T398	NO	Mps1; Cdc5; Cdc5 (if +1 phos);	[DENC][A-Z]([ST])[^DP]; [DENC][A-Z]([ST])(?:[^PDEN]|[FMYI]); [DENC][A-Z]([ST])[ST];	[393]-KLVDAT*TVIDI-[403]
		SGO1	T415	NO	Ipl1	[RK][A-Z]([ST])[^P]	[410]-KRNRET*SHKRK-[420]
		SGO1	S416	NO	Mps1; Cdc5;	[DENC][A-Z]([ST])[^DP]; [DENC][A-Z]([ST])(?:[^PDEN]|[FMYI]);	[411]-RNRETS*HKRKS-[421]
		SGO1	S421	NO	Ipl1	[RK][A-Z]([ST])[^P]	[416]-SHKRKS*LSQDS-[426]	Reported	Yahya G, et al. (2020) (PMID: 32810145); Lanz MC, et al. (2021) (PMID: 33491328); Swaney DL, et al. (2013) (PMID: 23749301)
		SGO1	S423	NO	Mps1 (if -2 phos)	[ST][A-Z]([ST])[^DP]	[418]-KRKSLS*QDSIP-[428]	Reported	Yahya G, et al. (2020) (PMID: 32810145); Lanz MC, et al. (2021) (PMID: 33491328)
		SGO1	T444	NO	Cdk1	([ST])[P](?:[A-Z][KR])?	[439]-SKDYGT*PKGKK-[449]
		SGO1	T450	NO	Ipl1	[RK][A-Z]([ST])[^P]	[445]-PKGKKT*EDEIH-[455]
		SGO1	T458	NO	Mps1; Cdc5;	[DENC][A-Z]([ST])[^DP]; [DENC][A-Z]([ST])(?:[^PDEN]|[FMYI]);	[453]-EIHEDT*AHLMT-[463]
		SGO1	S465	NO	Mps1 (if -2 phos)	[ST][A-Z]([ST])[^DP]	[460]-HLMTTS*NNNSN-[470]
		SGO1	S469	NO	Mps1	[DENC][A-Z]([ST])[^DP]	[464]-TSNNNS*NNKNE-[474]
		SGO1	T478	NO	Ipl1	[RK][A-Z]([ST])[^P]	[473]-NEKKLT*SNNSP-[483]
		SGO1	S482	NO	Cdk1	([ST])[P](?:[A-Z][KR])?	[477]-LTSNNS*PKKSS-[487]	Reported	Lanz MC, et al. (2021) (PMID: 33491328); Yahya G, et al. (2020) (PMID: 32810145); MacGilvray ME, et al. (2020) (PMID: 32597660)
		SGO1	S486	NO	Ipl1	[RK][A-Z]([ST])[^P]	[481]-NSPKKS*SPLLD-[491]	Reported	Yahya G, et al. (2020) (PMID: 32810145)
		SGO1	S487	NO	Cdk1	([ST])[P](?:[A-Z][KR])?	[482]-SPKKSS*PLLDI-[492]	Reported	Lanz MC, et al. (2021) (PMID: 33491328); Yahya G, et al. (2020) (PMID: 32810145)
		SGO1	T493	NO	Mps1	[DENC][A-Z]([ST])[^DP]	[488]-PLLDIT*NKSEN-[498]
		SGO1	S496	NO	Mps1	[DENC][A-Z]([ST])[^DP]	[491]-DITNKS*ENKKK-[501]
		SGO1	S502	NO	Ipl1	[RK][A-Z]([ST])[^P]	[497]-ENKKKS*TRTKK-[507]
		SGO1	T503	NO	Ipl1	[RK][A-Z]([ST])[^P]	[498]-NKKKST*RTKKL-[508]
[truncated: 265 more rows]

## Sheet: Regex used
Kinase	Regular expression used
Mps1	[DENC][A-Z]([ST])[^DP]
Mps1 (if -2 phos)	[ST][A-Z]([ST])[^DP]
Ipl1	[RK][A-Z]([ST])[^P]
Cdk1	([ST])[P](?:[A-Z][KR])?
Cdc5	[DENC][A-Z]([ST])(?:[^PDEN]|[FMYI])
Cdc5 (if +1 phos)	[DENC][A-Z]([ST])[ST]
